# Supplementary material for: Meta-Analysis of Permeability Literature Data Shows Possibilities and Limitations of Popular Methods
Source: Mol Pharm. 2025 Feb 20;22(3):1293–304. doi: 10.1021/acs.molpharmaceut.4c00975 (PMC11881145; doi:10.1021/acs.molpharmaceut.4c00975)
Supplement: Supplementary file 2 — mp4c00975_si_002.xls [file mp4c00975_si_002.xls]

## Sheet: prepared_MolMeDB_dataset_update
name	identifier	SMILES	inchikey	MW	LogP	pubchem	chEMBL	membrane	method	temperature	charge	note	LogK	LogPerm_molmedb_value	primary_reference	method_label	Perm
Antipyrine	MM00333	Cc1cc(=O)n(-c2ccccc2)n1C	VEQOALNAAJBPNY-UHFFFAOYSA-N	188.23	1.48	2206	CHEMBL277474	CACO	ECACO	25	0			-4.48	Yamashita, S., Furubayashi, T., Kataoka, M., Sakane, T., Sezaki, H., Tokuda, H. Optimized conditions for prediction of intestinal drug permeability using Caco-2 cells. Europ. J. Pharm. Sci. 2000, 10(3) 195-204	CACO-2	3.31131e-05
Theophylline	MM00048	Cn1c(=O)c2[nH]cnc2n(C)c1=O	ZFXYFBGIUFBOJW-UHFFFAOYSA-N	180.17	-1.04	2153	CHEMBL190	CACO	ECACO	25	0			-4.6	Yamashita, S., Furubayashi, T., Kataoka, M., Sakane, T., Sezaki, H., Tokuda, H. Optimized conditions for prediction of intestinal drug permeability using Caco-2 cells. Europ. J. Pharm. Sci. 2000, 10(3) 195-204	CACO-2	2.51189e-05
Dexamethasone	MM00355	C[C@@H]1C[C@H]2[C@@H]3CCC4=CC(=O)C=C[C@]4(C)[C@@]3(F)[C@@H](O)C[C@]2(C)[C@@]1(O)C(=O)CO	UREBDLICKHMUKA-CXSFZGCWSA-N	392.47	1.9	5743	CHEMBL384467	CACO	ECACO	25	0			-4.92	Yamashita, S., Furubayashi, T., Kataoka, M., Sakane, T., Sezaki, H., Tokuda, H. Optimized conditions for prediction of intestinal drug permeability using Caco-2 cells. Europ. J. Pharm. Sci. 2000, 10(3) 195-204	CACO-2	1.20226e-05
Acetaminophen	MM00322	CC(=O)Nc1ccc(O)cc1	RZVAJINKPMORJF-UHFFFAOYSA-N	151.17	1.35	1983	CHEMBL112	CACO	ECACO	25	0			-4.63	Yamashita, S., Furubayashi, T., Kataoka, M., Sakane, T., Sezaki, H., Tokuda, H. Optimized conditions for prediction of intestinal drug permeability using Caco-2 cells. Europ. J. Pharm. Sci. 2000, 10(3) 195-204	CACO-2	2.34423e-05
Hydrochlorothiazide	MM00373	NS(=O)(=O)c1cc2c(cc1Cl)NCNS2(=O)=O	JZUFKLXOESDKRF-UHFFFAOYSA-N	297.75	-0.35	3639	CHEMBL435	CACO	ECACO	25	0			-6.4	Yamashita, S., Furubayashi, T., Kataoka, M., Sakane, T., Sezaki, H., Tokuda, H. Optimized conditions for prediction of intestinal drug permeability using Caco-2 cells. Europ. J. Pharm. Sci. 2000, 10(3) 195-204	CACO-2	3.98107e-07
Acebutolol	MM00437	CCCC(=O)Nc1ccc(OCC(O)CNC(C)C)c(C(C)=O)c1	GOEMGAFJFRBGGG-OAHLLOKOSA-N	336.43	2.37	1978	CHEMBL642	CACO	ECACO	25				-5.42	Irvine JD, Takahashi L, Lockhart K, Cheong J, Tolan JW, Selick HE, Grove JR.: MDCK (Madin-Darby canine kidney) cells: A tool for membrane permeability screening. J Pharm Sci, Volume 88 (1), 28-33, 1999	CACO-2	3.80189e-06
Acetaminophen	MM00322	CC(=O)Nc1ccc(O)cc1	RZVAJINKPMORJF-UHFFFAOYSA-N	151.17	1.35	1983	CHEMBL112	CACO	ECACO	25				-4	Irvine JD, Takahashi L, Lockhart K, Cheong J, Tolan JW, Selick HE, Grove JR.: MDCK (Madin-Darby canine kidney) cells: A tool for membrane permeability screening. J Pharm Sci, Volume 88 (1), 28-33, 1999	CACO-2	0.0001
Acetylsalicylic Acid	MM00080	CC(=O)Oc1ccccc1C(=O)O	BSYNRYMUTXBXSQ-UHFFFAOYSA-N	180.16	1.31	2244	CHEMBL25	CACO	ECACO	25				-5.66	Irvine JD, Takahashi L, Lockhart K, Cheong J, Tolan JW, Selick HE, Grove JR.: MDCK (Madin-Darby canine kidney) cells: A tool for membrane permeability screening. J Pharm Sci, Volume 88 (1), 28-33, 1999	CACO-2	2.18776e-06
Acrivastine	MM00715	Cc1ccc(C(=CCN2CCCC2)c2cccc(C=CC(=O)O)n2)cc1	PWACSDKDOHSSQD-IUTFFREVSA-N	348.45	4.02	5284514	CHEMBL1224	CACO	ECACO	25				-5.72	Irvine JD, Takahashi L, Lockhart K, Cheong J, Tolan JW, Selick HE, Grove JR.: MDCK (Madin-Darby canine kidney) cells: A tool for membrane permeability screening. J Pharm Sci, Volume 88 (1), 28-33, 1999	CACO-2	1.90546e-06
Alprenolol	MM00440	C=CCc1ccccc1OCC(O)CNC(C)C	PAZJSJFMUHDSTF-CQSZACIVSA-N	249.35	2.15	2119	CHEMBL266195	CACO	ECACO	25				-3.8	Irvine JD, Takahashi L, Lockhart K, Cheong J, Tolan JW, Selick HE, Grove JR.: MDCK (Madin-Darby canine kidney) cells: A tool for membrane permeability screening. J Pharm Sci, Volume 88 (1), 28-33, 1999	CACO-2	0.000158489
Amoxicillin	MM00716	CC1(C)S[C@@H]2[C@H](NC(=O)[C@H](N)c3ccc(O)cc3)C(=O)N2[C@H]1C(=O)O	LSQZJLSUYDQPKJ-NJBDSQKTSA-N	365.41	0.02	33613	CHEMBL1082	CACO	ECACO	25				-7.68	Irvine JD, Takahashi L, Lockhart K, Cheong J, Tolan JW, Selick HE, Grove JR.: MDCK (Madin-Darby canine kidney) cells: A tool for membrane permeability screening. J Pharm Sci, Volume 88 (1), 28-33, 1999	CACO-2	2.0893e-08
Antipyrine	MM00333	Cc1cc(=O)n(-c2ccccc2)n1C	VEQOALNAAJBPNY-UHFFFAOYSA-N	188.23	1.48	2206	CHEMBL277474	CACO	ECACO	25				-3.82	Irvine JD, Takahashi L, Lockhart K, Cheong J, Tolan JW, Selick HE, Grove JR.: MDCK (Madin-Darby canine kidney) cells: A tool for membrane permeability screening. J Pharm Sci, Volume 88 (1), 28-33, 1999	CACO-2	0.000151356
Atenolol	MM00078	CC(C)NCC(O)COc1ccc(CC(N)=O)cc1	METKIMKYRPQLGS-GFCCVEGCSA-N	266.34	0.45	2249	CHEMBL24	CACO	ECACO	25				-5.48	Irvine JD, Takahashi L, Lockhart K, Cheong J, Tolan JW, Selick HE, Grove JR.: MDCK (Madin-Darby canine kidney) cells: A tool for membrane permeability screening. J Pharm Sci, Volume 88 (1), 28-33, 1999	CACO-2	3.31131e-06
Zidovudine	MM00077	Cc1cn(C2CC(N=[N+]=[N-])C(CO)O2)c(=O)[nH]c1=O	HBOMLICNUCNMMY-UHFFFAOYSA-N	267.25	-0.2	35370	CHEMBL129	CACO	ECACO	25				-4.55	Irvine JD, Takahashi L, Lockhart K, Cheong J, Tolan JW, Selick HE, Grove JR.: MDCK (Madin-Darby canine kidney) cells: A tool for membrane permeability screening. J Pharm Sci, Volume 88 (1), 28-33, 1999	CACO-2	2.81838e-05
Bupropion	MM00455	CC(NC(C)(C)C)C(=O)c1cccc(Cl)c1	SNPPWIUOZRMYNY-VIFPVBQESA-N	239.75	3.3	444	CHEMBL894	CACO	ECACO	25				-3.82	Irvine JD, Takahashi L, Lockhart K, Cheong J, Tolan JW, Selick HE, Grove JR.: MDCK (Madin-Darby canine kidney) cells: A tool for membrane permeability screening. J Pharm Sci, Volume 88 (1), 28-33, 1999	CACO-2	0.000151356
Cefuroxime	MM01507	CON=C(C(=O)NC1C(=O)N2C(C(=O)O)=C(COC(N)=O)CSC12)c1ccco1	JFPVXVDWJQMJEE-UHFFFAOYSA-N	424.39	-0.54	5479529	CHEMBL1436	CACO	ECACO	25				-6.42	Irvine JD, Takahashi L, Lockhart K, Cheong J, Tolan JW, Selick HE, Grove JR.: MDCK (Madin-Darby canine kidney) cells: A tool for membrane permeability screening. J Pharm Sci, Volume 88 (1), 28-33, 1999	CACO-2	3.80189e-07
Cephalexin	MM00721	CC1=C(C(=O)O)N2C(=O)C(NC(=O)C(N)c3ccccc3)C2SC1	ZAIPMKNFIOOWCQ-UHFFFAOYSA-N	347.4	0.44	27447	CHEMBL1727	CACO	ECACO	25				-6.57	Irvine JD, Takahashi L, Lockhart K, Cheong J, Tolan JW, Selick HE, Grove JR.: MDCK (Madin-Darby canine kidney) cells: A tool for membrane permeability screening. J Pharm Sci, Volume 88 (1), 28-33, 1999	CACO-2	2.69153e-07
Chlorothiazide	MM00641	NS(=O)(=O)c1cc2c(cc1Cl)NC=NS2(=O)=O	JBMKAUGHUNFTOL-UHFFFAOYSA-N	295.73	0.13	2720	CHEMBL842	CACO	ECACO	25				-6.49	Irvine JD, Takahashi L, Lockhart K, Cheong J, Tolan JW, Selick HE, Grove JR.: MDCK (Madin-Darby canine kidney) cells: A tool for membrane permeability screening. J Pharm Sci, Volume 88 (1), 28-33, 1999	CACO-2	3.23594e-07
Corticosterone	MM00346	CC12CCC(=O)C=C1CCC1C2C(O)CC2(C)C(C(=O)CO)CCC12	OMFXVFTZEKFJBZ-UHFFFAOYSA-N	346.47	2.67	5753	CHEMBL110739	CACO	ECACO	25				-3.92	Irvine JD, Takahashi L, Lockhart K, Cheong J, Tolan JW, Selick HE, Grove JR.: MDCK (Madin-Darby canine kidney) cells: A tool for membrane permeability screening. J Pharm Sci, Volume 88 (1), 28-33, 1999	CACO-2	0.000120226
Dexamethasone	MM00355	C[C@@H]1C[C@H]2[C@@H]3CCC4=CC(=O)C=C[C@]4(C)[C@@]3(F)[C@@H](O)C[C@]2(C)[C@@]1(O)C(=O)CO	UREBDLICKHMUKA-CXSFZGCWSA-N	392.47	1.9	5743	CHEMBL384467	CACO	ECACO	25				-4.4	Irvine JD, Takahashi L, Lockhart K, Cheong J, Tolan JW, Selick HE, Grove JR.: MDCK (Madin-Darby canine kidney) cells: A tool for membrane permeability screening. J Pharm Sci, Volume 88 (1), 28-33, 1999	CACO-2	3.98107e-05
Furosemide	MM00083	NS(=O)(=O)c1cc(C(=O)O)c(NCc2ccco2)cc1Cl	ZZUFCTLCJUWOSV-UHFFFAOYSA-N	330.75	1.89	3440	CHEMBL35	CACO	ECACO	25				-6.85	Irvine JD, Takahashi L, Lockhart K, Cheong J, Tolan JW, Selick HE, Grove JR.: MDCK (Madin-Darby canine kidney) cells: A tool for membrane permeability screening. J Pharm Sci, Volume 88 (1), 28-33, 1999	CACO-2	1.41254e-07
Gabapentin	MM00737	NCC1(CC(=O)O)CCCCC1	UGJMXCAKCUNAIE-UHFFFAOYSA-N	171.24	1.37	3446	CHEMBL940	CACO	ECACO	25				-8	Irvine JD, Takahashi L, Lockhart K, Cheong J, Tolan JW, Selick HE, Grove JR.: MDCK (Madin-Darby canine kidney) cells: A tool for membrane permeability screening. J Pharm Sci, Volume 88 (1), 28-33, 1999	CACO-2	1e-08
Guanabenz	MM00497	NC(N)=NN=Cc1c(Cl)cccc1Cl	WDZVGELJXXEGPV-UHFFFAOYSA-N	231.09	1.81	5702063	CHEMBL420	CACO	ECACO	25				-4	Irvine JD, Takahashi L, Lockhart K, Cheong J, Tolan JW, Selick HE, Grove JR.: MDCK (Madin-Darby canine kidney) cells: A tool for membrane permeability screening. J Pharm Sci, Volume 88 (1), 28-33, 1999	CACO-2	0.0001
Hydrochlorothiazide	MM00373	NS(=O)(=O)c1cc2c(cc1Cl)NCNS2(=O)=O	JZUFKLXOESDKRF-UHFFFAOYSA-N	297.75	-0.35	3639	CHEMBL435	CACO	ECACO	25				-6.04	Irvine JD, Takahashi L, Lockhart K, Cheong J, Tolan JW, Selick HE, Grove JR.: MDCK (Madin-Darby canine kidney) cells: A tool for membrane permeability screening. J Pharm Sci, Volume 88 (1), 28-33, 1999	CACO-2	9.12011e-07
Hydrocortisone	MM00044	CC12CCC(=O)C=C1CCC1C2C(O)CC2(C)C1CCC2(O)C(=O)CO	JYGXADMDTFJGBT-UHFFFAOYSA-N	362.47	1.78	5754	CHEMBL389621	CACO	ECACO	25				-4.25	Irvine JD, Takahashi L, Lockhart K, Cheong J, Tolan JW, Selick HE, Grove JR.: MDCK (Madin-Darby canine kidney) cells: A tool for membrane permeability screening. J Pharm Sci, Volume 88 (1), 28-33, 1999	CACO-2	5.62341e-05
Ketoprofen	MM00662	CC(C(=O)O)c1cccc(C(=O)c2ccccc2)c1	DKYWVDODHFEZIM-UHFFFAOYSA-N	254.29	3.11	3825	CHEMBL571	CACO	ECACO	25				-4.03	Irvine JD, Takahashi L, Lockhart K, Cheong J, Tolan JW, Selick HE, Grove JR.: MDCK (Madin-Darby canine kidney) cells: A tool for membrane permeability screening. J Pharm Sci, Volume 88 (1), 28-33, 1999	CACO-2	9.33254e-05
Labetalol	MM00507	CC(CCc1ccccc1)NCC(O)c1ccc(O)c(C(N)=O)c1	SGUAFYQXFOLMHL-UHFFFAOYSA-N	328.41	2.14	3869	CHEMBL429	CACO	ECACO	25				-4.11	Irvine JD, Takahashi L, Lockhart K, Cheong J, Tolan JW, Selick HE, Grove JR.: MDCK (Madin-Darby canine kidney) cells: A tool for membrane permeability screening. J Pharm Sci, Volume 88 (1), 28-33, 1999	CACO-2	7.76247e-05
Lamotrigine	MM00383	Nc1nnc(-c2cccc(Cl)c2Cl)c(N)n1	PYZRQGJRPPTADH-UHFFFAOYSA-N	256.1	2.01	3878	CHEMBL741	CACO	ECACO	25				-3.96	Irvine JD, Takahashi L, Lockhart K, Cheong J, Tolan JW, Selick HE, Grove JR.: MDCK (Madin-Darby canine kidney) cells: A tool for membrane permeability screening. J Pharm Sci, Volume 88 (1), 28-33, 1999	CACO-2	0.000109648
Lisinopril	MM00763	NCCCCC(NC(CCc1ccccc1)C(=O)O)C(=O)N1CCCC1C(=O)O	RLAWWYSOJDYHDC-UHFFFAOYSA-N	405.5	1.24	5362119	CHEMBL1237	CACO	ECACO	25				-6.66	Irvine JD, Takahashi L, Lockhart K, Cheong J, Tolan JW, Selick HE, Grove JR.: MDCK (Madin-Darby canine kidney) cells: A tool for membrane permeability screening. J Pharm Sci, Volume 88 (1), 28-33, 1999	CACO-2	2.18776e-07
Loracarbef	MM01552	NC(C(=O)NC1C(=O)N2C(C(=O)O)=C(Cl)CCC12)c1ccccc1	JAPHQRWPEGVNBT-UHFFFAOYSA-N	349.77	0.71	5284585	CHEMBL1013	CACO	ECACO	25				-6.62	Irvine JD, Takahashi L, Lockhart K, Cheong J, Tolan JW, Selick HE, Grove JR.: MDCK (Madin-Darby canine kidney) cells: A tool for membrane permeability screening. J Pharm Sci, Volume 88 (1), 28-33, 1999	CACO-2	2.39883e-07
D-mannitol	MM00386	OCC(O)C(O)C(O)C(O)CO	FBPFZTCFMRRESA-KVTDHHQDSA-N	182.17	-3.59	6251	CHEMBL689	CACO	ECACO	25				-6.24	Irvine JD, Takahashi L, Lockhart K, Cheong J, Tolan JW, Selick HE, Grove JR.: MDCK (Madin-Darby canine kidney) cells: A tool for membrane permeability screening. J Pharm Sci, Volume 88 (1), 28-33, 1999	CACO-2	5.7544e-07
Methylprednisolone	MM00388	CC1CC2C(C(O)CC3(C)C2CCC3(O)C(=O)CO)C2(C)C=CC(=O)C=C12	VHRSUDSXCMQTMA-UHFFFAOYSA-N	374.48	1.8	6741	CHEMBL650	CACO	ECACO	25				-4.6	Irvine JD, Takahashi L, Lockhart K, Cheong J, Tolan JW, Selick HE, Grove JR.: MDCK (Madin-Darby canine kidney) cells: A tool for membrane permeability screening. J Pharm Sci, Volume 88 (1), 28-33, 1999	CACO-2	2.51189e-05
Metoprolol	MM00275	COCCc1ccc(OCC(O)CNC(C)C)cc1	IUBSYMUCCVWXPE-UHFFFAOYSA-N	267.37	1.61	4171	CHEMBL13	CACO	ECACO	25				-3.85	Irvine JD, Takahashi L, Lockhart K, Cheong J, Tolan JW, Selick HE, Grove JR.: MDCK (Madin-Darby canine kidney) cells: A tool for membrane permeability screening. J Pharm Sci, Volume 88 (1), 28-33, 1999	CACO-2	0.000141254
Nadolol	MM00525	CC(C)(C)NCC(O)COc1cccc2c1CC(O)C(O)C2	VWPOSFSPZNDTMJ-UHFFFAOYSA-N	309.41	0.63	4411	CHEMBL521606	CACO	ECACO	25				-6.41	Irvine JD, Takahashi L, Lockhart K, Cheong J, Tolan JW, Selick HE, Grove JR.: MDCK (Madin-Darby canine kidney) cells: A tool for membrane permeability screening. J Pharm Sci, Volume 88 (1), 28-33, 1999	CACO-2	3.89045e-07
Netivudine	MM00395	CC#Cc1cn(C2OC(CO)C(O)C2O)c(=O)[nH]c1=O	QLOCVMVCRJOTTM-SDNRWEOFSA-N	282.25	-2.48	55281	CHEMBL1097615	CACO	ECACO	25				-6.17	Irvine JD, Takahashi L, Lockhart K, Cheong J, Tolan JW, Selick HE, Grove JR.: MDCK (Madin-Darby canine kidney) cells: A tool for membrane permeability screening. J Pharm Sci, Volume 88 (1), 28-33, 1999	CACO-2	6.76083e-07
Olsalazine	MM01437	O=C(O)c1cc(/N=N/c2ccc(O)c(C(=O)O)c2)ccc1O	QQBDLJCYGRGAKP-FOCLMDBBSA-N	302.24	2.91	22419	CHEMBL1201013	CACO	ECACO	25				-7.8	Irvine JD, Takahashi L, Lockhart K, Cheong J, Tolan JW, Selick HE, Grove JR.: MDCK (Madin-Darby canine kidney) cells: A tool for membrane permeability screening. J Pharm Sci, Volume 88 (1), 28-33, 1999	CACO-2	1.58489e-08
Ondansetron	MM00531	Cc1nccn1CC1CCc2c(c3ccccc3n2C)C1=O	FELGMEQIXOGIFQ-UHFFFAOYSA-N	293.37	3.13	4595	CHEMBL46	CACO	ECACO	25				-3.96	Irvine JD, Takahashi L, Lockhart K, Cheong J, Tolan JW, Selick HE, Grove JR.: MDCK (Madin-Darby canine kidney) cells: A tool for membrane permeability screening. J Pharm Sci, Volume 88 (1), 28-33, 1999	CACO-2	0.000109648
Phenytoin	MM00406	O=C1N=C(O)NC1(c1ccccc1)c1ccccc1	CXOFVDLJLONNDW-UHFFFAOYSA-N	252.27	1.97	1775	CHEMBL16	CACO	ECACO	25				-3.8	Irvine JD, Takahashi L, Lockhart K, Cheong J, Tolan JW, Selick HE, Grove JR.: MDCK (Madin-Darby canine kidney) cells: A tool for membrane permeability screening. J Pharm Sci, Volume 88 (1), 28-33, 1999	CACO-2	0.000158489
Pindolol	MM00542	CC(C)NCC(O)COc1cccc2[nH]ccc12	JZQKKSLKJUAGIC-UHFFFAOYSA-N	248.33	1.91	4828	CHEMBL500	CACO	ECACO	25				-4.01	Irvine JD, Takahashi L, Lockhart K, Cheong J, Tolan JW, Selick HE, Grove JR.: MDCK (Madin-Darby canine kidney) cells: A tool for membrane permeability screening. J Pharm Sci, Volume 88 (1), 28-33, 1999	CACO-2	9.77237e-05
Practolol	MM00544	CC(=O)Nc1ccc(OCC(O)CNC(C)C)cc1	DURULFYMVIFBIR-UHFFFAOYSA-N	266.34	1.38	4883	CHEMBL6995	CACO	ECACO	25				-5.21	Irvine JD, Takahashi L, Lockhart K, Cheong J, Tolan JW, Selick HE, Grove JR.: MDCK (Madin-Darby canine kidney) cells: A tool for membrane permeability screening. J Pharm Sci, Volume 88 (1), 28-33, 1999	CACO-2	6.16595e-06
Progesterone	MM00198	CC(=O)C1CCC2C3CCC4=CC(=O)CCC4(C)C3CCC12C	RJKFOVLPORLFTN-UHFFFAOYSA-N	314.47	4.72	5994	CHEMBL103	CACO	ECACO	25				-4.01	Irvine JD, Takahashi L, Lockhart K, Cheong J, Tolan JW, Selick HE, Grove JR.: MDCK (Madin-Darby canine kidney) cells: A tool for membrane permeability screening. J Pharm Sci, Volume 88 (1), 28-33, 1999	CACO-2	9.77237e-05
Propranolol	MM00085	CC(C)NCC(O)COc1cccc2ccccc12	AQHHHDLHHXJYJD-UHFFFAOYSA-N	259.35	2.58	4946	CHEMBL27	CACO	ECACO	25				-3.96	Irvine JD, Takahashi L, Lockhart K, Cheong J, Tolan JW, Selick HE, Grove JR.: MDCK (Madin-Darby canine kidney) cells: A tool for membrane permeability screening. J Pharm Sci, Volume 88 (1), 28-33, 1999	CACO-2	0.000109648
6-propyl-2-sulfanylidene-1H-pyrimidin-4-one	MM00415	CCCc1cc(=O)[nH]c(=S)[nH]1	KNAHARQHSZJURB-UHFFFAOYSA-N	170.24	1.38	657298	CHEMBL1518	CACO	ECACO	25				-4.02	Irvine JD, Takahashi L, Lockhart K, Cheong J, Tolan JW, Selick HE, Grove JR.: MDCK (Madin-Darby canine kidney) cells: A tool for membrane permeability screening. J Pharm Sci, Volume 88 (1), 28-33, 1999	CACO-2	9.54993e-05
Salicylic Acid	MM00093	O=C(O)c1ccccc1O	YGSDEFSMJLZEOE-UHFFFAOYSA-N	138.12	1.09	338	CHEMBL424	CACO	ECACO	25				-4.89	Irvine JD, Takahashi L, Lockhart K, Cheong J, Tolan JW, Selick HE, Grove JR.: MDCK (Madin-Darby canine kidney) cells: A tool for membrane permeability screening. J Pharm Sci, Volume 88 (1), 28-33, 1999	CACO-2	1.28825e-05
Sotalol	MM00567	CC(C)NCC(O)c1ccc(NS(C)(=O)=O)cc1	ZBMZVLHSJCTVON-UHFFFAOYSA-N	272.37	1.09	5253	CHEMBL471	CACO	ECACO	25				-5.3	Irvine JD, Takahashi L, Lockhart K, Cheong J, Tolan JW, Selick HE, Grove JR.: MDCK (Madin-Darby canine kidney) cells: A tool for membrane permeability screening. J Pharm Sci, Volume 88 (1), 28-33, 1999	CACO-2	5.01187e-06
Sulfasalazine	MM00690	O=C(O)c1cc(N=Nc2ccc(S(=O)(=O)Nc3ccccn3)cc2)ccc1O	NCEXYHBECQHGNR-UHFFFAOYSA-N	398.4	3.7	5359476	CHEMBL421	CACO	ECACO	25				-6.22	Irvine JD, Takahashi L, Lockhart K, Cheong J, Tolan JW, Selick HE, Grove JR.: MDCK (Madin-Darby canine kidney) cells: A tool for membrane permeability screening. J Pharm Sci, Volume 88 (1), 28-33, 1999	CACO-2	6.0256e-07
5-[2-(tert-butylamino)-1-hydroxyethyl]benzene-1,3-diol	MM00306	CC(C)(C)NCC(O)c1cc(O)cc(O)c1	XWTYSIMOBUGWOL-UHFFFAOYSA-N	225.29	1.52	5403	CHEMBL1760	CACO	ECACO	25				-6.39	Irvine JD, Takahashi L, Lockhart K, Cheong J, Tolan JW, Selick HE, Grove JR.: MDCK (Madin-Darby canine kidney) cells: A tool for membrane permeability screening. J Pharm Sci, Volume 88 (1), 28-33, 1999	CACO-2	4.0738e-07
Testosterone	MM00423	CC12CCC(=O)C=C1CCC1C2CCC2(C)C(O)CCC12	MUMGGOZAMZWBJJ-UHFFFAOYSA-N	288.43	3.88	6013	CHEMBL386630	CACO	ECACO	25				-4	Irvine JD, Takahashi L, Lockhart K, Cheong J, Tolan JW, Selick HE, Grove JR.: MDCK (Madin-Darby canine kidney) cells: A tool for membrane permeability screening. J Pharm Sci, Volume 88 (1), 28-33, 1999	CACO-2	0.0001
(2S)-1-(tert-butylamino)-3-[(4-morpholin-4-yl-1,2,5-thiadiazol-3-yl)oxy]propan-2-ol	MM00573	CC(C)(C)NCC(O)COc1nsnc1N1CCOCC1	BLJRIMJGRPQVNF-UHFFFAOYSA-N	316.43	0.5	33624	CHEMBL499	CACO	ECACO	25				-4	Irvine JD, Takahashi L, Lockhart K, Cheong J, Tolan JW, Selick HE, Grove JR.: MDCK (Madin-Darby canine kidney) cells: A tool for membrane permeability screening. J Pharm Sci, Volume 88 (1), 28-33, 1999	CACO-2	0.0001
Trimethoprim	MM00581	COc1cc(Cc2cnc(N)nc2N)cc(OC)c1OC	IEDVJHCEMCRBQM-UHFFFAOYSA-N	290.32	1.26	5578	CHEMBL22	CACO	ECACO	25				-4.06	Irvine JD, Takahashi L, Lockhart K, Cheong J, Tolan JW, Selick HE, Grove JR.: MDCK (Madin-Darby canine kidney) cells: A tool for membrane permeability screening. J Pharm Sci, Volume 88 (1), 28-33, 1999	CACO-2	8.70964e-05
Warfarin	MM00095	CC(=O)CC(c1ccccc1)c1c(O)c2ccccc2oc1=O	PJVWKTKQMONHTI-UHFFFAOYSA-N	308.33	3.61	54678486	CHEMBL1464	CACO	ECACO	25				-4.02	Irvine JD, Takahashi L, Lockhart K, Cheong J, Tolan JW, Selick HE, Grove JR.: MDCK (Madin-Darby canine kidney) cells: A tool for membrane permeability screening. J Pharm Sci, Volume 88 (1), 28-33, 1999	CACO-2	9.54993e-05
9-hyroxyethoxymethylguanine	MM00074	Nc1nc(=O)c2ncn(COCCO)c2[nH]1	MKUXAQIIEYXACX-UHFFFAOYSA-N	225.21	-1.33	2022	CHEMBL184	CACO	ECACO	25				-5.89	Furubayashi T, Inoue D, Nishiyama N, Tanaka A, Yutani R, Kimura S, Katsumi H, Yamamoto A, Sakane T.: Comparison of Various Cell Lines and Three-Dimensional Mucociliary Tissue Model Systems to Estimate Drug Permeability Using an In Vitro Transport Study to Predict Nasal Drug Absorption in Rats. Pharmaceutics, Volume 12 (1), 2020	CACO-2	1.28825e-06
Quinidine	MM00558	C=C[C@H]1CN2CC[C@H]1C[C@@H]2[C@@H](O)c1ccnc2ccc(OC)cc12	LOUPRKONTZGTKE-LHHVKLHASA-N	324.42	3.17	441074	CHEMBL1294	CACO	ECACO	25				-4.5	Furubayashi T, Inoue D, Nishiyama N, Tanaka A, Yutani R, Kimura S, Katsumi H, Yamamoto A, Sakane T.: Comparison of Various Cell Lines and Three-Dimensional Mucociliary Tissue Model Systems to Estimate Drug Permeability Using an In Vitro Transport Study to Predict Nasal Drug Absorption in Rats. Pharmaceutics, Volume 12 (1), 2020	CACO-2	3.16228e-05
Methotrexate	MM00270	CN(Cc1cnc2nc(N)nc(N)c2n1)c1ccc(C(=O)NC(CCC(=O)O)C(=O)O)cc1	FBOZXECLQNJBKD-UHFFFAOYSA-N	454.45	0.27	126941	CHEMBL34259	CACO	ECACO	25				-6.54	Furubayashi T, Inoue D, Nishiyama N, Tanaka A, Yutani R, Kimura S, Katsumi H, Yamamoto A, Sakane T.: Comparison of Various Cell Lines and Three-Dimensional Mucociliary Tissue Model Systems to Estimate Drug Permeability Using an In Vitro Transport Study to Predict Nasal Drug Absorption in Rats. Pharmaceutics, Volume 12 (1), 2020	CACO-2	2.88403e-07
Boc-Trp	MM01089	CC(C)(C)OC(=O)NC(Cc1cc2ccccc2[nH]1)C(=O)O	WXYGVKADAIJGHB-UHFFFAOYSA-N	304.35	2.69	44424848		PL-A	EPAM	25				-5.74	Fujikawa M., Ano R., Nakao K., Shimizu R., Akamatsu M., Relationships between structure and high-throughput screening permeability of diverse drugs with artificial membranes: Application to prediction of Caco-2 cell permeability. Bioorg. Med. Chem. 13 (2005) 4721-4732	PAMPA	1.8197e-06
Cbz-Trp	MM01090	O=C(NC(Cc1cc2ccccc2[nH]1)C(=O)O)OCc1ccccc1	DZJWNXSZBKGYKP-UHFFFAOYSA-N	338.36	3.09	44424857		PL-A	EPAM	25				-5.55	Fujikawa M., Ano R., Nakao K., Shimizu R., Akamatsu M., Relationships between structure and high-throughput screening permeability of diverse drugs with artificial membranes: Application to prediction of Caco-2 cell permeability. Bioorg. Med. Chem. 13 (2005) 4721-4732	PAMPA	2.81838e-06
Fmoc-Trp	MM01091	O=C(NC(Cc1cc2ccccc2[nH]1)C(=O)O)OCC1c2ccccc2-c2ccccc21	KUROROGTRLAIQQ-UHFFFAOYSA-N	426.47	4.7	44424858		PL-A	EPAM	25				-4.9	Fujikawa M., Ano R., Nakao K., Shimizu R., Akamatsu M., Relationships between structure and high-throughput screening permeability of diverse drugs with artificial membranes: Application to prediction of Caco-2 cell permeability. Bioorg. Med. Chem. 13 (2005) 4721-4732	PAMPA	1.25893e-05
L-Tryptophanamide	MM01079	NC(=O)C(N)Cc1c[nH]c2ccccc12	JLSKPBDKNIXMBS-UHFFFAOYSA-N	203.25	0.52	439356		PL-A	EPAM	25				-5.56	Fujikawa M., Ano R., Nakao K., Shimizu R., Akamatsu M., Relationships between structure and high-throughput screening permeability of diverse drugs with artificial membranes: Application to prediction of Caco-2 cell permeability. Bioorg. Med. Chem. 13 (2005) 4721-4732	PAMPA	2.75423e-06
(2S)-2-acetamido-3-(1H-indol-3-yl)propanamide	MM01076	CC(=O)NC(Cc1c[nH]c2ccccc12)C(N)=O	HNGIZKAMDMBRKJ-UHFFFAOYSA-N	245.28	0.7	94230		PL-A	EPAM	25				-5.72	Fujikawa M., Ano R., Nakao K., Shimizu R., Akamatsu M., Relationships between structure and high-throughput screening permeability of diverse drugs with artificial membranes: Application to prediction of Caco-2 cell permeability. Bioorg. Med. Chem. 13 (2005) 4721-4732	PAMPA	1.90546e-06
Gly-Trp-NH2	MM01081	NCC(=O)NC(Cc1c[nH]c2ccccc12)C(N)=O	YZMFLZVJQTUTKK-UHFFFAOYSA-N	260.3	-0.36	3081965		PL-A	EPAM	25				-6.38	Fujikawa M., Ano R., Nakao K., Shimizu R., Akamatsu M., Relationships between structure and high-throughput screening permeability of diverse drugs with artificial membranes: Application to prediction of Caco-2 cell permeability. Bioorg. Med. Chem. 13 (2005) 4721-4732	PAMPA	4.16869e-07
Phe-Trp-NH2	MM01083	NC(=O)C(Cc1c[nH]c2ccccc12)NC(=O)C(N)Cc1ccccc1	GVIJYQOEFGLWKI-UHFFFAOYSA-N	350.42	1.25	7020143		PL-A	EPAM	25				-5.22	Fujikawa M., Ano R., Nakao K., Shimizu R., Akamatsu M., Relationships between structure and high-throughput screening permeability of diverse drugs with artificial membranes: Application to prediction of Caco-2 cell permeability. Bioorg. Med. Chem. 13 (2005) 4721-4732	PAMPA	6.0256e-06
Trp-Ala-Val-NH2	MM01092	CC(NC(=O)C(N)Cc1c[nH]c2ccccc12)C(=O)NC(C(N)=O)C(C)C	FSIVAWBKYORDEB-UHFFFAOYSA-N	373.46	0.17	44424859		PL-A	EPAM	25				-6.62	Fujikawa M., Ano R., Nakao K., Shimizu R., Akamatsu M., Relationships between structure and high-throughput screening permeability of diverse drugs with artificial membranes: Application to prediction of Caco-2 cell permeability. Bioorg. Med. Chem. 13 (2005) 4721-4732	PAMPA	2.39883e-07
Ac-Trp-Val-NH2	MM01093	CC(C)[C@@H](C(=O)N)NC(=O)[C@H](CC1=CNC2=CC=CC=C21)NC(=O)C	ZFFQYIRICYOHAN-UHFFFAOYSA-N	344.42	0.84	44424860		PL-A	EPAM	25				-6.18	Fujikawa M., Ano R., Nakao K., Shimizu R., Akamatsu M., Relationships between structure and high-throughput screening permeability of diverse drugs with artificial membranes: Application to prediction of Caco-2 cell permeability. Bioorg. Med. Chem. 13 (2005) 4721-4732	PAMPA	6.60693e-07
Ac-D-Trp-Val-NH2	MM01094	CC(C)[C@@H](C(=O)N)NC(=O)[C@@H](CC1=CNC2=CC=CC=C21)NC(=O)C	ZFFQYIRICYOHAN-UHFFFAOYSA-N	344.42	0.84	44424861		PL-A	EPAM	25				-6.14	Fujikawa M., Ano R., Nakao K., Shimizu R., Akamatsu M., Relationships between structure and high-throughput screening permeability of diverse drugs with artificial membranes: Application to prediction of Caco-2 cell permeability. Bioorg. Med. Chem. 13 (2005) 4721-4732	PAMPA	7.24436e-07
Ac-Tyr-Leu-NH2	MM01088	CC(=O)NC(Cc1ccc(O)cc1)C(=O)NC(CC(C)C)C(N)=O	WGDDMZFVKNOORS-UHFFFAOYSA-N	335.4	0.46	14562813		PL-A	EPAM	25				-6.54	Fujikawa M., Ano R., Nakao K., Shimizu R., Akamatsu M., Relationships between structure and high-throughput screening permeability of diverse drugs with artificial membranes: Application to prediction of Caco-2 cell permeability. Bioorg. Med. Chem. 13 (2005) 4721-4732	PAMPA	2.88403e-07
Ac-Tyr-Phe-NH2	MM01086	CC(=O)NC(Cc1ccc(O)cc1)C(=O)NC(Cc1ccccc1)C(N)=O	QJOFRQKWYZAXIZ-UHFFFAOYSA-N	369.42	0.65	11068626		PL-A	EPAM	25				-6.92	Fujikawa M., Ano R., Nakao K., Shimizu R., Akamatsu M., Relationships between structure and high-throughput screening permeability of diverse drugs with artificial membranes: Application to prediction of Caco-2 cell permeability. Bioorg. Med. Chem. 13 (2005) 4721-4732	PAMPA	1.20226e-07
Cyclo(-Gly-Trp)	MM01082	O=C1CNC(=O)C(Cc2c[nH]c3ccccc23)N1	IFQZEERDQXQTLJ-UHFFFAOYSA-N	243.27	0.33	6997508		PL-A	EPAM	25				-6.01	Fujikawa M., Ano R., Nakao K., Shimizu R., Akamatsu M., Relationships between structure and high-throughput screening permeability of diverse drugs with artificial membranes: Application to prediction of Caco-2 cell permeability. Bioorg. Med. Chem. 13 (2005) 4721-4732	PAMPA	9.77237e-07
Cyclo(-Trp-Tyr)	MM01087	O=C1N[C@@H](Cc2c[nH]c3ccccc23)C(=O)N[C@H]1Cc1ccc(O)cc1	ZJDMXAAEAVGGSK-ROUUACIJSA-N	349.39	1.64			PL-A	EPAM	25				-6.17	Fujikawa M., Ano R., Nakao K., Shimizu R., Akamatsu M., Relationships between structure and high-throughput screening permeability of diverse drugs with artificial membranes: Application to prediction of Caco-2 cell permeability. Bioorg. Med. Chem. 13 (2005) 4721-4732	PAMPA	6.76083e-07
Cyclo(-Trp-Trp)	MM01084	O=C1NC(Cc2c[nH]c3ccccc23)C(=O)NC1Cc1c[nH]c2ccccc12	DNHODRZUCGXYKU-UHFFFAOYSA-N	372.43	2.42	7091706		PL-A	EPAM	25				-5.04	Fujikawa M., Ano R., Nakao K., Shimizu R., Akamatsu M., Relationships between structure and high-throughput screening permeability of diverse drugs with artificial membranes: Application to prediction of Caco-2 cell permeability. Bioorg. Med. Chem. 13 (2005) 4721-4732	PAMPA	9.12011e-06
1H-indole	MM01048	c1ccc2[nH]ccc2c1	SIKJAQJRHWYJAI-UHFFFAOYSA-N	117.15	2.17	798		PL-A	EPAM	25				-4.5	Fujikawa M., Ano R., Nakao K., Shimizu R., Akamatsu M., Relationships between structure and high-throughput screening permeability of diverse drugs with artificial membranes: Application to prediction of Caco-2 cell permeability. Bioorg. Med. Chem. 13 (2005) 4721-4732	PAMPA	3.16228e-05
2-(1H-indol-3-yl)ethanol	MM01064	OCCc1c[nH]c2ccccc12	MBBOMCVGYCRMEA-UHFFFAOYSA-N	161.2	1.7	10685		PL-A	EPAM	25				-4.72	Fujikawa M., Ano R., Nakao K., Shimizu R., Akamatsu M., Relationships between structure and high-throughput screening permeability of diverse drugs with artificial membranes: Application to prediction of Caco-2 cell permeability. Bioorg. Med. Chem. 13 (2005) 4721-4732	PAMPA	1.90546e-05
Tryptamine	MM00582	NCCc1c[nH]c2ccccc12	APJYDQYYACXCRM-UHFFFAOYSA-N	160.22	1.67	1150	CHEMBL6640	PL-A	EPAM	25				-5.27	Fujikawa M., Ano R., Nakao K., Shimizu R., Akamatsu M., Relationships between structure and high-throughput screening permeability of diverse drugs with artificial membranes: Application to prediction of Caco-2 cell permeability. Bioorg. Med. Chem. 13 (2005) 4721-4732	PAMPA	5.37032e-06
Indole-3-carboxylic Acid	MM01072	O=C(O)c1c[nH]c2ccccc12	KMAKOBLIOCQGJP-UHFFFAOYSA-N	161.16	1.87	69867		PL-A	EPAM	25				-6.1	Fujikawa M., Ano R., Nakao K., Shimizu R., Akamatsu M., Relationships between structure and high-throughput screening permeability of diverse drugs with artificial membranes: Application to prediction of Caco-2 cell permeability. Bioorg. Med. Chem. 13 (2005) 4721-4732	PAMPA	7.94328e-07
Indole-3-acetic Acid	MM01049	O=C(O)Cc1c[nH]c2ccccc12	SEOVTRFCIGRIMH-UHFFFAOYSA-N	175.19	1.8	802		PL-A	EPAM	25				-6.4	Fujikawa M., Ano R., Nakao K., Shimizu R., Akamatsu M., Relationships between structure and high-throughput screening permeability of diverse drugs with artificial membranes: Application to prediction of Caco-2 cell permeability. Bioorg. Med. Chem. 13 (2005) 4721-4732	PAMPA	3.98107e-07
3-Indolepropionic Acid	MM01051	O=C(O)CCc1c[nH]c2ccccc12	GOLXRNDWAUTYKT-UHFFFAOYSA-N	189.21	2.19	3744		PL-A	EPAM	25				-5.68	Fujikawa M., Ano R., Nakao K., Shimizu R., Akamatsu M., Relationships between structure and high-throughput screening permeability of diverse drugs with artificial membranes: Application to prediction of Caco-2 cell permeability. Bioorg. Med. Chem. 13 (2005) 4721-4732	PAMPA	2.0893e-06
Acebutolol	MM00437	CCCC(=O)Nc1ccc(OCC(O)CNC(C)C)c(C(C)=O)c1	GOEMGAFJFRBGGG-OAHLLOKOSA-N	336.43	2.37	1978	CHEMBL642	PL-A	EPAM	25				-6.44	Fujikawa M., Ano R., Nakao K., Shimizu R., Akamatsu M., Relationships between structure and high-throughput screening permeability of diverse drugs with artificial membranes: Application to prediction of Caco-2 cell permeability. Bioorg. Med. Chem. 13 (2005) 4721-4732	PAMPA	3.63078e-07
Acetaminophen	MM00322	CC(=O)Nc1ccc(O)cc1	RZVAJINKPMORJF-UHFFFAOYSA-N	151.17	1.35	1983	CHEMBL112	PL-A	EPAM	25				-6.04	Fujikawa M., Ano R., Nakao K., Shimizu R., Akamatsu M., Relationships between structure and high-throughput screening permeability of diverse drugs with artificial membranes: Application to prediction of Caco-2 cell permeability. Bioorg. Med. Chem. 13 (2005) 4721-4732	PAMPA	9.12011e-07
Alprenolol	MM00440	C=CCc1ccccc1OCC(O)CNC(C)C	PAZJSJFMUHDSTF-CQSZACIVSA-N	249.35	2.15	2119	CHEMBL266195	PL-A	EPAM	25				-4.94	Fujikawa M., Ano R., Nakao K., Shimizu R., Akamatsu M., Relationships between structure and high-throughput screening permeability of diverse drugs with artificial membranes: Application to prediction of Caco-2 cell permeability. Bioorg. Med. Chem. 13 (2005) 4721-4732	PAMPA	1.14815e-05
Antipyrine	MM00333	Cc1cc(=O)n(-c2ccccc2)n1C	VEQOALNAAJBPNY-UHFFFAOYSA-N	188.23	1.48	2206	CHEMBL277474	PL-A	EPAM	25				-5.54	Fujikawa M., Ano R., Nakao K., Shimizu R., Akamatsu M., Relationships between structure and high-throughput screening permeability of diverse drugs with artificial membranes: Application to prediction of Caco-2 cell permeability. Bioorg. Med. Chem. 13 (2005) 4721-4732	PAMPA	2.88403e-06
Caffeine	MM00040	Cn1c(=O)c2c(ncn2C)n(C)c1=O	RYYVLZVUVIJVGH-UHFFFAOYSA-N	194.19	-1.03	2519	CHEMBL113	PL-A	EPAM	25				-5.41	Fujikawa M., Ano R., Nakao K., Shimizu R., Akamatsu M., Relationships between structure and high-throughput screening permeability of diverse drugs with artificial membranes: Application to prediction of Caco-2 cell permeability. Bioorg. Med. Chem. 13 (2005) 4721-4732	PAMPA	3.89045e-06
Chloramphenicol	MM00342	O=C(NC(CO)C(O)c1ccc([N+](=O)[O-])cc1)C(Cl)Cl	WIIZWVCIJKGZOK-UHFFFAOYSA-N	323.13	0.91	5959	CHEMBL130	PL-A	EPAM	25				-5.41	Fujikawa M., Ano R., Nakao K., Shimizu R., Akamatsu M., Relationships between structure and high-throughput screening permeability of diverse drugs with artificial membranes: Application to prediction of Caco-2 cell permeability. Bioorg. Med. Chem. 13 (2005) 4721-4732	PAMPA	3.89045e-06
Clonidine	MM00344	Clc1cccc(Cl)c1NC1=NCCN1	GJSURZIOUXUGAL-UHFFFAOYSA-N	230.1	2.17	2803	CHEMBL134	PL-A	EPAM	25				-4.98	Fujikawa M., Ano R., Nakao K., Shimizu R., Akamatsu M., Relationships between structure and high-throughput screening permeability of diverse drugs with artificial membranes: Application to prediction of Caco-2 cell permeability. Bioorg. Med. Chem. 13 (2005) 4721-4732	PAMPA	1.04713e-05
Corticosterone	MM00346	CC12CCC(=O)C=C1CCC1C2C(O)CC2(C)C(C(=O)CO)CCC12	OMFXVFTZEKFJBZ-UHFFFAOYSA-N	346.47	2.67	5753	CHEMBL110739	PL-A	EPAM	25				-4.77	Fujikawa M., Ano R., Nakao K., Shimizu R., Akamatsu M., Relationships between structure and high-throughput screening permeability of diverse drugs with artificial membranes: Application to prediction of Caco-2 cell permeability. Bioorg. Med. Chem. 13 (2005) 4721-4732	PAMPA	1.69824e-05
Coumarin	MM00042	O=c1ccc2ccccc2o1	ZYGHJZDHTFUPRJ-UHFFFAOYSA-N	146.15	1.79	323	CHEMBL6466	PL-A	EPAM	25				-4.55	Fujikawa M., Ano R., Nakao K., Shimizu R., Akamatsu M., Relationships between structure and high-throughput screening permeability of diverse drugs with artificial membranes: Application to prediction of Caco-2 cell permeability. Bioorg. Med. Chem. 13 (2005) 4721-4732	PAMPA	2.81838e-05
Dexamethasone	MM00355	C[C@@H]1C[C@H]2[C@@H]3CCC4=CC(=O)C=C[C@]4(C)[C@@]3(F)[C@@H](O)C[C@]2(C)[C@@]1(O)C(=O)CO	UREBDLICKHMUKA-CXSFZGCWSA-N	392.47	1.9	5743	CHEMBL384467	PL-A	EPAM	25				-5.37	Fujikawa M., Ano R., Nakao K., Shimizu R., Akamatsu M., Relationships between structure and high-throughput screening permeability of diverse drugs with artificial membranes: Application to prediction of Caco-2 cell permeability. Bioorg. Med. Chem. 13 (2005) 4721-4732	PAMPA	4.2658e-06
Furosemide	MM00083	NS(=O)(=O)c1cc(C(=O)O)c(NCc2ccco2)cc1Cl	ZZUFCTLCJUWOSV-UHFFFAOYSA-N	330.75	1.89	3440	CHEMBL35	PL-A	EPAM	25				-6.47	Fujikawa M., Ano R., Nakao K., Shimizu R., Akamatsu M., Relationships between structure and high-throughput screening permeability of diverse drugs with artificial membranes: Application to prediction of Caco-2 cell permeability. Bioorg. Med. Chem. 13 (2005) 4721-4732	PAMPA	3.38844e-07
Hydrochlorothiazide	MM00373	NS(=O)(=O)c1cc2c(cc1Cl)NCNS2(=O)=O	JZUFKLXOESDKRF-UHFFFAOYSA-N	297.75	-0.35	3639	CHEMBL435	PL-A	EPAM	25				-6.7	Fujikawa M., Ano R., Nakao K., Shimizu R., Akamatsu M., Relationships between structure and high-throughput screening permeability of diverse drugs with artificial membranes: Application to prediction of Caco-2 cell permeability. Bioorg. Med. Chem. 13 (2005) 4721-4732	PAMPA	1.99526e-07
Hydrocortisone	MM00044	CC12CCC(=O)C=C1CCC1C2C(O)CC2(C)C1CCC2(O)C(=O)CO	JYGXADMDTFJGBT-UHFFFAOYSA-N	362.47	1.78	5754	CHEMBL389621	PL-A	EPAM	25				-5.45	Fujikawa M., Ano R., Nakao K., Shimizu R., Akamatsu M., Relationships between structure and high-throughput screening permeability of diverse drugs with artificial membranes: Application to prediction of Caco-2 cell permeability. Bioorg. Med. Chem. 13 (2005) 4721-4732	PAMPA	3.54813e-06
Ibuprofen	MM00045	CC(C)Cc1ccc(C(C)C(=O)O)cc1	HEFNNWSXXWATRW-UHFFFAOYSA-N	206.29	3.07	3672	CHEMBL521	PL-A	EPAM	25				-4.67	Fujikawa M., Ano R., Nakao K., Shimizu R., Akamatsu M., Relationships between structure and high-throughput screening permeability of diverse drugs with artificial membranes: Application to prediction of Caco-2 cell permeability. Bioorg. Med. Chem. 13 (2005) 4721-4732	PAMPA	2.13796e-05
Imipramine	MM00504	CN(C)CCCN1c2ccccc2CCc2ccccc21	BCGWQEUPMDMJNV-UHFFFAOYSA-N	280.42	3.88	3696	CHEMBL11	PL-A	EPAM	25				-4.71	Fujikawa M., Ano R., Nakao K., Shimizu R., Akamatsu M., Relationships between structure and high-throughput screening permeability of diverse drugs with artificial membranes: Application to prediction of Caco-2 cell permeability. Bioorg. Med. Chem. 13 (2005) 4721-4732	PAMPA	1.94984e-05
Ketoprofen	MM00662	CC(C(=O)O)c1cccc(C(=O)c2ccccc2)c1	DKYWVDODHFEZIM-UHFFFAOYSA-N	254.29	3.11	3825	CHEMBL571	PL-A	EPAM	25				-5.55	Fujikawa M., Ano R., Nakao K., Shimizu R., Akamatsu M., Relationships between structure and high-throughput screening permeability of diverse drugs with artificial membranes: Application to prediction of Caco-2 cell permeability. Bioorg. Med. Chem. 13 (2005) 4721-4732	PAMPA	2.81838e-06
Labetalol	MM00507	CC(CCc1ccccc1)NCC(O)c1ccc(O)c(C(N)=O)c1	SGUAFYQXFOLMHL-UHFFFAOYSA-N	328.41	2.14	3869	CHEMBL429	PL-A	EPAM	25				-5.18	Fujikawa M., Ano R., Nakao K., Shimizu R., Akamatsu M., Relationships between structure and high-throughput screening permeability of diverse drugs with artificial membranes: Application to prediction of Caco-2 cell permeability. Bioorg. Med. Chem. 13 (2005) 4721-4732	PAMPA	6.60693e-06
Metoprolol	MM00275	COCCc1ccc(OCC(O)CNC(C)C)cc1	IUBSYMUCCVWXPE-UHFFFAOYSA-N	267.37	1.61	4171	CHEMBL13	PL-A	EPAM	25				-5.1	Fujikawa M., Ano R., Nakao K., Shimizu R., Akamatsu M., Relationships between structure and high-throughput screening permeability of diverse drugs with artificial membranes: Application to prediction of Caco-2 cell permeability. Bioorg. Med. Chem. 13 (2005) 4721-4732	PAMPA	7.94328e-06
Nadolol	MM00525	CC(C)(C)NCC(O)COc1cccc2c1CC(O)C(O)C2	VWPOSFSPZNDTMJ-UHFFFAOYSA-N	309.41	0.63	4411	CHEMBL521606	PL-A	EPAM	25				-6.15	Fujikawa M., Ano R., Nakao K., Shimizu R., Akamatsu M., Relationships between structure and high-throughput screening permeability of diverse drugs with artificial membranes: Application to prediction of Caco-2 cell permeability. Bioorg. Med. Chem. 13 (2005) 4721-4732	PAMPA	7.07946e-07
Naproxen	MM00672	COc1ccc2cc(C(C)C(=O)O)ccc2c1	CMWTZPSULFXXJA-UHFFFAOYSA-N	230.26	3.04	156391	CHEMBL154	PL-A	EPAM	25				-5.3	Fujikawa M., Ano R., Nakao K., Shimizu R., Akamatsu M., Relationships between structure and high-throughput screening permeability of diverse drugs with artificial membranes: Application to prediction of Caco-2 cell permeability. Bioorg. Med. Chem. 13 (2005) 4721-4732	PAMPA	5.01187e-06
Norfloxacin	MM00768	CCn1cc(C(=O)O)c(=O)c2cc(F)c(N3CCNCC3)cc21	OGJPXUAPXNRGGI-UHFFFAOYSA-N	319.34	1.27	4539	CHEMBL9	PL-A	EPAM	25				-6.72	Fujikawa M., Ano R., Nakao K., Shimizu R., Akamatsu M., Relationships between structure and high-throughput screening permeability of diverse drugs with artificial membranes: Application to prediction of Caco-2 cell permeability. Bioorg. Med. Chem. 13 (2005) 4721-4732	PAMPA	1.90546e-07
Oxprenolol	MM00289	C=CCOc1ccccc1OCC(O)CNC(C)C	CEMAWMOMDPGJMB-UHFFFAOYSA-N	265.35	1.99	4631	CHEMBL546	PL-A	EPAM	25				-4.83	Fujikawa M., Ano R., Nakao K., Shimizu R., Akamatsu M., Relationships between structure and high-throughput screening permeability of diverse drugs with artificial membranes: Application to prediction of Caco-2 cell permeability. Bioorg. Med. Chem. 13 (2005) 4721-4732	PAMPA	1.47911e-05
Pindolol	MM00542	CC(C)NCC(O)COc1cccc2[nH]ccc12	JZQKKSLKJUAGIC-UHFFFAOYSA-N	248.33	1.91	4828	CHEMBL500	PL-A	EPAM	25				-5.31	Fujikawa M., Ano R., Nakao K., Shimizu R., Akamatsu M., Relationships between structure and high-throughput screening permeability of diverse drugs with artificial membranes: Application to prediction of Caco-2 cell permeability. Bioorg. Med. Chem. 13 (2005) 4721-4732	PAMPA	4.89779e-06
Practolol	MM00544	CC(=O)Nc1ccc(OCC(O)CNC(C)C)cc1	DURULFYMVIFBIR-UHFFFAOYSA-N	266.34	1.38	4883	CHEMBL6995	PL-A	EPAM	25				-5.97	Fujikawa M., Ano R., Nakao K., Shimizu R., Akamatsu M., Relationships between structure and high-throughput screening permeability of diverse drugs with artificial membranes: Application to prediction of Caco-2 cell permeability. Bioorg. Med. Chem. 13 (2005) 4721-4732	PAMPA	1.07152e-06
Prednisolone	MM00297	CC12C=CC(=O)C=C1CCC1C2C(O)CC2(C)C1CCC2(O)C(=O)CO	OIGNJSKKLXVSLS-UHFFFAOYSA-N	360.45	1.56	5755	CHEMBL131	PL-A	EPAM	25				-5.47	Fujikawa M., Ano R., Nakao K., Shimizu R., Akamatsu M., Relationships between structure and high-throughput screening permeability of diverse drugs with artificial membranes: Application to prediction of Caco-2 cell permeability. Bioorg. Med. Chem. 13 (2005) 4721-4732	PAMPA	3.38844e-06
Propranolol	MM00085	CC(C)NCC(O)COc1cccc2ccccc12	AQHHHDLHHXJYJD-UHFFFAOYSA-N	259.35	2.58	4946	CHEMBL27	PL-A	EPAM	25				-4.58	Fujikawa M., Ano R., Nakao K., Shimizu R., Akamatsu M., Relationships between structure and high-throughput screening permeability of diverse drugs with artificial membranes: Application to prediction of Caco-2 cell permeability. Bioorg. Med. Chem. 13 (2005) 4721-4732	PAMPA	2.63027e-05
Ranitidine	MM01053	CNC(=C[N+](=O)[O-])NCCSCc1ccc(CN(C)C)o1	VMXUWOKSQNHOCA-UHFFFAOYSA-N	314.41	1.46	5039		PL-A	EPAM	25				-6.06	Fujikawa M., Ano R., Nakao K., Shimizu R., Akamatsu M., Relationships between structure and high-throughput screening permeability of diverse drugs with artificial membranes: Application to prediction of Caco-2 cell permeability. Bioorg. Med. Chem. 13 (2005) 4721-4732	PAMPA	8.70964e-07
Salicylic Acid	MM00093	O=C(O)c1ccccc1O	YGSDEFSMJLZEOE-UHFFFAOYSA-N	138.12	1.09	338	CHEMBL424	PL-A	EPAM	25				-5.92	Fujikawa M., Ano R., Nakao K., Shimizu R., Akamatsu M., Relationships between structure and high-throughput screening permeability of diverse drugs with artificial membranes: Application to prediction of Caco-2 cell permeability. Bioorg. Med. Chem. 13 (2005) 4721-4732	PAMPA	1.20226e-06
Testosterone	MM00423	CC12CCC(=O)C=C1CCC1C2CCC2(C)C(O)CCC12	MUMGGOZAMZWBJJ-UHFFFAOYSA-N	288.43	3.88	6013	CHEMBL386630	PL-A	EPAM	25				-4.95	Fujikawa M., Ano R., Nakao K., Shimizu R., Akamatsu M., Relationships between structure and high-throughput screening permeability of diverse drugs with artificial membranes: Application to prediction of Caco-2 cell permeability. Bioorg. Med. Chem. 13 (2005) 4721-4732	PAMPA	1.12202e-05
Theophylline	MM00048	Cn1c(=O)c2[nH]cnc2n(C)c1=O	ZFXYFBGIUFBOJW-UHFFFAOYSA-N	180.17	-1.04	2153	CHEMBL190	PL-A	EPAM	25				-5.32	Fujikawa M., Ano R., Nakao K., Shimizu R., Akamatsu M., Relationships between structure and high-throughput screening permeability of diverse drugs with artificial membranes: Application to prediction of Caco-2 cell permeability. Bioorg. Med. Chem. 13 (2005) 4721-4732	PAMPA	4.7863e-06
Trimethoprim	MM00581	COc1cc(Cc2cnc(N)nc2N)cc(OC)c1OC	IEDVJHCEMCRBQM-UHFFFAOYSA-N	290.32	1.26	5578	CHEMBL22	PL-A	EPAM	25				-5.5	Fujikawa M., Ano R., Nakao K., Shimizu R., Akamatsu M., Relationships between structure and high-throughput screening permeability of diverse drugs with artificial membranes: Application to prediction of Caco-2 cell permeability. Bioorg. Med. Chem. 13 (2005) 4721-4732	PAMPA	3.16228e-06
Verapamil	MM00585	COc1ccc(CCN(C)CCCC(C#N)(c2ccc(OC)c(OC)c2)C(C)C)cc1OC	SGTNSNPWRIOYBX-UHFFFAOYSA-N	454.61	5.09	2520	CHEMBL6966	PL-A	EPAM	25				-4.64	Fujikawa M., Ano R., Nakao K., Shimizu R., Akamatsu M., Relationships between structure and high-throughput screening permeability of diverse drugs with artificial membranes: Application to prediction of Caco-2 cell permeability. Bioorg. Med. Chem. 13 (2005) 4721-4732	PAMPA	2.29087e-05
4-(dimethylamino)-1,5-dimethyl-2-phenylpyrazol-3-one	MM00331	Cc1c(N(C)C)c(=O)n(-c2ccccc2)n1C	RMMXTBMQSGEXHJ-UHFFFAOYSA-N	231.3	1.55	6009	CHEMBL288470	PL-A	EPAM	25				-4.76	Fujikawa M., Ano R., Nakao K., Shimizu R., Akamatsu M., Relationships between structure and high-throughput screening permeability of diverse drugs with artificial membranes: Application to prediction of Caco-2 cell permeability. Bioorg. Med. Chem. 13 (2005) 4721-4732	PAMPA	1.7378e-05
Desipramine	MM00474	CNCCCN1c2ccccc2CCc2ccccc21	HCYAFALTSJYZDH-UHFFFAOYSA-N	266.39	3.53	2995	CHEMBL72	PL-A	EPAM	25				-4.77	Fujikawa M., Ano R., Nakao K., Shimizu R., Akamatsu M., Relationships between structure and high-throughput screening permeability of diverse drugs with artificial membranes: Application to prediction of Caco-2 cell permeability. Bioorg. Med. Chem. 13 (2005) 4721-4732	PAMPA	1.69824e-05
Phenytoin	MM00406	O=C1N=C(O)NC1(c1ccccc1)c1ccccc1	CXOFVDLJLONNDW-UHFFFAOYSA-N	252.27	1.97	1775	CHEMBL16	PL-A	EPAM	25				-4.41	Fujikawa M., Ano R., Nakao K., Shimizu R., Akamatsu M., Relationships between structure and high-throughput screening permeability of diverse drugs with artificial membranes: Application to prediction of Caco-2 cell permeability. Bioorg. Med. Chem. 13 (2005) 4721-4732	PAMPA	3.89045e-05
Piroxicam	MM00682	CN1C(C(=O)Nc2ccccn2)=C(O)c2ccccc2S1(=O)=O	QYSPLQLAKJAUJT-UHFFFAOYSA-N	331.35	1.58	54676228	CHEMBL527	PL-A	EPAM	25				-4.96	Fujikawa M., Ano R., Nakao K., Shimizu R., Akamatsu M., Relationships between structure and high-throughput screening permeability of diverse drugs with artificial membranes: Application to prediction of Caco-2 cell permeability. Bioorg. Med. Chem. 13 (2005) 4721-4732	PAMPA	1.09648e-05
11-[2-(4-methylpiperazin-1-yl)acetyl]-5H-pyrido[2,3-b][1,4]benzodiazepin-6-one	MM00543	CN1CCN(CC(=O)N2c3ccccc3C(=O)Nc3cccnc32)CC1	RMHMFHUVIITRHF-UHFFFAOYSA-N	351.41	1.56	4848	CHEMBL9967	PL-A	EPAM	25				-6.05	Fujikawa M., Ano R., Nakao K., Shimizu R., Akamatsu M., Relationships between structure and high-throughput screening permeability of diverse drugs with artificial membranes: Application to prediction of Caco-2 cell permeability. Bioorg. Med. Chem. 13 (2005) 4721-4732	PAMPA	8.91251e-07
Acebutolol	MM00437	CCCC(=O)Nc1ccc(OCC(O)CNC(C)C)c(C(C)=O)c1	GOEMGAFJFRBGGG-OAHLLOKOSA-N	336.43	2.37	1978	CHEMBL642	MDCK	EMDCK	25				-5.77	Irvine JD, Takahashi L, Lockhart K, Cheong J, Tolan JW, Selick HE, Grove JR.: MDCK (Madin-Darby canine kidney) cells: A tool for membrane permeability screening. J Pharm Sci, Volume 88 (1), 28-33, 1999	MDCK	1.69824e-06
Acetaminophen	MM00322	CC(=O)Nc1ccc(O)cc1	RZVAJINKPMORJF-UHFFFAOYSA-N	151.17	1.35	1983	CHEMBL112	MDCK	EMDCK	25				-4.46	Irvine JD, Takahashi L, Lockhart K, Cheong J, Tolan JW, Selick HE, Grove JR.: MDCK (Madin-Darby canine kidney) cells: A tool for membrane permeability screening. J Pharm Sci, Volume 88 (1), 28-33, 1999	MDCK	3.46737e-05
Acetylsalicylic Acid	MM00080	CC(=O)Oc1ccccc1C(=O)O	BSYNRYMUTXBXSQ-UHFFFAOYSA-N	180.16	1.31	2244	CHEMBL25	MDCK	EMDCK	25				-5.13	Irvine JD, Takahashi L, Lockhart K, Cheong J, Tolan JW, Selick HE, Grove JR.: MDCK (Madin-Darby canine kidney) cells: A tool for membrane permeability screening. J Pharm Sci, Volume 88 (1), 28-33, 1999	MDCK	7.4131e-06
Acrivastine	MM00715	Cc1ccc(C(=CCN2CCCC2)c2cccc(C=CC(=O)O)n2)cc1	PWACSDKDOHSSQD-IUTFFREVSA-N	348.45	4.02	5284514	CHEMBL1224	MDCK	EMDCK	25				-5.66	Irvine JD, Takahashi L, Lockhart K, Cheong J, Tolan JW, Selick HE, Grove JR.: MDCK (Madin-Darby canine kidney) cells: A tool for membrane permeability screening. J Pharm Sci, Volume 88 (1), 28-33, 1999	MDCK	2.18776e-06
9-hyroxyethoxymethylguanine	MM00074	Nc1nc(=O)c2ncn(COCCO)c2[nH]1	MKUXAQIIEYXACX-UHFFFAOYSA-N	225.21	-1.33	2022	CHEMBL184	MDCK	EMDCK	25				-6.68	Irvine JD, Takahashi L, Lockhart K, Cheong J, Tolan JW, Selick HE, Grove JR.: MDCK (Madin-Darby canine kidney) cells: A tool for membrane permeability screening. J Pharm Sci, Volume 88 (1), 28-33, 1999	MDCK	2.0893e-07
Alprenolol	MM00440	C=CCc1ccccc1OCC(O)CNC(C)C	PAZJSJFMUHDSTF-CQSZACIVSA-N	249.35	2.15	2119	CHEMBL266195	MDCK	EMDCK	25				-3.8	Irvine JD, Takahashi L, Lockhart K, Cheong J, Tolan JW, Selick HE, Grove JR.: MDCK (Madin-Darby canine kidney) cells: A tool for membrane permeability screening. J Pharm Sci, Volume 88 (1), 28-33, 1999	MDCK	0.000158489
Amoxicillin	MM00716	CC1(C)S[C@@H]2[C@H](NC(=O)[C@H](N)c3ccc(O)cc3)C(=O)N2[C@H]1C(=O)O	LSQZJLSUYDQPKJ-NJBDSQKTSA-N	365.41	0.02	33613	CHEMBL1082	MDCK	EMDCK	25				-6.62	Irvine JD, Takahashi L, Lockhart K, Cheong J, Tolan JW, Selick HE, Grove JR.: MDCK (Madin-Darby canine kidney) cells: A tool for membrane permeability screening. J Pharm Sci, Volume 88 (1), 28-33, 1999	MDCK	2.39883e-07
Antipyrine	MM00333	Cc1cc(=O)n(-c2ccccc2)n1C	VEQOALNAAJBPNY-UHFFFAOYSA-N	188.23	1.48	2206	CHEMBL277474	MDCK	EMDCK	25				-3.82	Irvine JD, Takahashi L, Lockhart K, Cheong J, Tolan JW, Selick HE, Grove JR.: MDCK (Madin-Darby canine kidney) cells: A tool for membrane permeability screening. J Pharm Sci, Volume 88 (1), 28-33, 1999	MDCK	0.000151356
Atenolol	MM00078	CC(C)NCC(O)COc1ccc(CC(N)=O)cc1	METKIMKYRPQLGS-GFCCVEGCSA-N	266.34	0.45	2249	CHEMBL24	MDCK	EMDCK	25				-5.74	Irvine JD, Takahashi L, Lockhart K, Cheong J, Tolan JW, Selick HE, Grove JR.: MDCK (Madin-Darby canine kidney) cells: A tool for membrane permeability screening. J Pharm Sci, Volume 88 (1), 28-33, 1999	MDCK	1.8197e-06
Zidovudine	MM00077	Cc1cn(C2CC(N=[N+]=[N-])C(CO)O2)c(=O)[nH]c1=O	HBOMLICNUCNMMY-UHFFFAOYSA-N	267.25	-0.2	35370	CHEMBL129	MDCK	EMDCK	25				-5.22	Irvine JD, Takahashi L, Lockhart K, Cheong J, Tolan JW, Selick HE, Grove JR.: MDCK (Madin-Darby canine kidney) cells: A tool for membrane permeability screening. J Pharm Sci, Volume 88 (1), 28-33, 1999	MDCK	6.0256e-06
Bupropion	MM00455	CC(NC(C)(C)C)C(=O)c1cccc(Cl)c1	SNPPWIUOZRMYNY-VIFPVBQESA-N	239.75	3.3	444	CHEMBL894	MDCK	EMDCK	25				-3.89	Irvine JD, Takahashi L, Lockhart K, Cheong J, Tolan JW, Selick HE, Grove JR.: MDCK (Madin-Darby canine kidney) cells: A tool for membrane permeability screening. J Pharm Sci, Volume 88 (1), 28-33, 1999	MDCK	0.000128825
Cefuroxime	MM01507	CON=C(C(=O)NC1C(=O)N2C(C(=O)O)=C(COC(N)=O)CSC12)c1ccco1	JFPVXVDWJQMJEE-UHFFFAOYSA-N	424.39	-0.54	5479529	CHEMBL1436	MDCK	EMDCK	25				-6.8	Irvine JD, Takahashi L, Lockhart K, Cheong J, Tolan JW, Selick HE, Grove JR.: MDCK (Madin-Darby canine kidney) cells: A tool for membrane permeability screening. J Pharm Sci, Volume 88 (1), 28-33, 1999	MDCK	1.58489e-07
Cephalexin	MM00721	CC1=C(C(=O)O)N2C(=O)C(NC(=O)C(N)c3ccccc3)C2SC1	ZAIPMKNFIOOWCQ-UHFFFAOYSA-N	347.4	0.44	27447	CHEMBL1727	MDCK	EMDCK	25				-6.32	Irvine JD, Takahashi L, Lockhart K, Cheong J, Tolan JW, Selick HE, Grove JR.: MDCK (Madin-Darby canine kidney) cells: A tool for membrane permeability screening. J Pharm Sci, Volume 88 (1), 28-33, 1999	MDCK	4.7863e-07
Chlorothiazide	MM00641	NS(=O)(=O)c1cc2c(cc1Cl)NC=NS2(=O)=O	JBMKAUGHUNFTOL-UHFFFAOYSA-N	295.73	0.13	2720	CHEMBL842	MDCK	EMDCK	25				-6.52	Irvine JD, Takahashi L, Lockhart K, Cheong J, Tolan JW, Selick HE, Grove JR.: MDCK (Madin-Darby canine kidney) cells: A tool for membrane permeability screening. J Pharm Sci, Volume 88 (1), 28-33, 1999	MDCK	3.01995e-07
Corticosterone	MM00346	CC12CCC(=O)C=C1CCC1C2C(O)CC2(C)C(C(=O)CO)CCC12	OMFXVFTZEKFJBZ-UHFFFAOYSA-N	346.47	2.67	5753	CHEMBL110739	MDCK	EMDCK	25				-3.85	Irvine JD, Takahashi L, Lockhart K, Cheong J, Tolan JW, Selick HE, Grove JR.: MDCK (Madin-Darby canine kidney) cells: A tool for membrane permeability screening. J Pharm Sci, Volume 88 (1), 28-33, 1999	MDCK	0.000141254
Dexamethasone	MM00355	C[C@@H]1C[C@H]2[C@@H]3CCC4=CC(=O)C=C[C@]4(C)[C@@]3(F)[C@@H](O)C[C@]2(C)[C@@]1(O)C(=O)CO	UREBDLICKHMUKA-CXSFZGCWSA-N	392.47	1.9	5743	CHEMBL384467	MDCK	EMDCK	25				-4.7	Irvine JD, Takahashi L, Lockhart K, Cheong J, Tolan JW, Selick HE, Grove JR.: MDCK (Madin-Darby canine kidney) cells: A tool for membrane permeability screening. J Pharm Sci, Volume 88 (1), 28-33, 1999	MDCK	1.99526e-05
Furosemide	MM00083	NS(=O)(=O)c1cc(C(=O)O)c(NCc2ccco2)cc1Cl	ZZUFCTLCJUWOSV-UHFFFAOYSA-N	330.75	1.89	3440	CHEMBL35	MDCK	EMDCK	25				-6.21	Irvine JD, Takahashi L, Lockhart K, Cheong J, Tolan JW, Selick HE, Grove JR.: MDCK (Madin-Darby canine kidney) cells: A tool for membrane permeability screening. J Pharm Sci, Volume 88 (1), 28-33, 1999	MDCK	6.16595e-07
Gabapentin	MM00737	NCC1(CC(=O)O)CCCCC1	UGJMXCAKCUNAIE-UHFFFAOYSA-N	171.24	1.37	3446	CHEMBL940	MDCK	EMDCK	25				-6.44	Irvine JD, Takahashi L, Lockhart K, Cheong J, Tolan JW, Selick HE, Grove JR.: MDCK (Madin-Darby canine kidney) cells: A tool for membrane permeability screening. J Pharm Sci, Volume 88 (1), 28-33, 1999	MDCK	3.63078e-07
Guanabenz	MM00497	NC(N)=NN=Cc1c(Cl)cccc1Cl	WDZVGELJXXEGPV-UHFFFAOYSA-N	231.09	1.81	5702063	CHEMBL420	MDCK	EMDCK	25				-3.72	Irvine JD, Takahashi L, Lockhart K, Cheong J, Tolan JW, Selick HE, Grove JR.: MDCK (Madin-Darby canine kidney) cells: A tool for membrane permeability screening. J Pharm Sci, Volume 88 (1), 28-33, 1999	MDCK	0.000190546
Hydrochlorothiazide	MM00373	NS(=O)(=O)c1cc2c(cc1Cl)NCNS2(=O)=O	JZUFKLXOESDKRF-UHFFFAOYSA-N	297.75	-0.35	3639	CHEMBL435	MDCK	EMDCK	25				-6	Irvine JD, Takahashi L, Lockhart K, Cheong J, Tolan JW, Selick HE, Grove JR.: MDCK (Madin-Darby canine kidney) cells: A tool for membrane permeability screening. J Pharm Sci, Volume 88 (1), 28-33, 1999	MDCK	1e-06
Hydrocortisone	MM00044	CC12CCC(=O)C=C1CCC1C2C(O)CC2(C)C1CCC2(O)C(=O)CO	JYGXADMDTFJGBT-UHFFFAOYSA-N	362.47	1.78	5754	CHEMBL389621	MDCK	EMDCK	25				-4.51	Irvine JD, Takahashi L, Lockhart K, Cheong J, Tolan JW, Selick HE, Grove JR.: MDCK (Madin-Darby canine kidney) cells: A tool for membrane permeability screening. J Pharm Sci, Volume 88 (1), 28-33, 1999	MDCK	3.0903e-05
Ketoprofen	MM00662	CC(C(=O)O)c1cccc(C(=O)c2ccccc2)c1	DKYWVDODHFEZIM-UHFFFAOYSA-N	254.29	3.11	3825	CHEMBL571	MDCK	EMDCK	25				-4.7	Irvine JD, Takahashi L, Lockhart K, Cheong J, Tolan JW, Selick HE, Grove JR.: MDCK (Madin-Darby canine kidney) cells: A tool for membrane permeability screening. J Pharm Sci, Volume 88 (1), 28-33, 1999	MDCK	1.99526e-05
Labetalol	MM00507	CC(CCc1ccccc1)NCC(O)c1ccc(O)c(C(N)=O)c1	SGUAFYQXFOLMHL-UHFFFAOYSA-N	328.41	2.14	3869	CHEMBL429	MDCK	EMDCK	25				-4.6	Irvine JD, Takahashi L, Lockhart K, Cheong J, Tolan JW, Selick HE, Grove JR.: MDCK (Madin-Darby canine kidney) cells: A tool for membrane permeability screening. J Pharm Sci, Volume 88 (1), 28-33, 1999	MDCK	2.51189e-05
Lamotrigine	MM00383	Nc1nnc(-c2cccc(Cl)c2Cl)c(N)n1	PYZRQGJRPPTADH-UHFFFAOYSA-N	256.1	2.01	3878	CHEMBL741	MDCK	EMDCK	25				-4.06	Irvine JD, Takahashi L, Lockhart K, Cheong J, Tolan JW, Selick HE, Grove JR.: MDCK (Madin-Darby canine kidney) cells: A tool for membrane permeability screening. J Pharm Sci, Volume 88 (1), 28-33, 1999	MDCK	8.70964e-05
Lisinopril	MM00763	NCCCCC(NC(CCc1ccccc1)C(=O)O)C(=O)N1CCCC1C(=O)O	RLAWWYSOJDYHDC-UHFFFAOYSA-N	405.5	1.24	5362119	CHEMBL1237	MDCK	EMDCK	25				-6.74	Irvine JD, Takahashi L, Lockhart K, Cheong J, Tolan JW, Selick HE, Grove JR.: MDCK (Madin-Darby canine kidney) cells: A tool for membrane permeability screening. J Pharm Sci, Volume 88 (1), 28-33, 1999	MDCK	1.8197e-07
Loracarbef	MM01552	NC(C(=O)NC1C(=O)N2C(C(=O)O)=C(Cl)CCC12)c1ccccc1	JAPHQRWPEGVNBT-UHFFFAOYSA-N	349.77	0.71	5284585	CHEMBL1013	MDCK	EMDCK	25				-6.04	Irvine JD, Takahashi L, Lockhart K, Cheong J, Tolan JW, Selick HE, Grove JR.: MDCK (Madin-Darby canine kidney) cells: A tool for membrane permeability screening. J Pharm Sci, Volume 88 (1), 28-33, 1999	MDCK	9.12011e-07
Methylprednisolone	MM00388	CC1CC2C(C(O)CC3(C)C2CCC3(O)C(=O)CO)C2(C)C=CC(=O)C=C12	VHRSUDSXCMQTMA-UHFFFAOYSA-N	374.48	1.8	6741	CHEMBL650	MDCK	EMDCK	25				-4.8	Irvine JD, Takahashi L, Lockhart K, Cheong J, Tolan JW, Selick HE, Grove JR.: MDCK (Madin-Darby canine kidney) cells: A tool for membrane permeability screening. J Pharm Sci, Volume 88 (1), 28-33, 1999	MDCK	1.58489e-05
Metoprolol	MM00275	COCCc1ccc(OCC(O)CNC(C)C)cc1	IUBSYMUCCVWXPE-UHFFFAOYSA-N	267.37	1.61	4171	CHEMBL13	MDCK	EMDCK	25				-3.82	Irvine JD, Takahashi L, Lockhart K, Cheong J, Tolan JW, Selick HE, Grove JR.: MDCK (Madin-Darby canine kidney) cells: A tool for membrane permeability screening. J Pharm Sci, Volume 88 (1), 28-33, 1999	MDCK	0.000151356
Nadolol	MM00525	CC(C)(C)NCC(O)COc1cccc2c1CC(O)C(O)C2	VWPOSFSPZNDTMJ-UHFFFAOYSA-N	309.41	0.63	4411	CHEMBL521606	MDCK	EMDCK	25				-5.85	Irvine JD, Takahashi L, Lockhart K, Cheong J, Tolan JW, Selick HE, Grove JR.: MDCK (Madin-Darby canine kidney) cells: A tool for membrane permeability screening. J Pharm Sci, Volume 88 (1), 28-33, 1999	MDCK	1.41254e-06
Netivudine	MM00395	CC#Cc1cn(C2OC(CO)C(O)C2O)c(=O)[nH]c1=O	QLOCVMVCRJOTTM-SDNRWEOFSA-N	282.25	-2.48	55281	CHEMBL1097615	MDCK	EMDCK	25				-5.85	Irvine JD, Takahashi L, Lockhart K, Cheong J, Tolan JW, Selick HE, Grove JR.: MDCK (Madin-Darby canine kidney) cells: A tool for membrane permeability screening. J Pharm Sci, Volume 88 (1), 28-33, 1999	MDCK	1.41254e-06
Olsalazine	MM01437	O=C(O)c1cc(/N=N/c2ccc(O)c(C(=O)O)c2)ccc1O	QQBDLJCYGRGAKP-FOCLMDBBSA-N	302.24	2.91	22419	CHEMBL1201013	MDCK	EMDCK	25				-7.32	Irvine JD, Takahashi L, Lockhart K, Cheong J, Tolan JW, Selick HE, Grove JR.: MDCK (Madin-Darby canine kidney) cells: A tool for membrane permeability screening. J Pharm Sci, Volume 88 (1), 28-33, 1999	MDCK	4.7863e-08
Ondansetron	MM00531	Cc1nccn1CC1CCc2c(c3ccccc3n2C)C1=O	FELGMEQIXOGIFQ-UHFFFAOYSA-N	293.37	3.13	4595	CHEMBL46	MDCK	EMDCK	25				-3.96	Irvine JD, Takahashi L, Lockhart K, Cheong J, Tolan JW, Selick HE, Grove JR.: MDCK (Madin-Darby canine kidney) cells: A tool for membrane permeability screening. J Pharm Sci, Volume 88 (1), 28-33, 1999	MDCK	0.000109648
Phenytoin	MM00406	O=C1N=C(O)NC1(c1ccccc1)c1ccccc1	CXOFVDLJLONNDW-UHFFFAOYSA-N	252.27	1.97	1775	CHEMBL16	MDCK	EMDCK	25				-3.92	Irvine JD, Takahashi L, Lockhart K, Cheong J, Tolan JW, Selick HE, Grove JR.: MDCK (Madin-Darby canine kidney) cells: A tool for membrane permeability screening. J Pharm Sci, Volume 88 (1), 28-33, 1999	MDCK	0.000120226
Pindolol	MM00542	CC(C)NCC(O)COc1cccc2[nH]ccc12	JZQKKSLKJUAGIC-UHFFFAOYSA-N	248.33	1.91	4828	CHEMBL500	MDCK	EMDCK	25				-4.23	Irvine JD, Takahashi L, Lockhart K, Cheong J, Tolan JW, Selick HE, Grove JR.: MDCK (Madin-Darby canine kidney) cells: A tool for membrane permeability screening. J Pharm Sci, Volume 88 (1), 28-33, 1999	MDCK	5.88844e-05
Practolol	MM00544	CC(=O)Nc1ccc(OCC(O)CNC(C)C)cc1	DURULFYMVIFBIR-UHFFFAOYSA-N	266.34	1.38	4883	CHEMBL6995	MDCK	EMDCK	25				-5.89	Irvine JD, Takahashi L, Lockhart K, Cheong J, Tolan JW, Selick HE, Grove JR.: MDCK (Madin-Darby canine kidney) cells: A tool for membrane permeability screening. J Pharm Sci, Volume 88 (1), 28-33, 1999	MDCK	1.28825e-06
Progesterone	MM00198	CC(=O)C1CCC2C3CCC4=CC(=O)CCC4(C)C3CCC12C	RJKFOVLPORLFTN-UHFFFAOYSA-N	314.47	4.72	5994	CHEMBL103	MDCK	EMDCK	25				-3.8	Irvine JD, Takahashi L, Lockhart K, Cheong J, Tolan JW, Selick HE, Grove JR.: MDCK (Madin-Darby canine kidney) cells: A tool for membrane permeability screening. J Pharm Sci, Volume 88 (1), 28-33, 1999	MDCK	0.000158489
Propranolol	MM00085	CC(C)NCC(O)COc1cccc2ccccc12	AQHHHDLHHXJYJD-UHFFFAOYSA-N	259.35	2.58	4946	CHEMBL27	MDCK	EMDCK	25				-3.77	Irvine JD, Takahashi L, Lockhart K, Cheong J, Tolan JW, Selick HE, Grove JR.: MDCK (Madin-Darby canine kidney) cells: A tool for membrane permeability screening. J Pharm Sci, Volume 88 (1), 28-33, 1999	MDCK	0.000169824
6-propyl-2-sulfanylidene-1H-pyrimidin-4-one	MM00415	CCCc1cc(=O)[nH]c(=S)[nH]1	KNAHARQHSZJURB-UHFFFAOYSA-N	170.24	1.38	657298	CHEMBL1518	MDCK	EMDCK	25				-4.39	Irvine JD, Takahashi L, Lockhart K, Cheong J, Tolan JW, Selick HE, Grove JR.: MDCK (Madin-Darby canine kidney) cells: A tool for membrane permeability screening. J Pharm Sci, Volume 88 (1), 28-33, 1999	MDCK	4.0738e-05
Salicylic Acid	MM00093	O=C(O)c1ccccc1O	YGSDEFSMJLZEOE-UHFFFAOYSA-N	138.12	1.09	338	CHEMBL424	MDCK	EMDCK	25				-5	Irvine JD, Takahashi L, Lockhart K, Cheong J, Tolan JW, Selick HE, Grove JR.: MDCK (Madin-Darby canine kidney) cells: A tool for membrane permeability screening. J Pharm Sci, Volume 88 (1), 28-33, 1999	MDCK	1e-05
Sotalol	MM00567	CC(C)NCC(O)c1ccc(NS(C)(=O)=O)cc1	ZBMZVLHSJCTVON-UHFFFAOYSA-N	272.37	1.09	5253	CHEMBL471	MDCK	EMDCK	25				-5.32	Irvine JD, Takahashi L, Lockhart K, Cheong J, Tolan JW, Selick HE, Grove JR.: MDCK (Madin-Darby canine kidney) cells: A tool for membrane permeability screening. J Pharm Sci, Volume 88 (1), 28-33, 1999	MDCK	4.7863e-06
Sulfasalazine	MM00690	O=C(O)c1cc(N=Nc2ccc(S(=O)(=O)Nc3ccccn3)cc2)ccc1O	NCEXYHBECQHGNR-UHFFFAOYSA-N	398.4	3.7	5359476	CHEMBL421	MDCK	EMDCK	25				-6.32	Irvine JD, Takahashi L, Lockhart K, Cheong J, Tolan JW, Selick HE, Grove JR.: MDCK (Madin-Darby canine kidney) cells: A tool for membrane permeability screening. J Pharm Sci, Volume 88 (1), 28-33, 1999	MDCK	4.7863e-07
1-[3-[2-(dimethylamino)ethyl]-1H-indol-5-yl]-N-methylmethanesulfonamide	MM00569	CNS(=O)(=O)Cc1ccc2[nH]cc(CCN(C)C)c2c1	KQKPFRSPSRPDEB-UHFFFAOYSA-N	295.41	1.32	5358	CHEMBL128	MDCK	EMDCK	25				-5.72	Irvine JD, Takahashi L, Lockhart K, Cheong J, Tolan JW, Selick HE, Grove JR.: MDCK (Madin-Darby canine kidney) cells: A tool for membrane permeability screening. J Pharm Sci, Volume 88 (1), 28-33, 1999	MDCK	1.90546e-06
5-[2-(tert-butylamino)-1-hydroxyethyl]benzene-1,3-diol	MM00306	CC(C)(C)NCC(O)c1cc(O)cc(O)c1	XWTYSIMOBUGWOL-UHFFFAOYSA-N	225.29	1.52	5403	CHEMBL1760	MDCK	EMDCK	25				-6	Irvine JD, Takahashi L, Lockhart K, Cheong J, Tolan JW, Selick HE, Grove JR.: MDCK (Madin-Darby canine kidney) cells: A tool for membrane permeability screening. J Pharm Sci, Volume 88 (1), 28-33, 1999	MDCK	1e-06
Testosterone	MM00423	CC12CCC(=O)C=C1CCC1C2CCC2(C)C(O)CCC12	MUMGGOZAMZWBJJ-UHFFFAOYSA-N	288.43	3.88	6013	CHEMBL386630	MDCK	EMDCK	25				-3.85	Irvine JD, Takahashi L, Lockhart K, Cheong J, Tolan JW, Selick HE, Grove JR.: MDCK (Madin-Darby canine kidney) cells: A tool for membrane permeability screening. J Pharm Sci, Volume 88 (1), 28-33, 1999	MDCK	0.000141254
(2S)-1-(tert-butylamino)-3-[(4-morpholin-4-yl-1,2,5-thiadiazol-3-yl)oxy]propan-2-ol	MM00573	CC(C)(C)NCC(O)COc1nsnc1N1CCOCC1	BLJRIMJGRPQVNF-UHFFFAOYSA-N	316.43	0.5	33624	CHEMBL499	MDCK	EMDCK	25				-4.26	Irvine JD, Takahashi L, Lockhart K, Cheong J, Tolan JW, Selick HE, Grove JR.: MDCK (Madin-Darby canine kidney) cells: A tool for membrane permeability screening. J Pharm Sci, Volume 88 (1), 28-33, 1999	MDCK	5.49541e-05
Trimethoprim	MM00581	COc1cc(Cc2cnc(N)nc2N)cc(OC)c1OC	IEDVJHCEMCRBQM-UHFFFAOYSA-N	290.32	1.26	5578	CHEMBL22	MDCK	EMDCK	25				-4.28	Irvine JD, Takahashi L, Lockhart K, Cheong J, Tolan JW, Selick HE, Grove JR.: MDCK (Madin-Darby canine kidney) cells: A tool for membrane permeability screening. J Pharm Sci, Volume 88 (1), 28-33, 1999	MDCK	5.24807e-05
Warfarin	MM00095	CC(=O)CC(c1ccccc1)c1c(O)c2ccccc2oc1=O	PJVWKTKQMONHTI-UHFFFAOYSA-N	308.33	3.61	54678486	CHEMBL1464	MDCK	EMDCK	25				-4.36	Irvine JD, Takahashi L, Lockhart K, Cheong J, Tolan JW, Selick HE, Grove JR.: MDCK (Madin-Darby canine kidney) cells: A tool for membrane permeability screening. J Pharm Sci, Volume 88 (1), 28-33, 1999	MDCK	4.36516e-05
D-mannitol	MM00386	OCC(O)C(O)C(O)C(O)CO	FBPFZTCFMRRESA-KVTDHHQDSA-N	182.17	-3.59	6251	CHEMBL689	MDCK	EMDCK	25				-6.74	Furubayashi T, Inoue D, Nishiyama N, Tanaka A, Yutani R, Kimura S, Katsumi H, Yamamoto A, Sakane T.: Comparison of Various Cell Lines and Three-Dimensional Mucociliary Tissue Model Systems to Estimate Drug Permeability Using an In Vitro Transport Study to Predict Nasal Drug Absorption in Rats. Pharmaceutics, Volume 12 (1), 2020	MDCK	1.8197e-07
Quinidine	MM00558	C=C[C@H]1CN2CC[C@H]1C[C@@H]2[C@@H](O)c1ccnc2ccc(OC)cc12	LOUPRKONTZGTKE-LHHVKLHASA-N	324.42	3.17	441074	CHEMBL1294	MDCK	EMDCK	25				-4.94	Furubayashi T, Inoue D, Nishiyama N, Tanaka A, Yutani R, Kimura S, Katsumi H, Yamamoto A, Sakane T.: Comparison of Various Cell Lines and Three-Dimensional Mucociliary Tissue Model Systems to Estimate Drug Permeability Using an In Vitro Transport Study to Predict Nasal Drug Absorption in Rats. Pharmaceutics, Volume 12 (1), 2020	MDCK	1.14815e-05
Methotrexate	MM00270	CN(Cc1cnc2nc(N)nc(N)c2n1)c1ccc(C(=O)NC(CCC(=O)O)C(=O)O)cc1	FBOZXECLQNJBKD-UHFFFAOYSA-N	454.45	0.27	126941	CHEMBL34259	MDCK	EMDCK	25				-7.05	Furubayashi T, Inoue D, Nishiyama N, Tanaka A, Yutani R, Kimura S, Katsumi H, Yamamoto A, Sakane T.: Comparison of Various Cell Lines and Three-Dimensional Mucociliary Tissue Model Systems to Estimate Drug Permeability Using an In Vitro Transport Study to Predict Nasal Drug Absorption in Rats. Pharmaceutics, Volume 12 (1), 2020	MDCK	8.91251e-08
1,1,2-Trichloroethane	MM00984	ClCC(Cl)Cl	UBOXGVDOUJQMTN-UHFFFAOYSA-N	133.41	2.03	6574		DOPC	CCM18	25	0			-0.59	in-house calculations	COSMOperm	0.25704
1,1,2,2-Tetrachloroethane	MM00985	ClC(Cl)C(Cl)Cl	QPFMBZIOSGYJDE-UHFFFAOYSA-N	167.85	2.59	6591		DOPC	CCM18	25	0			0.21	in-house calculations	COSMOperm	1.62181
1,2-Dichloroethane	MM00986	ClCCCl	WSLDOOZREJYCGB-UHFFFAOYSA-N	98.96	1.46	11	CHEMBL16370	DOPC	CCM18	25	0			-0.9	in-house calculations	COSMOperm	0.125893
1,2-Dichloropropane	MM00987	CC(Cl)CCl	KNKRKFALVUDBJE-UHFFFAOYSA-N	112.99	1.85	6564		DOPC	CCM18	25	0			-0.87	in-house calculations	COSMOperm	0.134896
Propylene Glycol	MM00414	CC(O)CO	DNIAPMSPPWPWGF-UHFFFAOYSA-N	76.1	-0.64	1030	CHEMBL286398	DOPC	CCM18	25	0		-5.23849	-4	in-house calculations	COSMOperm	0.0001
1,2-Decanediol	MM00002	CCCCCCCCC(O)CO	YSRSBDQINUMTIF-UHFFFAOYSA-N	174.28	2.09	10888425		DOPC	CCM18	25	0			0.74	in-house calculations	COSMOperm	5.49541
1,2-Hexanediol	MM00003	CCCCC(O)CO	FHKSXSQHXQEMOK-UHFFFAOYSA-N	118.18	0.53	94335		DOPC	CCM18	25	0			-1.69	in-house calculations	COSMOperm	0.0204174
1,2-Octanediol	MM00004	CCCCCCC(O)CO	AEIJTFQOBWATKX-UHFFFAOYSA-N	146.23	1.31	14231		DOPC	CCM18	25	0			-0.19	in-house calculations	COSMOperm	0.645654
1,2,4-Benzenetriol	MM00992	Oc1ccc(O)c(O)c1	GGNQRNBDZQJCCN-UHFFFAOYSA-N	126.11	0.8	10787		DOPC	CCM18	25	0			-4.51	in-house calculations	COSMOperm	3.0903e-05
1,3-Dichloropropene	MM00993	Cl/C=C/CCl	UOORRWUZONOOLO-OWOJBTEDSA-N	110.97	1.98	24726		DOPC	CCM18	25	0		1.8303	-0.79	in-house calculations	COSMOperm	0.162181
1,3-Propanediol	MM00313	OCCCO	YPFDHNVEDLHUCE-UHFFFAOYSA-N	76.1	-0.64	10442	CHEMBL379652	DOPC	CCM18	25	0		-5.37329	-4.41	in-house calculations	COSMOperm	3.89045e-05
1,3-Decanediol	MM00005	CCCCCCCC(O)CCO	ANWMPOLHSRXCNH-UHFFFAOYSA-N	174.28	2.09	201483		DOPC	CCM18	25	0			0.22	in-house calculations	COSMOperm	1.65959
1,3-Dimethyluric Acid	MM00996	Cn1c(=O)c2[nH]c(=O)[nH]c2n(C)c1=O	OTSBKHHWSQYEHK-UHFFFAOYSA-N	196.17	-1.75	70346		DOPC	CCM18	25	0		-0.82549	-8.41	in-house calculations	COSMOperm	3.89045e-09
1,3-Indanedione	MM00997	O=C1CC(=O)c2ccccc21	UHKAJLSKXBADFT-UHFFFAOYSA-N	146.15	1.46	11815		DOPC	CCM18	25	0			-1.46	in-house calculations	COSMOperm	0.0346737
1,3,7-Trimethyluric Acid	MM00998	Cn1c(=O)c2c([nH]c(=O)n2C)n(C)c1=O	BYXCFUMGEBZDDI-UHFFFAOYSA-N	210.19	-1.74	79437		DOPC	CCM18	25	0		-0.808819	-5.61	in-house calculations	COSMOperm	2.45471e-06
1,4-Butanediol	MM00314	OCCCCO	WERYXYBDKMZEQL-UHFFFAOYSA-N	90.12	-0.25	8064	CHEMBL171623	DOPC	CCM18	25	0		-1.32641	-3.79	in-house calculations	COSMOperm	0.000162181
1,4-Decanediol	MM00006	CCCCCCC(O)CCCO	GFICPCFLWFXIJC-UHFFFAOYSA-N	174.28	2.09	12485271		DOPC	CCM18	25	0			0.23	in-house calculations	COSMOperm	1.69824
1,5-Decanediol	MM00007	CCCCCC(O)CCCCO	BMHXYCAVLBMDOD-UHFFFAOYSA-N	174.28	2.09	11499301		DOPC	CCM18	25	0			0.06	in-house calculations	COSMOperm	1.14815
1,6-Hexanediol	MM00009	C[C@@H](O)CC[C@@H](C)O	OHMBHFSEKCCCBW-PHDIDXHHSA-N	118.18	0.53	43078	CHEMBL458616	DOPC	CCM18	25	0		-0.0690951	-2.46	in-house calculations	COSMOperm	0.00346737
1,6-Decanediol	MM00008	CCCCC(O)CCCCCO	WMTNCXUJZRJFHB-UHFFFAOYSA-N	174.28	2.09	11073917		DOPC	CCM18	25	0			-0.14	in-house calculations	COSMOperm	0.724436
1,7-Dimethyluric Acid	MM00973	Cn1c(=O)[nH]c2[nH]c(=O)n(C)c2c1=O	NOFNCLGCUJJPKU-UHFFFAOYSA-N	196.17	-1.75	91611		DOPC	CCM18	25	0		-0.743882	-8	in-house calculations	COSMOperm	1e-08
1,7-Decanediol	MM00010	CCCC(O)CCCCCCO	QGNYXNXFYTZJHR-UHFFFAOYSA-N	174.28	2.09	22617082		DOPC	CCM18	25	0			-0.37	in-house calculations	COSMOperm	0.42658
1,8-Decanediol	MM00011	CCC(O)CCCCCCCO	GXNQEVBKQUQPGE-UHFFFAOYSA-N	174.28	2.09	17914602		DOPC	CCM18	25	0			-0.6	in-house calculations	COSMOperm	0.251189
1,8-Octanediol	MM00012	OCCCCCCCCO	OEIJHBUUFURJLI-UHFFFAOYSA-N	146.23	1.31	69420		DOPC	CCM18	25	0			-1.5	in-house calculations	COSMOperm	0.0316228
1,9-Decadiene	MM01008	C=CCCCCCCC=C	NLDGJRWPPOSWLC-UHFFFAOYSA-N	138.25	3.7	15439		DOPC	CCM18	25	0			-0.44	in-house calculations	COSMOperm	0.363078
1,9-Decanediol	MM00013	CC(O)CCCCCCCCO	BRBMYNGGGPTKKL-UHFFFAOYSA-N	174.28	2.09	10910076		DOPC	CCM18	25	0			-1.05	in-house calculations	COSMOperm	0.0891251
2-Amino-4-Nitrophenol	MM00790	Nc1cc([N+](=O)[O-])ccc1O	VLZVIIYRNMWPSN-UHFFFAOYSA-N	154.13	0.88	3613389		DOPC	CCM18	25	0			-2.5	in-house calculations	COSMOperm	0.00316228
2-Butanone	MM00791	CCC(C)=O	ZWEHNKRNPOVVGH-UHFFFAOYSA-N	72.11	0.99	6569		DOPC	CCM18	25	0			-1.59	in-house calculations	COSMOperm	0.025704
2-Chlorophenol	MM00219	Oc1ccccc1Cl	ISPYQTSUDJAMAB-UHFFFAOYSA-N	128.56	2.05	7245	CHEMBL108877	DOPC	CCM18	25	0			-0.55	in-house calculations	COSMOperm	0.281838
2-Deoxyadenosine	MM00320	Nc1ncnc2c1ncn2[C@H]1C[C@H](O)[C@@H](CO)O1	OLXZPDWKRNYJJZ-RRKCRQDMSA-N	251.25	-0.95	13730		DOPC	CCM18	25	0		-5.47331	-6.26	in-house calculations	COSMOperm	5.49541e-07
2-Ethoxyethanol	MM00792	CCOCCO	ZNQVEEAIQZEUHB-UHFFFAOYSA-N	90.12	0.02	8076	CHEMBL119596	DOPC	CCM18	25	0		-0.315349	-2.02	in-house calculations	COSMOperm	0.00954993
2-Isopropoxyethanol	MM00023	CC(C)OCCO	HCGFUIQPSOCUHI-UHFFFAOYSA-N	104.15	0.4	7996		DOPC	CCM18	25	0			-1.65	in-house calculations	COSMOperm	0.0223872
2-Naphthol	MM00793	Oc1ccc2ccccc2c1	JWAZRIHNYRIHIV-UHFFFAOYSA-N	144.17	2.55	8663	CHEMBL14126	DOPC	CCM18	25	0			-0.19	in-house calculations	COSMOperm	0.645654
2-Phenyl-1,3-Propanediol Monocarbamate	MM01010	NC(=O)OCC(CO)c1ccccc1	JQVQIZWJBLGVRW-UHFFFAOYSA-N	195.22	0.86	213060		DOPC	CCM18	25	0			-2.73	in-house calculations	COSMOperm	0.00186209
2-Phenylethanol	MM00794	OCCc1ccccc1	WRMNZCZEMHIOCP-UHFFFAOYSA-N	122.17	1.22	6054	CHEMBL448500	DOPC	CCM18	25	0			-1.04	in-house calculations	COSMOperm	0.0912011
2-Butoxyethanol	MM00024	CCCCOCCO	POAOYUHQDCAZBD-UHFFFAOYSA-N	118.18	0.8	8133		DOPC	CCM18	25	0			-1.01	in-house calculations	COSMOperm	0.0977237
2-chloro-1,4-naphthoquinone	MM01011	O=C1C=C(Cl)C(=O)c2ccccc21	CCTJHVLTAJTPBV-UHFFFAOYSA-N	192.6	2.19			DOPC	CCM18	25	0			-1.09	in-house calculations	COSMOperm	0.0812831
4-Trifluoromethylsalicylic Acid	MM01013	O=C(O)c1ccc(C(F)(F)F)cc1O	XMLFPUBZFSJWCN-UHFFFAOYSA-N	206.12	2.11	164578		DOPC	CCM18	25	0			0.17	in-house calculations	COSMOperm	1.47911
2-Hydroxyclomipramine	MM01014	CN(C)CCCN1c2ccccc2CCc2cc(O)c(Cl)cc21	QXZNSJJZRXNDJQ-UHFFFAOYSA-N	330.86	4.23	10246110		DOPC	CCM18	25	0			-0.86	in-house calculations	COSMOperm	0.138038
2-Hydroxydesipramine	MM00019	CNCCCN1c2ccccc2CCc2cc(O)ccc21	NVJBOLMRGMDGLD-UHFFFAOYSA-N	282.39	3.24	121249		DOPC	CCM18	25	0			-0.41	in-house calculations	COSMOperm	0.389045
2-Hydroxyflutamide	MM01017	CC(C)(O)C(=O)Nc1ccc([N+](=O)[O-])c(C(F)(F)F)c1	YPQLFJODEKMJEF-UHFFFAOYSA-N	292.21	2.32	91649		DOPC	CCM18	25	0		2.3014	-0.99	in-house calculations	COSMOperm	0.102329
2-Hydroxyimipramine	MM01019	CN(C)CCCN1c2ccccc2CCc2cc(O)ccc21	ROTCPJFWLNDKHU-UHFFFAOYSA-N	296.41	3.58	108051		DOPC	CCM18	25	0			-0.47	in-house calculations	COSMOperm	0.338844
2-Hydroxymethylolanzapine	MM01021	CN1CCN(C2=c3cc(CO)sc3=Nc3ccccc3N2)CC1	RVFCERGZNZDVTA-UHFFFAOYSA-N	328.44	0.93	9840400		DOPC	CCM18	25	0			-1.5	in-house calculations	COSMOperm	0.0316228
2-Hydroxymexiletine	MM00020	Cc1cc(O)cc(C)c1OCC(C)N	YWOSWRCXWBDSRQ-UHFFFAOYSA-N	195.26	1.74	93285		DOPC	CCM18	25	0			-1.66	in-house calculations	COSMOperm	0.0218776
2-Mercaptopropionic Acid	MM01024	CC(S)C(=O)O	PMNLUUOXGOOLSP-UHFFFAOYSA-N	106.15	0.39	62326		DOPC	CCM18	25	0		0.40558	-1.69	in-house calculations	COSMOperm	0.0204174
2-Naphthylamine	MM00025	Nc1ccc2ccccc2c1	JBIJLHTVPXGSAM-UHFFFAOYSA-N	143.19	2.42	7057	CHEMBL278164	DOPC	CCM18	25	0			-0.41	in-house calculations	COSMOperm	0.389045
2-Nitro-P-phenylenediamine	MM00797	Nc1cccc([N+](=O)[O-])c1N	IOCXBXZBNOYTLQ-UHFFFAOYSA-N	153.14	0.76	4359525		DOPC	CCM18	25	0			-1.78	in-house calculations	COSMOperm	0.0165959
2-Nitrotoluene	MM00140	Cc1ccccc1[N+](=O)[O-]	PLAZTCDQAHEYBI-UHFFFAOYSA-N	137.14	1.9	6944		DOPC	CCM18	25	0			-0.56	in-house calculations	COSMOperm	0.275423
2-Phenoxyethanol	MM00026	OCCOc1ccccc1	QCDWFXQBSFUVSP-UHFFFAOYSA-N	138.17	1.06	31236	CHEMBL1229846	DOPC	CCM18	25	0			-0.94	in-house calculations	COSMOperm	0.114815
2-Pyridylacetic Acid	MM01027	O=C(O)Cc1ccccn1	BPSNETAIJADFTO-UHFFFAOYSA-N	137.14	0.71	85318		DOPC	CCM18	25	0			-1.36	in-house calculations	COSMOperm	0.0436516
3-Nitrophenol	MM00225	O=[N+]([O-])c1cccc(O)c1	RTZZCYNQPHTPPL-UHFFFAOYSA-N	139.11	1.3	11137		DOPC	CCM18	25	0			-1	in-house calculations	COSMOperm	0.1
3-Hydroxycarbamazepine	MM00021	NC(=O)N1c2ccccc2C=Cc2ccc(O)cc21	QQCFBZCATDIWTH-UHFFFAOYSA-N	252.27	3.09	135290		DOPC	CCM18	25	0			-2.93	in-house calculations	COSMOperm	0.0011749
Pregnenolone Sulfate	MM01028	CC(=O)[C@H]1CC[C@H]2[C@@H]3CC=C4C[C@@H](OS(=O)(=O)O)CC[C@]4(C)[C@H]3CC[C@]12C	DIJBBUIOWGGQOP-QGVNFLHTSA-N	396.55	4.34	105074	CHEMBL1179605	DOPC	CCM18	25	0			-0.77	in-house calculations	COSMOperm	0.169824
5-Fluorouracil	MM00829	O=c1[nH]cc(F)c(=O)[nH]1	GHASVSINZRGABV-UHFFFAOYSA-N	130.08	-0.8	3385	CHEMBL185	DOPC	CCM18	25	0		-0.0908871	-6.04	in-house calculations	COSMOperm	9.12011e-07
5-Carboxyfluorescein	MM00053	O=C(O)c1ccc2c(c1)C(=O)OC21c2ccc(O)cc2Oc2cc(O)ccc21	NJYVEMPWNAYQQN-UHFFFAOYSA-N	376.32	3.36	123755		DOPC	CCM18	25	0			-2.56	in-house calculations	COSMOperm	0.00275423
6-Methylcoumarin	MM00830	Cc1ccc2oc(=O)ccc2c1	FXFYOPQLGGEACP-UHFFFAOYSA-N	160.17	2.1	7092		DOPC	CCM18	25	0			-0.25	in-house calculations	COSMOperm	0.562341
7-ethoxycoumarin	MM00831	CCOc1ccc2ccc(=O)oc2c1	LIFAQMGORKPVDH-UHFFFAOYSA-N	190.2	2.19	35703		DOPC	CCM18	25	0			-0.26	in-house calculations	COSMOperm	0.549541
2-bromo-2-chloroacetonitrile	MM00924	N#CC(Cl)Br	BMWPPNAUMLRKML-UHFFFAOYSA-N	154.39	1.47	55004		DOPC	CCM18	25	0			-0.88	in-house calculations	COSMOperm	0.131826
Bromocriptine	MM00338	CC(C)C[C@H]1C(=O)N2CCC[C@H]2[C@]2(O)O[C@](NC(=O)[C@@H]3C=C4c5cccc6[nH]c(Br)c(c56)C[C@H]4N(C)C3)(C(C)C)C(=O)N12	OZVBMTJYIDMWIL-AYFBDAFISA-N	654.61	3.19	31101	CHEMBL493	DOPC	CCM18	25	0			-1.71	in-house calculations	COSMOperm	0.0194984
Bromo(dichloro)methane	MM00925	ClC(Cl)Br	FMWLUWPQPKEARP-UHFFFAOYSA-N	163.83	2.14	6359		DOPC	CCM18	25	0			-0.46	in-house calculations	COSMOperm	0.346737
Bromoform	MM00027	BrC(Br)Br	DIKBFYAXUHHXCS-UHFFFAOYSA-N	252.73	2.45	5558	CHEMBL345248	DOPC	CCM18	25	0			0.2	in-house calculations	COSMOperm	1.58489
3-(4-bromophenyl)-N,N-dimethyl-3-pyridin-2-ylpropan-1-amine	MM00453	CN(C)CC[C@@H](c1ccc(Br)cc1)c1ccccn1	ZDIGNSYAACHWNL-HNNXBMFYSA-N	319.25	3.93	6834	CHEMBL811	DOPC	CCM18	25	0			-1.06	in-house calculations	COSMOperm	0.0870964
Budesonide	MM00339	CCC[C@@H]1O[C@@H]2C[C@H]3[C@@H]4CCC5=CC(=O)C=C[C@]5(C)[C@H]4[C@@H](O)C[C@]3(C)[C@]2(C(=O)CO)O1	VOVIALXJUBGFJZ-VXKMTNQYSA-N	430.54	2.72	5281004	CHEMBL1370	DOPC	CCM18	25	0			-2.68	in-house calculations	COSMOperm	0.0020893
1-butyl-N-(2,6-dimethylphenyl)piperidine-2-carboxamide	MM00454	CCCCN1CCCC[C@H]1C(=O)Nc1c(C)cccc1C	LEBVLXFERQHONN-INIZCTEOSA-N	288.44	3.9	2474	CHEMBL1098	DOPC	CCM18	25	0			-0.81	in-house calculations	COSMOperm	0.154882
Bupropion	MM00455	CC(NC(C)(C)C)C(=O)c1cccc(Cl)c1	SNPPWIUOZRMYNY-VIFPVBQESA-N	239.75	3.3	444	CHEMBL894	DOPC	CCM18	25	0			-0.88	in-house calculations	COSMOperm	0.131826
8-[4-(4-pyrimidin-2-ylpiperazin-1-yl)butyl]-8-azaspiro[4.5]decane-7,9-dione	MM00456	O=C1CC2(CCCC2)CC(=O)N1CCCCN1CCN(c2ncccn2)CC1	QWCRAEMEVRGPNT-UHFFFAOYSA-N	385.51	2.09	2477	CHEMBL49	DOPC	CCM18	25	0			-1.61	in-house calculations	COSMOperm	0.0245471
3-(dibutylamino)propyl 4-aminobenzoate	MM00457	CCCCN(CCCC)CCCOC(=O)c1ccc(N)cc1	HQFWVSGBVLEQGA-UHFFFAOYSA-N	306.45	3.72	2480		DOPC	CCM18	25	0			0.45	in-house calculations	COSMOperm	2.81838
1-butanol	MM00340	CCCCO	LRHPLDYGYMQRHN-UHFFFAOYSA-N	74.12	0.78	263	CHEMBL14245	DOPC	CCM18	25	0			-1.18	in-house calculations	COSMOperm	0.0660693
5-butyl-5-ethyl-1,3-diazinane-2,4,6-trione	MM00844	CCCCC1(CC)C(=O)NC(=O)NC1=O	STDBAQMTJLUMFW-UHFFFAOYSA-N	212.25	0.94	6473	CHEMBL404422	DOPC	CCM18	25	0			-2.97	in-house calculations	COSMOperm	0.00107152
Butyl P-aminobenzoate	MM00028	CCCCOC(=O)c1ccc(N)cc1	IUWVALYLNVXWKX-UHFFFAOYSA-N	193.25	2.23	2482	CHEMBL127516	DOPC	CCM18	25	0			-0.32	in-house calculations	COSMOperm	0.47863
Butyl 4-hydroxybenzoate	MM00029	CCCCOC(=O)c1ccc(O)cc1	QFOHBWFCKVYLES-UHFFFAOYSA-N	194.23	2.35	7184		DOPC	CCM18	25	0		2.8085	-0.17	in-house calculations	COSMOperm	0.676083
Cyclothiazide	MM00350	NS(=O)(=O)c1cc2c(cc1Cl)NC(C1CC3C=CC1C3)NS2(=O)=O	BOCUKUHCLICSIY-UHFFFAOYSA-N	389.89	1.23	2910	CHEMBL61593	DOPC	CCM18	25	0			-4.81	in-house calculations	COSMOperm	1.54882e-05
4-(dibenzo[1,2-a:2',1'-d][7]annulen-11-ylidene)-1-methyl-piperidine	MM00472	CN1CCC(=C2c3ccccc3C=Cc3ccccc32)CC1	JJCFRYNCJDLXIK-UHFFFAOYSA-N	287.41	4.7	2913	CHEMBL516	DOPC	CCM18	25	0			-0.98	in-house calculations	COSMOperm	0.104713
Cytarabine	MM00929	Nc1ccn(C2OC(CO)C(O)C2O)c(=O)n1	UHDGCWIWMRVCDJ-UHFFFAOYSA-N	243.22	-2.56	6253	CHEMBL803	DOPC	CCM18	25	0		-5.47713	-11.61	in-house calculations	COSMOperm	2.45471e-12
D-Fructose	MM00351	OCC1(O)OC[C@@H](O)[C@@H](O)[C@@H]1O	LKDRXBCSQODPBY-VRPWFDPXSA-N	180.16	-3.22	2723872		DOPC	CCM18	25	0		-5.47635	-6.74	in-house calculations	COSMOperm	1.8197e-07
D-Glucose	MM00352	OCC1OC(O)C(O)C(O)C1O	WQZGKKKJIJFFOK-GASJEMHNSA-N	180.16	-3.22	5793	CHEMBL1222250	DOPC	CCM18	25	0		-4.09189	-9.43	in-house calculations	COSMOperm	3.71535e-10
Morphine	MM00524	CN1CCC23c4c5ccc(O)c4OC2C(O)C=CC3C1C5	BQJCRHHNABKAKU-UHFFFAOYSA-N	285.34	1.2	5288826	CHEMBL70	DOPC	CCM18	25	0		1.4625	-1.25	in-house calculations	COSMOperm	0.0562341
D8-tetrahydrocannabinol	MM00852	CCCCCc1cc(O)c2c(c1)OC(C)(C)C1CC=C(C)CC21	HCAWPGARWVBULJ-UHFFFAOYSA-N	314.47	5.74	2977		DOPC	CCM18	25	0			0.07	in-house calculations	COSMOperm	1.1749
7-hydroxy-3-(4-hydroxyphenyl)chromen-4-one	MM00930	O=c1c(-c2ccc(O)cc2)coc2cc(O)ccc12	ZQSIJRDFPHDXIC-UHFFFAOYSA-N	254.24	2.87	5281708		DOPC	CCM18	25	0		1.5864	-2	in-house calculations	COSMOperm	0.01
Danazol	MM00353	C#C[C@]1(O)CC[C@H]2[C@@H]3CCC4=Cc5oncc5C[C@]4(C)[C@H]3CC[C@@]21C	POZRVZJJTULAOH-LHZXLZLDSA-N	337.46	4.22	28417	CHEMBL1479	DOPC	CCM18	25	0			-1.2	in-house calculations	COSMOperm	0.0630957
Decan-1-ol	MM00853	CCCCCCCCCCO	MWKFXSUHUHTGQN-UHFFFAOYSA-N	158.29	3.12	8174		DOPC	CCM18	25	0			1.18	in-house calculations	COSMOperm	15.1356
Desipramine	MM00474	CNCCCN1c2ccccc2CCc2ccccc21	HCYAFALTSJYZDH-UHFFFAOYSA-N	266.39	3.53	2995	CHEMBL72	DOPC	CCM18	25	0			-0.81	in-house calculations	COSMOperm	0.154882
Dexamethasone	MM00355	C[C@@H]1C[C@H]2[C@@H]3CCC4=CC(=O)C=C[C@]4(C)[C@@]3(F)[C@@H](O)C[C@]2(C)[C@@]1(O)C(=O)CO	UREBDLICKHMUKA-CXSFZGCWSA-N	392.47	1.9	5743	CHEMBL384467	DOPC	CCM18	25	0			-2.26	in-house calculations	COSMOperm	0.00549541
Dextromethorphan	MM00475	COc1ccc2c(c1)C13CCCCC1C(C2)N(C)CC3	MKXZASYAUGDDCJ-UHFFFAOYSA-N	271.4	3.38	5360696	CHEMBL52440	DOPC	CCM18	25	0			-1.32	in-house calculations	COSMOperm	0.047863
(1S,9S,10S)-17-methyl-17-azatetracyclo[7.5.3.01,10.02,7]heptadeca-2(7),3,5-trien-4-ol	MM00476	CN1CC[C@@]23CCCC[C@@H]2[C@@H]1Cc1ccc(O)cc13	JAQUASYNZVUNQP-PVAVHDDUSA-N	257.38	3.08	5360697		DOPC	CCM18	25	0			-0.63	in-house calculations	COSMOperm	0.234423
1,2-bis(oxiran-2-yl)ethane-1,2-diol	MM00356	OC(C1CO1)C(O)C1CO1	AAFJXZWCNVJTMK-UHFFFAOYSA-N	146.14	-1.49	31789	CHEMBL3137322	DOPC	CCM18	25	0		-2.55415	-3.8	in-house calculations	COSMOperm	0.000158489
Diazepam	MM00094	CN1C(=O)CN=C(c2ccccc2)c2cc(Cl)ccc21	AAOVKJBEBIDNHE-UHFFFAOYSA-N	284.75	3.15	3016	CHEMBL12	DOPC	CCM18	25	0		2.88	-0.75	in-house calculations	COSMOperm	0.177828
Diethoxy-(6-methyl-2-propan-2-ylpyrimidin-4-yl)oxy-sulfanylidene-lambda5-phosphane	MM00931	CCOP(=S)(OCC)Oc1cc(C)nc(C(C)C)n1	FHIVAFMUCKRCQO-UHFFFAOYSA-N	304.35	3.58	3017		DOPC	CCM18	25	0			-1.14	in-house calculations	COSMOperm	0.0724436
2,2-dibromoacetonitrile	MM00933	N#CC(Br)Br	NDSBDLSWTGLNQA-UHFFFAOYSA-N	198.85	1.63	18617		DOPC	CCM18	25	0			-0.62	in-house calculations	COSMOperm	0.239883
2,2-dichloroacetonitrile	MM00935	N#CC(Cl)Cl	STZZWJCGRKXEFF-UHFFFAOYSA-N	109.94	1.31	18177		DOPC	CCM18	25	0			-0.81	in-house calculations	COSMOperm	0.154882
Diclofenac	MM00090	O=C(O)Cc1ccccc1Nc1c(Cl)cccc1Cl	DCOPUUMXTXDBNB-UHFFFAOYSA-N	296.15	4.36	3033	CHEMBL139	DOPC	CCM18	25	0			0.02	in-house calculations	COSMOperm	1.04713
N,N-diethyl-4-methylpiperazine-1-carboxamide	MM00854	CCN(CC)C(=O)N1CCN(C)CC1	RCKMWOKWVGPNJF-UHFFFAOYSA-N	199.3	0.7	3052	CHEMBL684	DOPC	CCM18	25	0			-1.16	in-house calculations	COSMOperm	0.0691831
2-(2-hydroxyethoxy)ethanol	MM00014	OCCOCCO	MTHSVFCYNBDYFN-UHFFFAOYSA-N	106.12	-1.01	8117		DOPC	CCM18	25	0		-2.29946	-3.07	in-house calculations	COSMOperm	0.000851138
Diethylene Glycol Butyl Ether	MM00855	CCCCOCCOCCOCCCC	KZVBBTZJMSWGTK-UHFFFAOYSA-N	218.34	2.64	8177		DOPC	CCM18	25	0			-1.27	in-house calculations	COSMOperm	0.0537032
Ethoxyethane	MM00936	CCOCC	RTZKZFJDLAIYFH-UHFFFAOYSA-N	74.12	1.04	3283		DOPC	CCM18	25	0			-1.36	in-house calculations	COSMOperm	0.0436516
Digitoxin	MM00857	CC1OC(OC2C(O)CC(OC3C(O)CC(OC4CCC5(C)C(CCC6C5CCC5(C)C(C7=CC(=O)OC7)CCC65O)C4)OC3C)OC2C)CC(O)C1O	WDJUZGPOPHTGOT-UHFFFAOYSA-N	764.95	3.25	441207	CHEMBL254219	DOPC	CCM18	25	0			-2.34	in-house calculations	COSMOperm	0.00457088
Digoxin	MM00357	CC1OC(OC2C(O)CC(OC3C(O)CC(OC4CCC5(C)C(CCC6C5CC(O)C5(C)C(C7=CC(=O)OC7)CCC65O)C4)OC3C)OC2C)CC(O)C1O	LTMHDMANZUZIPE-UHFFFAOYSA-N	780.95	2.22	2724385	CHEMBL1751	DOPC	CCM18	25	0			-4.52	in-house calculations	COSMOperm	3.01995e-05
Dihydromorphine	MM00858	CN1CC[C@]23c4c5ccc(O)c4O[C@H]2[C@@H](O)CC[C@H]3[C@H]1C5	IJVCSMSMFSCRME-KBQPJGBKSA-N	287.36	1.42	5359421	CHEMBL1500	DOPC	CCM18	25	0			-1.3	in-house calculations	COSMOperm	0.0501187
Diltiazem	MM00477	COc1ccc(C2Sc3ccccc3N(CCN(C)C)C(=O)C2OC(C)=O)cc1	HSUGRBWQSSZJOP-UHFFFAOYSA-N	414.53	3.37	39186	CHEMBL23	DOPC	CCM18	25	0			-2.07	in-house calculations	COSMOperm	0.00851138
2-dimethoxyphosphinothioylsulfanyl-N-methylacetamide	MM00937	CNC(=O)CSP(=S)(OC)OC	MCWXGJITAZMZEV-UHFFFAOYSA-N	229.26	0.98	3082		DOPC	CCM18	25	0			-1.54	in-house calculations	COSMOperm	0.0288403
N,N-dimethylethanamine	MM00859	CCN(C)C	DAZXVJBJRMWXJP-UHFFFAOYSA-N	73.14	0.57	11723		DOPC	CCM18	25	0			-1.2	in-house calculations	COSMOperm	0.0630957
Diphenhydramine	MM00478	CN(C)CCOC(c1ccccc1)c1ccccc1	ZZVUWRFHKOJYTH-UHFFFAOYSA-N	255.36	3.35	3100	CHEMBL657	DOPC	CCM18	25	0			-0.91	in-house calculations	COSMOperm	0.123027
Dipyridamole	MM00479	OCCN(CCO)c1nc(N2CCCCC2)c2nc(N(CCO)CCO)nc(N3CCCCC3)c2n1	IZEKFCXSFNUWAM-UHFFFAOYSA-N	504.64	-0.02	3108	CHEMBL932	DOPC	CCM18	25	0			-3.18	in-house calculations	COSMOperm	0.000660693
4-[di(propan-2-yl)amino]-2-phenyl-2-pyridin-2-ylbutanamide	MM00480	CC(C)N(CCC(C(N)=O)(c1ccccc1)c1ccccn1)C(C)C	UVTNFZQICZKOEM-UHFFFAOYSA-N	339.48	3.36	3114	CHEMBL517	DOPC	CCM18	25	0			-0.57	in-house calculations	COSMOperm	0.269153
Domperidone	MM00481	O=c1[nH]c2ccccc2n1CCCN1CCC(n2c(=O)[nH]c3cc(Cl)ccc32)CC1	FGXWKSZFVQUSTL-UHFFFAOYSA-N	425.92	3.35	3151	CHEMBL219916	DOPC	CCM18	25	0			-1.43	in-house calculations	COSMOperm	0.0371535
Donepezil	MM00482	COc1cc2c(cc1OC)C(=O)C(CC1CCN(Cc3ccccc3)CC1)C2	ADEBPBSSDYVVLD-UHFFFAOYSA-N	379.5	4.36	3152	CHEMBL502	DOPC	CCM18	25	0		6.1607	-0.87	in-house calculations	COSMOperm	0.134896
L-dopamine	MM00483	NCCc1ccc(O)c(O)c1	VYFYYTLLBUKUHU-UHFFFAOYSA-N	153.18	0.6	681	CHEMBL59	DOPC	CCM18	25	0			-2.74	in-house calculations	COSMOperm	0.0018197
(3Z)-3-(dibenzo[b,e]oxepin-11(6H)-ylidene)-N,N-dimethylpropan-1-amine	MM00484	CN(C)CCC=C1c2ccccc2COc2ccccc21	ODQWQRRAPPTVAG-UHFFFAOYSA-N	279.38	3.96	667477	CHEMBL101740	DOPC	CCM18	25	0			-0.98	in-house calculations	COSMOperm	0.104713
2-Propylideneoctanoic Acid	MM00860	CCC=C(CCCCCC)C(=O)O	WAYFJTUZNWOHQH-UHFFFAOYSA-N	184.28	3.38	54421236		DOPC	CCM18	25	0			0.25	in-house calculations	COSMOperm	1.77828
Enalaprilat	MM00732	CC(NC(CCc1ccccc1)C(=O)O)C(=O)N1CCCC1C(=O)O	LZFZMUMEGBBDTC-UHFFFAOYSA-N	348.4	1.13	5462501	CHEMBL577	DOPC	CCM18	25	0			-1.51	in-house calculations	COSMOperm	0.030903
Enoxacin	MM00733	CCn1cc(C(=O)O)c(=O)c2cc(F)c(N3CCNCC3)nc21	IDYZIJYBMGIQMJ-UHFFFAOYSA-N	320.32	0.66	3229	CHEMBL826	DOPC	CCM18	25	0			-2.58	in-house calculations	COSMOperm	0.00263027
Enrofloxacin	MM00734	CCN1CCN(c2cc3c(cc2F)c(=O)c(C(=O)O)cn3C2CC2)CC1	SPFYMRJSYKOXGV-UHFFFAOYSA-N	359.4	2.32	71188		DOPC	CCM18	25	0		3.2747	-1.06	in-house calculations	COSMOperm	0.0870964
(1R,2S)-2-(methylamino)-1-phenylpropan-1-ol	MM00486	CN[C@@H](C)[C@H](O)c1ccccc1	KWGRBVOPPLSCSI-WPRPVWTQSA-N	165.24	1.33	9294	CHEMBL211456	DOPC	CCM18	25	0			-1.1	in-house calculations	COSMOperm	0.0794328
L-epinephrine	MM00644	CNCC(O)c1ccc(O)c(O)c1	UCTWMZQNUQWSLP-UHFFFAOYSA-N	183.21	0.35	5816	CHEMBL679	DOPC	CCM18	25	0			-3.58	in-house calculations	COSMOperm	0.000263027
Ergonovine	MM00487	CC(CO)NC(=O)C1C=C2c3cccc4[nH]cc(c34)CC2N(C)C1	WVVSZNPYNCNODU-UHFFFAOYSA-N	325.41	1.53	443884	CHEMBL119443	DOPC	CCM18	25	0			-1.69	in-house calculations	COSMOperm	0.0204174
Ergotamine	MM00488	CN1C[C@H](C(=O)N[C@]2(C)O[C@@]3(O)[C@@H]4CCCN4C(=O)[C@H](Cc4ccccc4)N3C2=O)C=C2c3cccc4[nH]cc(c34)C[C@H]21	XCGSFFUVFURLIX-VFGNJEKYSA-N	581.67	1.99	8223	CHEMBL442	DOPC	CCM18	25	0			-1.78	in-house calculations	COSMOperm	0.0165959
Meso-erythritol	MM00068	OC[C@H](O)[C@H](O)CO	UNXHWFMMPAWVPI-ZXZARUISSA-N	122.12	-2.31	222285	CHEMBL349605	DOPC	CCM18	25	0		-5.44031	-5	in-house calculations	COSMOperm	1e-05
Erythromycin	MM00489	CCC1OC(=O)C(C)C(OC2CC(C)(OC)C(O)C(C)O2)C(C)C(OC2OC(C)CC(N(C)C)C2O)C(C)(O)CC(C)C(=O)C(C)C(O)C1(C)O	ULGZDMOVFRHVEP-UHFFFAOYSA-N	733.94	1.79	12560	CHEMBL532	DOPC	CCM18	25	0			-2.93	in-house calculations	COSMOperm	0.0011749
Estradiol	MM00197	CC12CCC3c4ccc(O)cc4CCC3C1CCC2O	VOXZDWNPVJITMN-UHFFFAOYSA-N	272.39	3.61	5757	CHEMBL135	DOPC	CCM18	25	0			-0.94	in-house calculations	COSMOperm	0.114815
Estriol	MM00201	C[C@]12CC[C@@H]3c4ccc(O)cc4CC[C@H]3[C@@H]1C[C@@H](O)[C@@H]2O	PROQIPRRNZUXQM-ZXXIGWHRSA-N	288.39	2.58	5756	CHEMBL193482	DOPC	CCM18	25	0			-1.85	in-house calculations	COSMOperm	0.0141254
Estrone	MM00114	CC12CCC3c4ccc(O)cc4CCC3C1CCC2=O	DNXHEGUUPJUMQT-UHFFFAOYSA-N	270.37	3.82	5870	CHEMBL1405	DOPC	CCM18	25	0			-1.07	in-house calculations	COSMOperm	0.0851138
Ethanolamine	MM00490	NCCO	HZAXFHJVJLSVMW-UHFFFAOYSA-N	61.08	-1.06	700	CHEMBL104943	DOPC	CCM18	25	0		-5.37549	-4.42	in-house calculations	COSMOperm	3.80189e-05
3-ethyl-3-methylpyrrolidine-2,5-dione	MM00359	CCC1(C)CC(=O)NC1=O	HAPOVYFOVVWLRS-UHFFFAOYSA-N	141.17	0.45	3291	CHEMBL696	DOPC	CCM18	25	0			-2.87	in-house calculations	COSMOperm	0.00134896
Ethanamine	MM00491	CCN	QUSNBJAOOMFDIB-UHFFFAOYSA-N	45.09	-0.04	6341		DOPC	CCM18	25	0		-0.0988084	-1.85	in-house calculations	COSMOperm	0.0141254
Ethylbenzene	MM00861	CCc1ccccc1	YNQLUTRBYVCPMQ-UHFFFAOYSA-N	106.17	2.25	7500		DOPC	CCM18	25	0			-0.53	in-house calculations	COSMOperm	0.295121
2-(1,8-diethyl-4,9-dihydro-3H-pyrano[3,4-b]indol-1-yl)acetic acid	MM00946	CCc1cccc2c3c([nH]c12)C(CC)(CC(=O)O)OCC3	NNYBQONXHNTVIJ-UHFFFAOYSA-N	287.36	3.38	3308	CHEMBL622	DOPC	CCM18	25	0			-0.4	in-house calculations	COSMOperm	0.398107
Etoposide	MM00361	COc1cc(C2c3cc4c(cc3C(OC3OC5COC(C)OC5C(O)C3O)C3COC(=O)C23)OCO4)cc(OC)c1O	VJJPUSNTGOMMGY-UHFFFAOYSA-N	588.56	1.34	36462	CHEMBL44657	DOPC	CCM18	25	0			-2.88	in-house calculations	COSMOperm	0.00131826
MM01031	MM01031	Cc1ccc(-c2ncc(Cl)cc2-c2ccc(S(C)(=O)=O)cc2)cn1	MNJVRJDLRVPLFE-UHFFFAOYSA-N	358.85	4.18			DOPC	CCM18	25	0			-1.54	in-house calculations	COSMOperm	0.0288403
Etorphine	MM00863	CCC[C@@](C)(O)[C@H]1C[C@@]23C=C[C@]1(OC)[C@@H]1Oc4c(O)ccc5c4[C@@]12CCN(C)[C@@H]3C5	CAHCBJPUTCKATP-FAWZKKEFSA-N	411.54	3.16	644209		DOPC	CCM18	25	0			-1.19	in-house calculations	COSMOperm	0.0645654
3-methylimidazo[4,5-f]quinolin-2-amine	MM00880	Cn1c(N)nc2c3cccnc3ccc21	ARZWATDYIYAUTA-UHFFFAOYSA-N	198.23	1.7	53462		DOPC	CCM18	25	0			-2.74	in-house calculations	COSMOperm	0.0018197
Ibuprofen	MM00045	CC(C)Cc1ccc(C(C)C(=O)O)cc1	HEFNNWSXXWATRW-UHFFFAOYSA-N	206.29	3.07	3672	CHEMBL521	DOPC	CCM18	25	0			0.32	in-house calculations	COSMOperm	2.0893
Imatinib	MM00503	Cc1ccc(NC(=O)c2ccc(CN3CCN(C)CC3)cc2)cc1Nc1nccc(-c2cccnc2)n1	KTUFNOKKBVMGRW-UHFFFAOYSA-N	493.62	4.59	5291	CHEMBL941	DOPC	CCM18	25	0			-1.35	in-house calculations	COSMOperm	0.0446684
Imipramine	MM00504	CN(C)CCCN1c2ccccc2CCc2ccccc21	BCGWQEUPMDMJNV-UHFFFAOYSA-N	280.42	3.88	3696	CHEMBL11	DOPC	CCM18	25	0			-0.94	in-house calculations	COSMOperm	0.114815
Indomethacin	MM00656	COc1ccc2c(c1)c(CC(=O)O)c(C)n2C(=O)c1ccc(Cl)cc1	CGIGDMFJXJATDK-UHFFFAOYSA-N	357.79	3.93	3715	CHEMBL6	DOPC	CCM18	25	0			-0.36	in-house calculations	COSMOperm	0.436516
Iso-thymol	MM00954	Cc1ccc(C(C)C)cc1O	RECUKUPTGUEGMW-UHFFFAOYSA-N	150.22	2.82	10364		DOPC	CCM18	25	0			-0.3	in-house calculations	COSMOperm	0.501187
Isobutyramide	MM00378	CC(C)C(N)=O	WFKAJVHLWXSISD-UHFFFAOYSA-N	87.12	0.13	68424		DOPC	CCM18	25	0		-0.0242024	-2.77	in-house calculations	COSMOperm	0.00169824
N'-benzyl-5-methyl-1,2-oxazole-3-carbohydrazide	MM00379	Cc1cc(C(=O)NNCc2ccccc2)no1	XKFPYPQQHFEXRZ-UHFFFAOYSA-N	231.26	1.42	3759		DOPC	CCM18	25	0		1.3611	-1.4	in-house calculations	COSMOperm	0.0398107
2-methoxy-4-[(E)-prop-1-enyl]phenol	MM00881	C/C=C/c1ccc(O)c(OC)c1	BJIOGJUNALELMI-ONEGZZNKSA-N	164.2	2.43	853433		DOPC	CCM18	25	0			-0.16	in-house calculations	COSMOperm	0.691831
Propan-2-ol	MM00380	CC(C)O	KFZMGEQAYNKOFK-UHFFFAOYSA-N	60.1	0.39	3776	CHEMBL582	DOPC	CCM18	25	0		-0.0437329	-1.8	in-house calculations	COSMOperm	0.0158489
Isoquinoline	MM00882	c1ccc2cnccc2c1	AWJUIBRHMBBTKR-UHFFFAOYSA-N	129.16	2.23	8405	CHEMBL12315	DOPC	CCM18	25	0			-0.67	in-house calculations	COSMOperm	0.213796
Isoxicam	MM00660	Cc1cc(NC(=O)C2=C(O)c3ccccc3S(=O)(=O)N2C)no1	YYUAYBYLJSNDCX-UHFFFAOYSA-N	335.34	1.48	54677972	CHEMBL53292	DOPC	CCM18	25	0			-0.87	in-house calculations	COSMOperm	0.134896
3,5,7-trihydroxy-2-(4-hydroxyphenyl)chromen-4-one	MM00661	O=c1c(O)c(-c2ccc(O)cc2)oc2cc(O)cc(O)c12	IYRMWMYZSQPJKC-UHFFFAOYSA-N	286.24	2.28	5280863	CHEMBL150	DOPC	CCM18	25	0			-0.58	in-house calculations	COSMOperm	0.263027
1-[4-(3-hydroxyphenyl)-1-methylpiperidin-4-yl]propan-1-one	MM00956	CCC(=O)C1(c2cccc(O)c2)CCN(C)CC1	ALFGKMXHOUSVAD-UHFFFAOYSA-N	247.34	2.33	10101	CHEMBL47072	DOPC	CCM18	25	0			-1.05	in-house calculations	COSMOperm	0.0891251
Ketoprofen	MM00662	CC(C(=O)O)c1cccc(C(=O)c2ccccc2)c1	DKYWVDODHFEZIM-UHFFFAOYSA-N	254.29	3.11	3825	CHEMBL571	DOPC	CCM18	25	0			-0.57	in-house calculations	COSMOperm	0.269153
5-benzoyl-2,3-dihydro-1H-pyrrolizine-1-carboxylic acid	MM00957	O=C(c1ccccc1)c1ccc2n1CCC2C(=O)O	OZWKMVRBQXNZKK-UHFFFAOYSA-N	255.27	2.29	3826	CHEMBL469	DOPC	CCM18	25	0			-0.72	in-house calculations	COSMOperm	0.190546
L-alanyl-L-tryptophan	MM00883	CC(N)C(=O)NC(Cc1c[nH]c2ccccc12)C(=O)O	WUGMRIBZSVSJNP-UHFFFAOYSA-N	275.31	0.63	85362		DOPC	CCM18	25	0			-4.65	in-house calculations	COSMOperm	2.23872e-05
Labetalol	MM00507	CC(CCc1ccccc1)NCC(O)c1ccc(O)c(C(N)=O)c1	SGUAFYQXFOLMHL-UHFFFAOYSA-N	328.41	2.14	3869	CHEMBL429	DOPC	CCM18	25	0			0.21	in-house calculations	COSMOperm	1.62181
4-amino-1-[(2R,5S)-2-(hydroxymethyl)-1,3-oxathiolan-5-yl]pyrimidin-2-one	MM00382	Nc1ccn(C2CSC(CO)O2)c(=O)n1	JTEGQNOMFQHVDC-UHFFFAOYSA-N	229.26	-0.59	60825	CHEMBL141	DOPC	CCM18	25	0		-1.14851	-7.95	in-house calculations	COSMOperm	1.12202e-08
Lamotrigine	MM00383	Nc1nnc(-c2cccc(Cl)c2Cl)c(N)n1	PYZRQGJRPPTADH-UHFFFAOYSA-N	256.1	2.01	3878	CHEMBL741	DOPC	CCM18	25	0		0.9884	-2.63	in-house calculations	COSMOperm	0.00234423
Lansoprazole	MM00384	Cc1c(OCC(F)(F)F)ccnc1CS(=O)c1nc2ccccc2[nH]1	MJIHNNLFOKEZEW-UHFFFAOYSA-N	369.37	3.52	3883	CHEMBL480	DOPC	CCM18	25	0			-0.85	in-house calculations	COSMOperm	0.141254
Levofloxacin	MM00762	C[C@H]1COc2c(N3CCN(C)CC3)c(F)cc3c(=O)c(C(=O)O)cn1c23	GSDSWSVVBLHKDQ-JTQLQIEISA-N	361.37	1.54	149096	CHEMBL33	DOPC	CCM18	25	0			-3.02	in-house calculations	COSMOperm	0.000954993
Lidocaine	MM00092	CCN(CC)CC(=O)Nc1c(C)cccc1C	NNJVILVZKWQKPM-UHFFFAOYSA-N	234.34	2.58	3676	CHEMBL79	DOPC	CCM18	25	0			-0.75	in-house calculations	COSMOperm	0.177828
Lomefloxacin	MM00764	CCn1cc(C(=O)O)c(=O)c2cc(F)c(N3CCNC(C)C3)c(F)c21	ZEKZLJVOYLTDKK-UHFFFAOYSA-N	351.35	1.8	3948	CHEMBL561	DOPC	CCM18	25	0			-3	in-house calculations	COSMOperm	0.001
Loratadine	MM00385	CCOC(=O)N1CCC(=C2c3ccc(Cl)cc3CCc3cccnc32)CC1	JCCNYMKQOSZNPW-UHFFFAOYSA-N	382.89	4.89	3957	CHEMBL998	DOPC	CCM18	25	0			-1.24	in-house calculations	COSMOperm	0.057544
6-chloro-4-hydroxy-2-methyl-1,1-dioxo-N-pyridin-2-ylthieno[2,3-e]thiazine-3-carboxamide	MM00960	CN1C(C(=O)Nc2ccccn2)=C(O)c2sc(Cl)cc2S1(=O)=O	WLHQHAUOOXYABV-UHFFFAOYSA-N	371.83	2.3	54690031	CHEMBL1569487	DOPC	CCM18	25	0			-0.6	in-house calculations	COSMOperm	0.251189
8-chloro-6-(4-methylpiperazin-1-yl)benzo[b][1,4]benzoxazepine	MM00510	CN1CCN(C2=Nc3ccccc3Oc3ccc(Cl)cc32)CC1	XJGVXQDUIWGIRW-UHFFFAOYSA-N	327.82	3.77	3964	CHEMBL831	DOPC	CCM18	25	0			-1.29	in-house calculations	COSMOperm	0.0512861
Methylurea	MM00389	CNC(N)=O	XGEGHDBEHXKFPX-UHFFFAOYSA-N	74.08	-0.72	11719		DOPC	CCM18	25	0		-0.786375	-5.62	in-house calculations	COSMOperm	2.39883e-06
Metipranolol	MM00516	CC(=O)Oc1c(C)cc(OCC(O)CNC(C)C)c(C)c1C	BQIPXWYNLPYNHW-UHFFFAOYSA-N	309.41	2.27	31477	CHEMBL1291	DOPC	CCM18	25	0		3.1538	-1.41	in-house calculations	COSMOperm	0.0389045
4-amino-5-chloro-N-[2-(diethylamino)ethyl]-2-methoxybenzamide	MM00517	CCN(CC)CCNC(=O)c1cc(Cl)c(N)cc1OC	TTWJBBZEZQICBI-UHFFFAOYSA-N	299.8	2	4168	CHEMBL86	DOPC	CCM18	25	0			-0.84	in-house calculations	COSMOperm	0.144544
Metolazone	MM00390	Cc1ccccc1N1C(=O)c2cc(S(N)(=O)=O)c(Cl)cc2NC1C	AQCHWTWZEMGIFD-UHFFFAOYSA-N	365.84	2.71	4170	CHEMBL878	DOPC	CCM18	25	0		2.4125	-3.84	in-house calculations	COSMOperm	0.000144544
Metoprolol	MM00275	COCCc1ccc(OCC(O)CNC(C)C)cc1	IUBSYMUCCVWXPE-UHFFFAOYSA-N	267.37	1.61	4171	CHEMBL13	DOPC	CCM18	25	0			-1.14	in-house calculations	COSMOperm	0.0724436
Metronidazole	MM00391	Cc1ncc([N+](=O)[O-])n1CCO	VAOCPAMSLUNLGC-UHFFFAOYSA-N	171.16	0.09	4173	CHEMBL137	DOPC	CCM18	25	0			-2.41	in-house calculations	COSMOperm	0.00389045
1-(2,6-dimethylphenoxy)propan-2-amine	MM00518	Cc1cccc(C)c1OCC(C)N	VLPIATFUUWWMKC-UHFFFAOYSA-N	179.26	2.03	4178	CHEMBL558	DOPC	CCM18	25	0			-0.7	in-house calculations	COSMOperm	0.199526
1-[2-(2,4-dichlorophenyl)-2-[(2,4-dichlorophenyl)methoxy]ethyl]imidazole	MM00088	Clc1ccc(COC(Cn2ccnc2)c2ccc(Cl)cc2Cl)c(Cl)c1	BYBLEWFAAKGYCD-UHFFFAOYSA-N	416.14	6.45	4189	CHEMBL91	DOPC	CCM18	25	0			-0.69	in-house calculations	COSMOperm	0.204174
Midazolam	MM00519	Cc1ncc2n1-c1ccc(Cl)cc1C(c1ccccc1F)=NC2	DDLIGBOFAVUZHB-UHFFFAOYSA-N	325.77	4.32	4192	CHEMBL655	DOPC	CCM18	25	0			-0.84	in-house calculations	COSMOperm	0.144544
5-methyl-2,5,19-triazatetracyclo[13.4.0.02,7.08,13]nonadeca-1(15),8,10,12,16,18-hexaene	MM00520	CN1CCN2c3ncccc3Cc3ccccc3C2C1	RONZAEMNMFQXRA-UHFFFAOYSA-N	265.36	2.48	4205	CHEMBL654	DOPC	CCM18	25	0			-1	in-house calculations	COSMOperm	0.1
1-methoxy-3-(2-nitroimidazol-1-yl)propan-2-ol	MM00521	COCC(O)Cn1ccnc1[N+](=O)[O-]	OBBCSXFCDPPXOL-UHFFFAOYSA-N	201.18	-0.2	26105	CHEMBL42161	DOPC	CCM18	25	0			-2.69	in-house calculations	COSMOperm	0.00204174
Montelukast	MM00669	CC(C)(O)c1ccccc1CCC(SCC1(CC(=O)O)CC1)c1cccc(C=Cc2ccc3ccc(Cl)cc3n2)c1	UCHDWCPVSPXUMX-UHFFFAOYSA-N	586.2	8.95	5281040	CHEMBL787	DOPC	CCM18	25	0			-0.68	in-house calculations	COSMOperm	0.20893
1-methyl-2-[(E)-2-(3-methylthiophen-2-yl)ethenyl]-5,6-dihydro-4H-pyrimidine	MM00523	Cc1ccsc1/C=C/C1=NCCCN1C	NVEPPWDVLBMNMB-SNAWJCMRSA-N	220.34	2.8	5353792		DOPC	CCM18	25	0		4.1203	-0.6	in-house calculations	COSMOperm	0.251189
Morphine	MM00524	CN1CCC23c4c5ccc(O)c4OC2C(O)C=CC3C1C5	BQJCRHHNABKAKU-UHFFFAOYSA-N	285.34	1.2	5288826	CHEMBL70	DOPC	CCM18	25	0			-1.37	in-house calculations	COSMOperm	0.042658
Moxifloxacin	MM00767	COc1c(N2C[C@@H]3CCCN[C@@H]3C2)c(F)cc2c(=O)c(C(=O)O)cn(C3CC3)c12	FABPRXSRWADJSP-MEDUHNTESA-N	401.44	2.37	152946	CHEMBL32	DOPC	CCM18	25	0		3.1616	-1.87	in-house calculations	COSMOperm	0.0134896
Nadolol	MM00525	CC(C)(C)NCC(O)COc1cccc2c1CC(O)C(O)C2	VWPOSFSPZNDTMJ-UHFFFAOYSA-N	309.41	0.63	4411	CHEMBL521606	DOPC	CCM18	25	0			-1.2	in-house calculations	COSMOperm	0.0630957
Nalbuphine	MM00526	Oc1ccc2c3c1O[C@H]1[C@@H](O)CC[C@@]4(O)[C@@H](C2)N(CC2CCC2)CC[C@]314	NETZHAKZCGBWSS-CEDHKZHLSA-N	357.45	1.71	5311304	CHEMBL895	DOPC	CCM18	25	0			-0.33	in-house calculations	COSMOperm	0.467735
Naloxone	MM00277	C=CCN1CCC23c4c5ccc(O)c4OC2C(=O)CCC3(O)C1C5	UZHSEJADLWPNLE-UHFFFAOYSA-N	327.38	1.3	5284596	CHEMBL80	DOPC	CCM18	25	0		1.7917	-0.99	in-house calculations	COSMOperm	0.102329
Naltrindole	MM00527	Oc1ccc2c3c1O[C@H]1c4[nH]c5ccccc5c4C[C@@]4(O)[C@@H](C2)N(CC2CC2)CC[C@]314	WIYUZYBFCWCCQJ-IFKAHUTRSA-N	414.51	3.57	5497186		DOPC	CCM18	25	0			-0.37	in-house calculations	COSMOperm	0.42658
Naphthalene	MM00890	c1ccc2ccccc2c1	UFWIBTONFRDIAS-UHFFFAOYSA-N	128.17	2.84	931		DOPC	CCM18	25	0		3.8262	-0.18	in-house calculations	COSMOperm	0.660693
Naproxen	MM00672	COc1ccc2cc(C(C)C(=O)O)ccc2c1	CMWTZPSULFXXJA-UHFFFAOYSA-N	230.26	3.04	156391	CHEMBL154	DOPC	CCM18	25	0			-0.15	in-house calculations	COSMOperm	0.707946
Naringenin	MM00673	O=C1CC(c2ccc(O)cc2)Oc2cc(O)cc(O)c21	FTVWIRXFELQLPI-UHFFFAOYSA-N	272.26	2.51	439246	CHEMBL9352	DOPC	CCM18	25	0			-1.09	in-house calculations	COSMOperm	0.0812831
Neotrofin	MM00674	O=C(CCn1cnc2c(=O)nc[nH]c21)Nc1ccc(C(=O)[O-])cc1.[K+]	MICLTPPSCUXHJT-UHFFFAOYSA-M	365.39	-3.48	23663995		DOPC	CCM18	25	0			-7.07	in-house calculations	COSMOperm	8.51138e-08
Netivudine	MM00395	CC#Cc1cn(C2OC(CO)C(O)C2O)c(=O)[nH]c1=O	QLOCVMVCRJOTTM-SDNRWEOFSA-N	282.25	-2.48	55281	CHEMBL1097615	DOPC	CCM18	25	0		-1.47863	-8.4	in-house calculations	COSMOperm	3.98107e-09
Nicardipine	MM00278	COC(=O)C1=C(C)NC(C)=C(C(=O)OCCN(C)Cc2ccccc2)C1c1cccc([N+](=O)[O-])c1	ZBBHBTPTTSWHBA-UHFFFAOYSA-N	479.53	3.68	4474	CHEMBL1484	DOPC	CCM18	25	0			-1.47	in-house calculations	COSMOperm	0.0338844
2-(pyridine-3-carbonylamino)ethyl nitrate	MM00891	O=C(NCCO[N+](=O)[O-])c1cccnc1	LBHIOVVIQHSOQN-UHFFFAOYSA-N	211.18	0.02	47528	CHEMBL284906	DOPC	CCM18	25	0		1.3924	-1.16	in-house calculations	COSMOperm	0.0691831
(s)-3-(1-methylpyrrolidin-2-yl)pyridine	MM00529	CN1CCCC1c1cccnc1	SNICXCGAKADSCV-UHFFFAOYSA-N	162.24	1.85	89594	CHEMBL3	DOPC	CCM18	25	0			-0.78	in-house calculations	COSMOperm	0.165959
4-nitro-2-phenoxymethanesulfonanilide	MM00279	CS(=O)(=O)Nc1ccc([N+](=O)[O-])cc1Oc1ccccc1	HYWYRSMBCFDLJT-UHFFFAOYSA-N	308.32	2.76	4495	CHEMBL56367	DOPC	CCM18	25	0			-0.41	in-house calculations	COSMOperm	0.389045
Nitrobenzene	MM00136	O=[N+]([O-])c1ccccc1	LQNUZADURLCDLV-UHFFFAOYSA-N	123.11	1.59	7416		DOPC	CCM18	25	0		1.5118	-0.7	in-house calculations	COSMOperm	0.199526
Propane-1,2,3-triyl trinitrate	MM00893	O=[N+]([O-])OCC(CO[N+](=O)[O-])O[N+](=O)[O-]	SNIOPGDIGTZGOP-UHFFFAOYSA-N	227.09	-1.02	4510	CHEMBL730	DOPC	CCM18	25	0			-0.08	in-house calculations	COSMOperm	0.831764
Nizatidine	MM00084	CNC(=C[N+](=O)[O-])NCCSCc1csc(CN(C)C)n1	SGXXNSQHWDMGGP-UHFFFAOYSA-N	331.47	1.32	3033637	CHEMBL3183075	DOPC	CCM18	25	0		1.5536	-1.69	in-house calculations	COSMOperm	0.0204174
Nonan-1-ol	MM00894	CCCCCCCCCO	ZWRUINPWMLAQRD-UHFFFAOYSA-N	144.26	2.73	8914	CHEMBL24563	DOPC	CCM18	25	0			1.07	in-house calculations	COSMOperm	11.749
Norfloxacin	MM00768	CCn1cc(C(=O)O)c(=O)c2cc(F)c(N3CCNCC3)cc21	OGJPXUAPXNRGGI-UHFFFAOYSA-N	319.34	1.27	4539	CHEMBL9	DOPC	CCM18	25	0			-4.92	in-house calculations	COSMOperm	1.20226e-05
Nortriptyline	MM00280	CNCCC=C1c2ccccc2CCc2ccccc21	PHVGLTMQBUFIQQ-UHFFFAOYSA-N	263.38	3.83	4543	CHEMBL445	DOPC	CCM18	25	0			-0.59	in-house calculations	COSMOperm	0.25704
2-methylphenol	MM01283	Cc1ccccc1O	QWVGKYWNOKOFNN-UHFFFAOYSA-N	108.14	1.7	335		DOPC	CCM18	25	0			-0.85	in-house calculations	COSMOperm	0.141254
O-Phenylenediamine	MM00282	Nc1ccccc1N	GEYOCULIXLDCMW-UHFFFAOYSA-N	108.14	0.85	7243		DOPC	CCM18	25	0		-0.144029	-2.05	in-house calculations	COSMOperm	0.00891251
O-toluidine	MM00284	Cc1ccccc1N	RNVCVTLRINQCPJ-UHFFFAOYSA-N	107.16	1.58	7242		DOPC	CCM18	25	0			-1.01	in-house calculations	COSMOperm	0.0977237
O-Tolunitrile	MM00285	Cc1ccccc1C#N	NWPNXBQSRGKSJB-UHFFFAOYSA-N	117.15	1.87	10721		DOPC	CCM18	25	0			-0.52	in-house calculations	COSMOperm	0.301995
Octan-1-ol	MM00895	CCCCCCCCO	KBPLFHHGFOOTCA-UHFFFAOYSA-N	130.23	2.34	957	CHEMBL26215	DOPC	CCM18	25	0			0.82	in-house calculations	COSMOperm	6.60693
Octyl 4-hydroxybenzoate	MM00287	CCCCCCCCOC(=O)c1ccc(O)cc1	RIKCMEDSBFQFAL-UHFFFAOYSA-N	250.34	3.91	14642		DOPC	CCM18	25	0			0.86	in-house calculations	COSMOperm	7.24436
Ouabain	MM00896	CC1OC(OC2CC(O)C3(CO)C4C(O)CC5(C)C(C6=CC(=O)OC6)CCC5(O)C4CCC3(O)C2)C(O)C(O)C1O	LPMXVESGRSUGHW-UHFFFAOYSA-N	584.66	-1.52	439501	CHEMBL222863	DOPC	CCM18	25	0		-3.22862	-11.43	in-house calculations	COSMOperm	3.71535e-12
Oxazolone	MM00897	CCOC=C1N=C(c2ccccc2)OC1=O	SJHPCNCNNSSLPL-UHFFFAOYSA-N	217.22	1.87	1712094		DOPC	CCM18	25	0			-0.81	in-house calculations	COSMOperm	0.154882
Oxprenolol	MM00289	C=CCOc1ccccc1OCC(O)CNC(C)C	CEMAWMOMDPGJMB-UHFFFAOYSA-N	265.35	1.99	4631	CHEMBL546	DOPC	CCM18	25	0			-1.31	in-house calculations	COSMOperm	0.0489779
Oxycodone	MM00533	COc1ccc2c3c1OC1C(=O)CCC4(O)C(C2)N(C)CCC314	BRUQQQPBMZOVGD-XFKAJCMBSA-N	315.37	1.05	5284603	CHEMBL656	DOPC	CCM18	25	0		1.7342	-1.38	in-house calculations	COSMOperm	0.0416869
Propanamide	MM00413	CCC(N)=O	QLNJFJADRCOGBJ-UHFFFAOYSA-N	73.1	-0.12	6578	CHEMBL1235716	DOPC	CCM18	25	0		-0.484378	-3.53	in-house calculations	COSMOperm	0.000295121
Propoxyphene	MM00552	CCC(=O)O[C@](Cc1ccccc1)(c1ccccc1)[C@H](C)CN(C)C	XLMALTXPSGQGBX-GCJKJVERSA-N	339.48	4.28	10100	CHEMBL1213351	DOPC	CCM18	25	0			-1.5	in-house calculations	COSMOperm	0.0316228
Propranolol	MM00085	CC(C)NCC(O)COc1cccc2ccccc12	AQHHHDLHHXJYJD-UHFFFAOYSA-N	259.35	2.58	4946	CHEMBL27	DOPC	CCM18	25	0			-0.78	in-house calculations	COSMOperm	0.165959
Propyl 4-hydroxybenzoate	MM00299	CCCOC(=O)c1ccc(O)cc1	QELSKZZBTMNZEB-UHFFFAOYSA-N	180.2	1.96	7175		DOPC	CCM18	25	0		2.2912	-0.47	in-house calculations	COSMOperm	0.338844
6-propyl-2-sulfanylidene-1H-pyrimidin-4-one	MM00415	CCCc1cc(=O)[nH]c(=S)[nH]1	KNAHARQHSZJURB-UHFFFAOYSA-N	170.24	1.38	657298	CHEMBL1518	DOPC	CCM18	25	0			-3.3	in-house calculations	COSMOperm	0.000501187
Pumafentrine	MM00554	CCOc1cc2c(cc1OC)C(c1ccc(C(=O)N(C(C)C)C(C)C)cc1)=N[C@@H]1CCN(C)C[C@H]21	CVDXFPBVOIERBH-JWQCQUIFSA-N	477.65	4.99	3052763		DOPC	CCM18	25	0		6.67985	-1.78	in-house calculations	COSMOperm	0.0165959
Pyridoxine	MM00555	Cc1ncc(CO)c(CO)c1O	LXNHXLLTXMVWPM-UHFFFAOYSA-N	169.18	0.08	1054	CHEMBL1364	DOPC	CCM18	25	0		-0.227191	-6.42	in-house calculations	COSMOperm	3.80189e-07
5-(4-chlorophenyl)-6-ethylpyrimidine-2,4-diamine	MM00556	CCc1nc(N)nc(N)c1-c1ccc(Cl)cc1	WKSAUQYGYAYLPV-UHFFFAOYSA-N	248.72	2.52	4993	CHEMBL36	DOPC	CCM18	25	0			-0.54	in-house calculations	COSMOperm	0.288403
Benzene-1,2,3-triol	MM00300	Oc1cccc(O)c1O	WQGWDDDVZFFDIG-UHFFFAOYSA-N	126.11	0.8	1057		DOPC	CCM18	25	0			-2.46	in-house calculations	COSMOperm	0.00346737
Quercetin	MM00047	O=c1c(O)c(-c2ccc(O)c(O)c2)oc2cc(O)cc(O)c12	REFJWTPEDVJJIY-UHFFFAOYSA-N	302.24	1.99	5280343	CHEMBL50	DOPC	CCM18	25	0			-1.84	in-house calculations	COSMOperm	0.0144544
2-[2-(4-benzo[b][1,4]benzothiazepin-6-ylpiperazin-1-yl)ethoxy]ethanol	MM00557	OCCOCCN1CCN(C2=Nc3ccccc3Sc3ccccc32)CC1	URKOMYMAXPYINW-UHFFFAOYSA-N	383.52	2.86	5002	CHEMBL716	DOPC	CCM18	25	0			-0.94	in-house calculations	COSMOperm	0.114815
Quinidine	MM00558	C=C[C@H]1CN2CC[C@H]1C[C@@H]2[C@@H](O)c1ccnc2ccc(OC)cc12	LOUPRKONTZGTKE-LHHVKLHASA-N	324.42	3.17	441074	CHEMBL1294	DOPC	CCM18	25	0		3.5466	-1.15	in-house calculations	COSMOperm	0.0707946
Quinine	MM00559	C=C[C@H]1CN2CC[C@H]1C[C@H]2[C@H](O)c1ccnc2ccc(OC)cc12	LOUPRKONTZGTKE-WZBLMQSHSA-N	324.42	3.17	3034034	CHEMBL170	DOPC	CCM18	25	0			-0.99	in-house calculations	COSMOperm	0.102329
1,2,3,4,5-pentachloro-6-nitrobenzene	MM00416	O=[N+]([O-])c1c(Cl)c(Cl)c(Cl)c(Cl)c1Cl	LKPLKUMXSAEKID-UHFFFAOYSA-N	295.34	4.86	6720		DOPC	CCM18	25	0			0.09	in-house calculations	COSMOperm	1.23027
Raffinose	MM00301	OC[C@H]1O[C@@](CO)(O[C@H]2O[C@H](CO[C@H]3O[C@H](CO)[C@H](O)[C@H](O)[C@H]3O)[C@@H](O)[C@H](O)[C@H]2O)[C@@H](O)[C@@H]1O	MUPFEKGTMRGPLJ-ZQSKZDJDSA-N	504.44	-7.57	439242		DOPC	CCM18	25	0		-5.47713	-14.96	in-house calculations	COSMOperm	1.09648e-15
Ranitidine	MM01053	CNC(=C[N+](=O)[O-])NCCSCc1ccc(CN(C)C)o1	VMXUWOKSQNHOCA-UHFFFAOYSA-N	314.41	1.46	5039		DOPC	CCM18	25	0			-1.14	in-house calculations	COSMOperm	0.0724436
Resorcinol	MM00903	Oc1cccc(O)c1	GHMLBKRAJCXXBS-UHFFFAOYSA-N	110.11	1.1	5054	CHEMBL24147	DOPC	CCM18	25	0			-2.92	in-house calculations	COSMOperm	0.00120226
Resveratrol	MM00418	Oc1ccc(C=Cc2cc(O)cc(O)c2)cc1	LUKBXSAWLPMMSZ-UHFFFAOYSA-N	228.25	2.97	445154	CHEMBL1237022	DOPC	CCM18	25	0			-2.23	in-house calculations	COSMOperm	0.00588844
1-(1-adamantyl)ethanamine	MM00560	CC(N)C12CC3CC(CC(C3)C1)C2	UBCHPRBFMUDMNC-UHFFFAOYSA-N	179.31	2.55	5071	CHEMBL959	DOPC	CCM18	25	0			0.25	in-house calculations	COSMOperm	1.77828
Risperidone	MM00561	Cc1nc2n(c(=O)c1CCN1CCC(c3noc4cc(F)ccc34)CC1)CCCC2	RAPZEAPATHNIPO-UHFFFAOYSA-N	410.49	3.59	5073	CHEMBL85	DOPC	CCM18	25	0			-1.14	in-house calculations	COSMOperm	0.0724436
N,N-dimethyl-2-[5-(1,2,4-triazol-1-ylmethyl)-1H-indol-3-yl]ethanamine	MM00562	CN(C)CCc1c[nH]c2ccc(Cn3cncn3)cc12	ULFRLSNUDGIQQP-UHFFFAOYSA-N	269.35	1.91	5078	CHEMBL905	DOPC	CCM18	25	0			-1.13	in-house calculations	COSMOperm	0.074131
2-[3-[4-(3-chlorophenyl)piperazin-1-yl]propyl]-[1,2,4]triazolo[4,3-a]pyridin-3-one	MM00576	O=c1n(CCCN2CCN(c3cccc(Cl)c3)CC2)nc2ccccn12	PHLBKPHSAVXXEF-UHFFFAOYSA-N	371.87	2.36	5533	CHEMBL621	DOPC	CCM18	25	0			-1.12	in-house calculations	COSMOperm	0.0758578
Triamcinolone	MM00307	CC12C=CC(=O)C=C1CCC1C3CC(O)C(O)(C(=O)CO)C3(C)CC(O)C12F	GFNANZIMVAIWHM-OBYCQNJPSA-N	394.44	0.62	31307	CHEMBL1451	DOPC	CCM18	25	0		-0.0838858	-4.04	in-house calculations	COSMOperm	9.12011e-05
6-phenylpteridine-2,4,7-triamine	MM00577	Nc1nc(N)c2nc(-c3ccccc3)c(N)nc2n1	FNYLWPVRPXGIIP-UHFFFAOYSA-N	253.27	0.83	5546	CHEMBL585	DOPC	CCM18	25	0			-4.36	in-house calculations	COSMOperm	4.36516e-05
Chloroform	MM00912	ClC(Cl)Cl	HEDRZPFGACZZDS-UHFFFAOYSA-N	119.38	1.99	6212		DOPC	CCM18	25	0			-0.14	in-house calculations	COSMOperm	0.724436
Triclosan	MM00310	Oc1cc(Cl)ccc1Oc1ccc(Cl)cc1Cl	XEFQLINVKFYRCS-UHFFFAOYSA-N	289.55	5.14	5564	CHEMBL849	DOPC	CCM18	25	0			0.03	in-house calculations	COSMOperm	1.07152
10-[3-(4-methylpiperazin-1-yl)propyl]-2-(trifluoromethyl)phenothiazine	MM00578	CN1CCN(CCCN2c3ccccc3Sc3ccc(C(F)(F)F)cc32)CC1	ZEWQUBUPAILYHI-UHFFFAOYSA-N	407.51	4.95	5566	CHEMBL422	DOPC	CCM18	25	0			-1.35	in-house calculations	COSMOperm	0.0446684
1-cyclohexyl-1-phenyl-3-piperidin-1-ylpropan-1-ol	MM00580	OC(CCN1CCCCC1)(c1ccccc1)C1CCCCC1	HWHLPVGTWGOCJO-UHFFFAOYSA-N	301.47	4.33	5572	CHEMBL1490	DOPC	CCM18	25	0			-0.81	in-house calculations	COSMOperm	0.154882
Trimethoprim	MM00581	COc1cc(Cc2cnc(N)nc2N)cc(OC)c1OC	IEDVJHCEMCRBQM-UHFFFAOYSA-N	290.32	1.26	5578	CHEMBL22	DOPC	CCM18	25	0			-2.46	in-house calculations	COSMOperm	0.00346737
Trimipramine	MM00254	CC(CN(C)C)CN1c2ccccc2CCc2ccccc21	ZSCDBOWYZJWBIY-UHFFFAOYSA-N	294.44	4.12	5584	CHEMBL644	DOPC	CCM18	25	0			-1.04	in-house calculations	COSMOperm	0.0912011
2,5,9-trimethylfuro[3,2-g]chromen-7-one	MM00429	Cc1cc2cc3c(C)cc(=O)oc3c(C)c2o1	FMHHVULEAZTJMA-UHFFFAOYSA-N	228.25	3.46	5585	CHEMBL1475	DOPC	CCM18	25	0			-0.18	in-house calculations	COSMOperm	0.660693
Trovafloxacin	MM00774	NC1[C@@H]2CN(c3nc4c(cc3F)c(=O)c(C(=O)O)cn4-c3ccc(F)cc3F)C[C@H]12	WVPSKSLAZQPAKQ-SOSAQKQKSA-N	416.36	1.89	62959	CHEMBL428	DOPC	CCM18	25	0			-1.3	in-house calculations	COSMOperm	0.0501187
Tryptamine	MM00582	NCCc1c[nH]c2ccccc12	APJYDQYYACXCRM-UHFFFAOYSA-N	160.22	1.67	1150	CHEMBL6640	DOPC	CCM18	25	0			-0.97	in-house calculations	COSMOperm	0.107152
N-methyl-2-phenyl-N-[(5R,7S,8S)-7-pyrrolidin-1-yl-1-oxaspiro[4.5]decan-8-yl]acetamide	MM00583	CN(C(=O)Cc1ccccc1)[C@H]1CC[C@@]2(CCCO2)C[C@@H]1N1CCCC1	PGZRDDYTKFZSFR-ONTIZHBOSA-N	356.51	3.25	105104		DOPC	CCM18	25	0			-1.93	in-house calculations	COSMOperm	0.011749
Urea	MM00065	NC(N)=O	XSQUKJJJFZCRTK-UHFFFAOYSA-N	60.06	-0.98	1176	CHEMBL985	DOPC	CCM18	25	0		-0.403734	-5.39	in-house calculations	COSMOperm	4.0738e-06
4-(5-methyl-3-phenylisoxazol-4-yl)benzenesulfonamide	MM00430	Cc1onc(-c2ccccc2)c1-c1ccc(S(N)(=O)=O)cc1	LNPDTQAFDNKSHK-UHFFFAOYSA-N	314.37	2.96	119607	CHEMBL865	DOPC	CCM18	25	0			-0.97	in-house calculations	COSMOperm	0.107152
Valsartan	MM00311	CCCCC(=O)N(Cc1ccc(-c2ccccc2-c2nn[nH]n2)cc1)C(C(=O)O)C(C)C	ACWBQPMHZXGDFX-UHFFFAOYSA-N	435.53	4.16	60846	CHEMBL1069	DOPC	CCM18	25	0			-1.21	in-house calculations	COSMOperm	0.0616595
4-hydroxy-3-methoxybenzaldehyde	MM00913	COc1cc(C=O)ccc1O	MWOOGOJBHIARFG-UHFFFAOYSA-N	152.15	1.21	1183		DOPC	CCM18	25	0			-1.22	in-house calculations	COSMOperm	0.060256
1-[2-(dimethylamino)-1-(4-methoxyphenyl)ethyl]cyclohexan-1-ol	MM00584	COc1ccc(C(CN(C)C)C2(O)CCCCC2)cc1	PNVNVHUZROJLTJ-UHFFFAOYSA-N	277.41	3.04	5656	CHEMBL637	DOPC	CCM18	25	0			-1.19	in-house calculations	COSMOperm	0.0645654
Verapamil	MM00585	COc1ccc(CCN(C)CCCC(C#N)(c2ccc(OC)c(OC)c2)C(C)C)cc1OC	SGTNSNPWRIOYBX-UHFFFAOYSA-N	454.61	5.09	2520	CHEMBL6966	DOPC	CCM18	25	0			-1.65	in-house calculations	COSMOperm	0.0223872
Warfarin	MM00095	CC(=O)CC(c1ccccc1)c1c(O)c2ccccc2oc1=O	PJVWKTKQMONHTI-UHFFFAOYSA-N	308.33	3.61	54678486	CHEMBL1464	DOPC	CCM18	25	0			-0.69	in-house calculations	COSMOperm	0.204174
Water	MM00431	O	XLYOFNOQVPJJNP-UHFFFAOYSA-N	18.02	-0.82	962	CHEMBL1098659	DOPC	CCM18	25	0		-1.84384	-4.61	in-house calculations	COSMOperm	2.45471e-05
Zaleplon	MM00434	CCN(C(C)=O)c1cccc(-c2ccnc3c(C#N)cnn23)c1	HUNXMJYCHXQEGX-UHFFFAOYSA-N	305.34	2.64	5719	CHEMBL1521	DOPC	CCM18	25	0			-1.58	in-house calculations	COSMOperm	0.0263027
Zearalenone	MM00312	C[C@H]1CCCC(=O)CCC/C=C/c2cc(O)cc(O)c2C(=O)O1	MBMQEIFVQACCCH-QBODLPLBSA-N	318.37	3.58	5281576		DOPC	CCM18	25	0			-1.05	in-house calculations	COSMOperm	0.0891251
Zidovudine	MM00077	Cc1cn(C2CC(N=[N+]=[N-])C(CO)O2)c(=O)[nH]c1=O	HBOMLICNUCNMMY-UHFFFAOYSA-N	267.25	-0.2	35370	CHEMBL129	DOPC	CCM18	25	0		-0.0703064	-4.63	in-house calculations	COSMOperm	2.34423e-05
(Z)-3-(4-bromophenyl)-N,N-dimethyl-3-pyridin-3-ylprop-2-en-1-amine	MM00588	CN(C)C/C=C(/c1ccc(Br)cc1)c1cccnc1	OYPPVKRFBIWMSX-SXGWCWSVSA-N	317.23	3.84	5365247	CHEMBL37744	DOPC	CCM18	25	0			-1.11	in-house calculations	COSMOperm	0.0776247
5-[2-[4-(1,2-benzothiazol-3-yl)piperazin-1-yl]ethyl]-6-chloro-1,3-dihydroindol-2-one	MM00589	O=C1Cc2cc(CCN3CCN(c4nsc5ccccc45)CC3)c(Cl)cc2N1	MVWVFYHBGMAFLY-UHFFFAOYSA-N	412.95	3.81	60854	CHEMBL708	DOPC	CCM18	25	0			-0.62	in-house calculations	COSMOperm	0.239883
(4S)-4-[[3-[2-(dimethylamino)ethyl]-1H-indol-5-yl]methyl]-1,3-oxazolidin-2-one	MM00590	CN(C)CCc1c[nH]c2ccc(CC3COC(=O)N3)cc12	ULSDMUVEXKOYBU-UHFFFAOYSA-N	287.36	1.92	60857	CHEMBL1185	DOPC	CCM18	25	0			-0.98	in-house calculations	COSMOperm	0.104713
N,N-dimethyl-2-[6-methyl-2-(4-methylphenyl)imidazo[1,2-a]pyridin-3-yl]acetamide	MM00591	Cc1ccc(-c2nc3ccc(C)cn3c2CC(=O)N(C)C)cc1	ZAFYATHCZYHLPB-UHFFFAOYSA-N	307.4	3.25	5732	CHEMBL911	DOPC	CCM18	25	0			-1.03	in-house calculations	COSMOperm	0.0933254
2-[5-(4-chlorobenzoyl)-1,4-dimethylpyrrol-2-yl]acetic acid	MM00713	Cc1cc(CC(=O)O)n(C)c1C(=O)c1ccc(Cl)cc1	ZXVNMYWKKDOREA-UHFFFAOYSA-N	291.73	2.85	5733	CHEMBL19490	DOPC	CCM18	25	0		3.1335	-0.39	in-house calculations	COSMOperm	0.40738
1,4-Butanediol	MM00314	OCCCCO	WERYXYBDKMZEQL-UHFFFAOYSA-N	90.12	-0.25	8064	CHEMBL171623	DOPC	CCM18	25	0		-1.08	-3.79	in-house calculations	COSMOperm	0.000162181
1,6-Hexanediol	MM00009	C[C@@H](O)CC[C@@H](C)O	OHMBHFSEKCCCBW-PHDIDXHHSA-N	118.18	0.53	43078	CHEMBL458616	DOPC	CCM18	25	0		0.08	-2.46	in-house calculations	COSMOperm	0.00346737
1-Naphthoic Acid	MM00592	O=C(O)c1cccc2ccccc12	LNETULKMXZVUST-UHFFFAOYSA-N	172.18	2.54	6847		DOPC	CCM18	25	0		2.22	-0.19	in-house calculations	COSMOperm	0.645654
2,4-Dihydroxybenzoic Acid	MM00595	O=C(O)c1ccc(O)cc1O	UIAFKZKHHVMJGS-UHFFFAOYSA-N	154.12	0.8	1491	CHEMBL328910	DOPC	CCM18	25	0		0.82	-2.57	in-house calculations	COSMOperm	0.00269153
2-Deoxyadenosine	MM00320	Nc1ncnc2c1ncn2[C@H]1C[C@H](O)[C@@H](CO)O1	OLXZPDWKRNYJJZ-RRKCRQDMSA-N	251.25	-0.95	13730		DOPC	CCM18	25	0		-5.47	-6.26	in-house calculations	COSMOperm	5.49541e-07
2-Hydroxybutyric Acid	MM00597	CC[C@H](O)C(=O)O	AFENDNXGAFYKQO-VKHMYHEASA-N	104.11	-0.16	11266		DOPC	CCM18	25	0		-0.07	-3.29	in-house calculations	COSMOperm	0.000512861
2-Hydroxycaproic Acid	MM00598	CCCC[C@H](O)C(=O)O	NYHNVHGFPZAZGA-YFKPBYRVSA-N	132.16	0.62	99824		DOPC	CCM18	25	0		0.72	-2.15	in-house calculations	COSMOperm	0.00707946
2-Hydroxyvaleric Acid	MM00600	CCC[C@H](O)C(=O)O	JRHWHSJDIILJAT-BYPYZUCNSA-N	118.13	0.23	98009		DOPC	CCM18	25	0		0.47	-2.39	in-house calculations	COSMOperm	0.0040738
2-Naphthoic Acid	MM00601	O=C(O)c1ccc2ccccc2c1	UOBYKYZJUGYBDK-UHFFFAOYSA-N	172.18	2.54	7123	114648	DOPC	CCM18	25	0		2.62	0.16	in-house calculations	COSMOperm	1.44544
4-carboxymethylphenyl Acetyl_NHMe	MM01305	CNC(=O)Cc1ccc(C(=O)O)cc1	YPRZYKHZGFQSPK-UHFFFAOYSA-N	193.2	0.67			DOPC	CCM18	25	0		0.44	-2.96	in-house calculations	COSMOperm	0.00109648
4-carboxymethylphenyl Acetyl-Gly-NMe2	MM01304	CN(C)C(=O)CNC(=O)Cc1ccc(C(=O)O)cc1	GDAMBRWKLGWCQC-UHFFFAOYSA-N	264.28	0.13			DOPC	CCM18	25	0		0.45	-3.09	in-house calculations	COSMOperm	0.000812831
4-carboxymethylphenyl Acetyl-NMe2	MM01306	CN(C)C(=O)Cc1ccc(C(=O)O)cc1	LJTQUFHONBMKSS-UHFFFAOYSA-N	207.23	1.02			DOPC	CCM18	25	0		0.96	-2.78	in-house calculations	COSMOperm	0.00165959
4-Hydroxybenzoic Acid	MM00609	O=C(O)c1ccc(O)cc1	FJKROLUGYXJWQN-UHFFFAOYSA-N	138.12	1.09	135	CHEMBL441343	DOPC	CCM18	25	0		0.72	-2.91	in-house calculations	COSMOperm	0.00123027
4-Methylbenzoic Acid	MM00610	Cc1ccc(C(=O)O)cc1	LPNBBFKOUUSUDB-UHFFFAOYSA-N	136.15	1.69	7470		DOPC	CCM18	25	0		1.71	-0.45	in-house calculations	COSMOperm	0.354813
4-Methylphenylacetic Acid	MM00611	Cc1ccc(CC(=O)O)cc1	GXXXUZIRGXYDFP-UHFFFAOYSA-N	150.18	1.62	248474		DOPC	CCM18	25	0		1.61	-0.6	in-house calculations	COSMOperm	0.251189
9-Anthroic Acid	MM00612	O=C(O)c1c2ccccc2cc2ccccc12	XGWFJBFNAQHLEF-UHFFFAOYSA-N	222.24	3.69	2201		DOPC	CCM18	25	0		3.49	0.34	in-house calculations	COSMOperm	2.18776
Acetamide	MM00321	CC(N)=O	DLFVBJFMPXGRIB-UHFFFAOYSA-N	59.07	-0.51	178	CHEMBL16081	DOPC	CCM18	25	0		-0.84	-4.35	in-house calculations	COSMOperm	4.46684e-05
Acetic Acid	MM00613	CC(=O)O	QTBSBXVTEAMEQO-UHFFFAOYSA-N	60.05	0.09	176	CHEMBL539	DOPC	CCM18	25	0		-0.19	-2.35	in-house calculations	COSMOperm	0.00446684
Adenine	MM00324	Nc1ncnc2nc[nH]c12	GFFGJBXGBJISGV-UHFFFAOYSA-N	135.13	-0.06	190	CHEMBL226345	DOPC	CCM18	25	0		-0.5	-6.01	in-house calculations	COSMOperm	9.77237e-07
Alpha-Carbamoyl-methylhippuric Acid	MM00615	Cc1ccc(C(=O)NC(C(N)=O)C(=O)O)cc1	XJHVEOWGYHOARJ-UHFFFAOYSA-N	236.23	-0.34	54472514		DOPC	CCM18	25	0		-0.02	-7.51	in-house calculations	COSMOperm	3.0903e-08
Alpha-Carbamoyl-p-Toluic Acid	MM01303	NC(=O)Cc1ccc(C(=O)O)cc1	YMKXCDDRWMQOBA-UHFFFAOYSA-N	179.18	0.41	23273690		DOPC	CCM18	25	0		0.16	-4.34	in-house calculations	COSMOperm	4.57088e-05
Alpha-Carboxy-p-methylhippuric Acid	MM00617	Cc1ccc(C(=O)NC(C(=O)O)C(=O)O)cc1	UMFHYXBPSFCHSI-UHFFFAOYSA-N	237.21	0.26	17851005		DOPC	CCM18	25	0		0.34	-6.57	in-house calculations	COSMOperm	2.69153e-07
Alpha-Carboxy-p-Toluic Acid	MM00618	O=C(O)Cc1ccc(C(=O)O)cc1	DMEDOWYXHVUPMO-UHFFFAOYSA-N	180.16	1.01	220005		DOPC	CCM18	25	0		0.61	-4.42	in-house calculations	COSMOperm	3.80189e-05
Alpha-Cyano-p-methylhippuric Acid	MM00621	Cc1ccc(C(=O)NC(C#N)C(=O)O)cc1	ALQYGLQIKVIMRP-UHFFFAOYSA-N	218.21	0.7	129821670		DOPC	CCM18	25	0		0.29	-5.13	in-house calculations	COSMOperm	7.4131e-06
Alpha-Cyano-p-Toluic Acid	MM00622	N#CCc1ccc(C(=O)O)cc1	RSGBXCFAYHOKQZ-UHFFFAOYSA-N	161.16	1.45	270871		DOPC	CCM18	25	0		0.84	-1.65	in-house calculations	COSMOperm	0.0223872
Alpha-Hydroxy-p-Toluic Acid	MM00624	O=C(O)c1ccc(CO)cc1	WWYFPDXEIFBNKE-UHFFFAOYSA-N	152.15	0.88	76360		DOPC	CCM18	25	0		0.2	-3.22	in-house calculations	COSMOperm	0.00060256
Alpha-Chloro-p-methylhippuric Acid	MM00619	Cc1ccc(C(=O)NC(Cl)C(=O)O)cc1	JYSJDCPCSAHBNY-UHFFFAOYSA-N	227.65	1.37	129821671		DOPC	CCM18	25	0		1.26	-3.15	in-house calculations	COSMOperm	0.000707946
Alpha-Chloro-p-Toluic Acid	MM00620	O=C(O)c1ccc(CCl)cc1	OITNBJHJJGMFBN-UHFFFAOYSA-N	170.6	2.12	74234		DOPC	CCM18	25	0		1.69	-0.55	in-house calculations	COSMOperm	0.281838
Ammonia	MM00445	N	QGZKDVFQNNGYKY-UHFFFAOYSA-N	17.03	0.16	222		DOPC	CCM18	25	0		-2.15	-2.78	in-house calculations	COSMOperm	0.00165959
Benzoic Acid	MM00630	O=C(O)c1ccccc1	WPYMKLBDIGXBTP-UHFFFAOYSA-N	122.12	1.38	243	CHEMBL541	DOPC	CCM18	25	0		1.3	-0.77	in-house calculations	COSMOperm	0.169824
Bromoacetic Acid	MM00633	O=C(O)CBr	KDPAWGWELVVRCH-UHFFFAOYSA-N	138.95	0.47	6227	CHEMBL60851	DOPC	CCM18	25	0		0.27	-2.38	in-house calculations	COSMOperm	0.00416869
Butyric Acid	MM00634	CCCC(=O)O	FERIUCNNQQJTOY-UHFFFAOYSA-N	88.11	0.87	264	CHEMBL14227	DOPC	CCM18	25	0		0.59	-1.41	in-house calculations	COSMOperm	0.0389045
Citric Acid	MM00642	O=C(O)CC(O)(CC(=O)O)C(=O)O	KRKNYBCHXYNGOX-UHFFFAOYSA-N	192.12	-1.25	311	CHEMBL1261	DOPC	CCM18	25	0		0.35	-4.38	in-house calculations	COSMOperm	4.16869e-05
Codeine	MM00470	COc1ccc2c3c1O[C@H]1[C@@H](O)C=C[C@H]4[C@@H](C2)N(C)CC[C@]314	OROGSEYTTFOCAN-DNJOTXNNSA-N	299.37	1.5	5284371	CHEMBL485	DOPC	CCM18	25	0		2.08	-1.24	in-house calculations	COSMOperm	0.057544
Capric Acid	MM00635	CCCCCCCCCC(=O)O	GHVNFZFCNZKVNT-UHFFFAOYSA-N	172.27	3.21	2969	CHEMBL107498	DOPC	CCM18	25	0		4.9	1.05	in-house calculations	COSMOperm	11.2202
D-Fructose	MM00351	OCC1(O)OC[C@@H](O)[C@@H](O)[C@@H]1O	LKDRXBCSQODPBY-VRPWFDPXSA-N	180.16	-3.22	2723872		DOPC	CCM18	25	0		-5.48	-6.74	in-house calculations	COSMOperm	1.8197e-07
D-Glucose	MM00352	OCC1OC(O)C(O)C(O)C1O	WQZGKKKJIJFFOK-GASJEMHNSA-N	180.16	-3.22	5793	CHEMBL1222250	DOPC	CCM18	25	0		-4.58	-9.43	in-house calculations	COSMOperm	3.71535e-10
Dipicolinic Acid	MM00643	O=C(O)c1cccc(C(=O)O)n1	WJJMNDUMQPNECX-UHFFFAOYSA-N	167.12	0.48	10367		DOPC	CCM18	25	0		0.47	-2.03	in-house calculations	COSMOperm	0.00933254
Meso-erythritol	MM00068	OC[C@H](O)[C@H](O)CO	UNXHWFMMPAWVPI-ZXZARUISSA-N	122.12	-2.31	222285	CHEMBL349605	DOPC	CCM18	25	0		-5.4	-5	in-house calculations	COSMOperm	1e-05
Ethanolamine	MM00490	NCCO	HZAXFHJVJLSVMW-UHFFFAOYSA-N	61.08	-1.06	700	CHEMBL104943	DOPC	CCM18	25	0		-5.28	-4.42	in-house calculations	COSMOperm	3.80189e-05
Ethanamine	MM00491	CCN	QUSNBJAOOMFDIB-UHFFFAOYSA-N	45.09	-0.04	6341		DOPC	CCM18	25	0		-0.01	-1.85	in-house calculations	COSMOperm	0.0141254
Ethylene glycol	MM00360	OCCO	LYCAIKOWRPUZTN-UHFFFAOYSA-N	62.07	-1.03	174		DOPC	CCM18	25	0		-5.27	-4.36	in-house calculations	COSMOperm	4.36516e-05
Formamide	MM00365	NC=O	ZHNUHDYFZUAESO-UHFFFAOYSA-N	45.04	-0.9	713		DOPC	CCM18	25	0		-1	-4.39	in-house calculations	COSMOperm	4.0738e-05
Formic Acid	MM00649	O=CO	BDAGIHXWWSANSR-UHFFFAOYSA-N	46.03	-0.3	284	CHEMBL116736	DOPC	CCM18	25	0		-0.25	-2.56	in-house calculations	COSMOperm	0.00275423
Glycerol	MM00067	OCC(O)CO	PEDCQBHIVMGVHV-UHFFFAOYSA-N	92.09	-1.67	753	CHEMBL692	DOPC	CCM18	25	0		-3.7	-5.15	in-house calculations	COSMOperm	7.07946e-06
Caproic Acid	MM00636	CCCCCC(=O)O	FUZZWVXGSFPDMH-UHFFFAOYSA-N	116.16	1.65	8892		DOPC	CCM18	25	0		1.65	-0.51	in-house calculations	COSMOperm	0.30903
Histamine	MM00500	NCCc1cnc[nH]1	NTYJJOPFIAHURM-UHFFFAOYSA-N	111.15	-0.09	774	CHEMBL90	DOPC	CCM18	25	0		-0.34	-4.59	in-house calculations	COSMOperm	2.5704e-05
Hydrocortisone	MM00044	CC12CCC(=O)C=C1CCC1C2C(O)CC2(C)C1CCC2(O)C(=O)CO	JYGXADMDTFJGBT-UHFFFAOYSA-N	362.47	1.78	5754	CHEMBL389621	DOPC	CCM18	25	0		0.78	-2.51	in-house calculations	COSMOperm	0.0030903
Hydrofluoric Acid	MM00655	F	KRHYYFGTRYWZRS-UHFFFAOYSA-N	20.01	0.15	14917	CHEMBL1232767	DOPC	CCM18	25	0		0.34	-2.96	in-house calculations	COSMOperm	0.00109648
Hydrochloric Acid	MM00654	Cl	VEXZGXHMUGYJMC-UHFFFAOYSA-N	36.46	0.42	313		DOPC	CCM18	25	0		0.53	-1.22	in-house calculations	COSMOperm	0.060256
Chloroacetic Acid	MM00032	O=C(O)CCl	FOCAUTSVDIKZOP-UHFFFAOYSA-N	94.5	0.31	300		DOPC	CCM18	25	0		0.2	-2.47	in-house calculations	COSMOperm	0.00338844
Chlorpromazine	MM00461	CN(C)CCCN1c2ccccc2Sc2ccc(Cl)cc21	ZPEIMTDSQAKGNT-UHFFFAOYSA-N	318.87	4.89	2726	CHEMBL71	DOPC	CCM18	25	0		6.22	-0.99	in-house calculations	COSMOperm	0.102329
Isobutyramide	MM00378	CC(C)C(N)=O	WFKAJVHLWXSISD-UHFFFAOYSA-N	87.12	0.13	68424		DOPC	CCM18	25	0		0.06	-2.77	in-house calculations	COSMOperm	0.00169824
Isobutyric Acid	MM00658	CC(C)C(=O)O	KQNPFQTWMSNSAP-UHFFFAOYSA-N	88.11	0.73	6590	CHEMBL108778	DOPC	CCM18	25	0		0.62	-1.4	in-house calculations	COSMOperm	0.0398107
Isovaleric Acid	MM00659	CC(C)CC(=O)O	GWYFCOCPABKNJV-UHFFFAOYSA-N	102.13	1.12	10430	CHEMBL568737	DOPC	CCM18	25	0		1.1	-0.95	in-house calculations	COSMOperm	0.112202
L-Lactic Acid	MM00664	CC(O)C(=O)O	JVTAAEKCZFNVCJ-UHFFFAOYSA-N	90.08	-0.55	107689		DOPC	CCM18	25	0		-0.28	-3.05	in-house calculations	COSMOperm	0.000891251
Loperamide	MM00509	CN(C)C(=O)C(CCN1CCC(O)(c2ccc(Cl)cc2)CC1)(c1ccccc1)c1ccccc1	RDOIQAHITMMDAJ-UHFFFAOYSA-N	477.05	5.09	3955	CHEMBL841	DOPC	CCM18	25	0		6.29	-1.16	in-house calculations	COSMOperm	0.0691831
Malic Acid	MM00666	O=C(O)CC(O)C(=O)O	BJEPYKJPYRNKOW-UHFFFAOYSA-N	134.09	-1.09	525	CHEMBL1455497	DOPC	CCM18	25	0		-0.18	-4.62	in-house calculations	COSMOperm	2.39883e-05
Methylamine	MM00515	CN	BAVYZALUXZFZLV-UHFFFAOYSA-N	31.06	-0.43	6329	CHEMBL43280	DOPC	CCM18	25	0		-0.58	-2.24	in-house calculations	COSMOperm	0.0057544
Nitric Acid	MM00675	O=[N+]([O-])O	GRYLNZFGIOXLOG-UHFFFAOYSA-N	63.01	-0.35	944		DOPC	CCM18	25	0		0.62	-1.46	in-house calculations	COSMOperm	0.0346737
Octanoic Acid	MM00676	CCCCCCCC(=O)O	WWZKQHOCKIZLMA-UHFFFAOYSA-N	144.21	2.43	379	CHEMBL324846	DOPC	CCM18	25	0		3.1	0.44	in-house calculations	COSMOperm	2.75423
Pentanamide	MM00403	CCCCC(N)=O	IPWFJLQDVFKJDU-UHFFFAOYSA-N	101.15	0.66	12298		DOPC	CCM18	25	0		0.51	-2.29	in-house calculations	COSMOperm	0.00512861
Phenylacetic Acid	MM00679	O=C(O)Cc1ccccc1	WLJVXDMOQOGPHL-UHFFFAOYSA-N	136.15	1.31	999	CHEMBL1044	DOPC	CCM18	25	0		0.99	-1.69	in-house calculations	COSMOperm	0.0204174
Phloretin	MM00681	O=C(CCc1ccc(O)cc1)c1c(O)cc(O)cc1O	VGEREEWJJVICBM-UHFFFAOYSA-N	274.27	2.32	4788	CHEMBL45068	DOPC	CCM18	25	0		1.68	-2.82	in-house calculations	COSMOperm	0.00151356
Pivalic Acid	MM00683	CC(C)(C)C(=O)O	IUGYQRQAERSCNH-UHFFFAOYSA-N	102.13	1.12	6417		DOPC	CCM18	25	0		1.13	-0.95	in-house calculations	COSMOperm	0.112202
Prednisolone	MM00297	CC12C=CC(=O)C=C1CCC1C2C(O)CC2(C)C1CCC2(O)C(=O)CO	OIGNJSKKLXVSLS-UHFFFAOYSA-N	360.45	1.56	5755	CHEMBL131	DOPC	CCM18	25	0		1	-2.65	in-house calculations	COSMOperm	0.00223872
1-Propanol	MM00061	CCCO	BDERNNFJNOPAEC-UHFFFAOYSA-N	60.1	0.39	1031	CHEMBL14687	DOPC	CCM18	25	0		0.23	-1.64	in-house calculations	COSMOperm	0.0229087
Propanamide	MM00413	CCC(N)=O	QLNJFJADRCOGBJ-UHFFFAOYSA-N	73.1	-0.12	6578	CHEMBL1235716	DOPC	CCM18	25	0		-0.4	-3.53	in-house calculations	COSMOperm	0.000295121
Propionic Acid	MM00685	CCC(=O)O	XBDQKXXYIPTUBI-UHFFFAOYSA-N	74.08	0.48	1032	CHEMBL14021	DOPC	CCM18	25	0		0.09	-1.95	in-house calculations	COSMOperm	0.0112202
Propylene Glycol	MM00414	CC(O)CO	DNIAPMSPPWPWGF-UHFFFAOYSA-N	76.1	-0.64	1030	CHEMBL286398	DOPC	CCM18	25	0		-2.08	-4	in-house calculations	COSMOperm	0.0001
Salicylic Acid	MM00093	O=C(O)c1ccccc1O	YGSDEFSMJLZEOE-UHFFFAOYSA-N	138.12	1.09	338	CHEMBL424	DOPC	CCM18	25	0		1.31	-0.72	in-house calculations	COSMOperm	0.190546
Sebacic Acid	MM00689	O=C(O)CCCCCCCCC(=O)O	CXMXRPHRNRROMY-UHFFFAOYSA-N	202.25	2.28	5192	CHEMBL1232164	DOPC	CCM18	25	0		1.78	-0.93	in-house calculations	COSMOperm	0.11749
Sucrose	MM00421	OCC1OC(OC2(CO)OC(CO)C(O)C2O)C(O)C(O)C1O	CZMRCDWAGMRECN-UGDNZRGBSA-N	342.3	-5.4	5988	CHEMBL253582	DOPC	CCM18	25	0		-5.48	-13.16	in-house calculations	COSMOperm	6.91831e-14
Theophylline	MM00048	Cn1c(=O)c2[nH]cnc2n(C)c1=O	ZFXYFBGIUFBOJW-UHFFFAOYSA-N	180.17	-1.04	2153	CHEMBL190	DOPC	CCM18	25	0		-0.71	-3.96	in-house calculations	COSMOperm	0.000109648
Thiocyanic Acid	MM00692	N#CS	ZMZDMBWJUHKJPS-UHFFFAOYSA-N	59.09	0.4	781		DOPC	CCM18	25	0		0.17	-1.61	in-house calculations	COSMOperm	0.0245471
Tiglic Acid	MM00694	C/C=C(\C)C(=O)O	UIERETOOQGIECD-ONEGZZNKSA-N	100.12	1.04	125468		DOPC	CCM18	25	0		0.88	-1.21	in-house calculations	COSMOperm	0.0616595
Tol-Ala	MM00695	Cc1ccc(C(=O)N[C@@H](C)C(=O)O)cc1	LUQFCOKRPYVJGV-QMMMGPOBSA-N	207.23	1.2	702949		DOPC	CCM18	25	0		1.64	-0.91	in-house calculations	COSMOperm	0.123027
Tol-Ala-Ala	MM00696	Cc1ccc(C(=O)N[C@@H](C)C(=O)NC(C)C(=O)O)cc1	FBAZKLTYPHRTPD-RGURZIINSA-N	278.31	0.7			DOPC	CCM18	25	0		1.71	-2.83	in-house calculations	COSMOperm	0.00147911
Tol-Ala-Ala-Ala	MM00697	Cc1ccc(C(=O)N[C@@H](C)C(=O)NC(C)C(=O)NC(C)C(=O)O)cc1	AWXUDMFMJWEFLI-CXQJBGSLSA-N	349.39	0.21			DOPC	CCM18	25	0		1.3	-5.85	in-house calculations	COSMOperm	1.41254e-06
Tol-Gly	MM00698	Cc1ccc(C(=O)NCC(=O)O)cc1	NRSCPTLHWVWLLH-UHFFFAOYSA-N	193.2	0.81	97479		DOPC	CCM18	25	0		1.1	-3.79	in-house calculations	COSMOperm	0.000162181
Tol-Gly-Gly	MM00699	Cc1ccc(C(=O)NCC(=O)NCC(=O)O)cc1	GFMIXHRADKOCKD-UHFFFAOYSA-N	250.25	-0.07	1612474		DOPC	CCM18	25	0		0.82	-6.28	in-house calculations	COSMOperm	5.24807e-07
Tol-Gly-Gly-Gly	MM00700	Cc1ccc(C(=O)NCC(=O)NCC(=O)NCC(=O)O)cc1	OQIOHQJDADAQRO-UHFFFAOYSA-N	307.31	-0.96			DOPC	CCM18	25	0		1.04	-8.69	in-house calculations	COSMOperm	2.04174e-09
Tol-Gly-Gly-Sar	MM00701	Cc1ccc(C(=O)NCC(=O)NCC(=O)N(C)CC(=O)O)cc1	GPOXNQMQXBXEJG-UHFFFAOYSA-N	321.33	-0.62			DOPC	CCM18	25	0		0.36	-8.84	in-house calculations	COSMOperm	1.44544e-09
Tol-Gly-Sar	MM00702	Cc1ccc(C(=O)NCC(=O)N(C)CC(=O)O)cc1	LKGQGAPFEYAOCE-UHFFFAOYSA-N	264.28	0.27	43356167		DOPC	CCM18	25	0		1.3	-3.2	in-house calculations	COSMOperm	0.000630957
Tol-Gly-Sar-Gly	MM00703	Cc1ccc(C(=O)NCC(=O)N(C)CC(=O)NCC(=O)O)cc1	VDLFQRLCHVTMPD-UHFFFAOYSA-N	321.33	-0.62			DOPC	CCM18	25	0		0.37	-8.07	in-house calculations	COSMOperm	8.51138e-09
Tol-Sar	MM00704	Cc1ccc(C(=O)N(C)CC(=O)O)cc1	WKEPQHRTXMIHLM-UHFFFAOYSA-N	207.23	1.15	16777360		DOPC	CCM18	25	0		1.28	-3.25	in-house calculations	COSMOperm	0.000562341
Tol-Sar-Gly	MM00705	Cc1ccc(C(=O)N(C)CC(=O)NCC(=O)O)cc1	JDZZMSKJRWYDMH-UHFFFAOYSA-N	264.28	0.27			DOPC	CCM18	25	0		1.31	-3.95	in-house calculations	COSMOperm	0.000112202
Tol-Sar-Gly-Gly	MM00706	Cc1ccc(C(=O)N(C)CC(=O)NCC(=O)NCC(=O)O)cc1	GQINUZIFINBVAM-UHFFFAOYSA-N	321.33	-0.62			DOPC	CCM18	25	0		0.75	-6.92	in-house calculations	COSMOperm	1.20226e-07
Tol-Sar-Sar-Gly	MM00707	Cc1ccc(C(=O)N(C)CC(=O)N(C)CC(=O)NCC(=O)O)cc1	GQJNIDFZAHXWIX-UHFFFAOYSA-N	335.36	-0.27			DOPC	CCM18	25	0		0.59	-7.28	in-house calculations	COSMOperm	5.24807e-08
Urea	MM00065	NC(N)=O	XSQUKJJJFZCRTK-UHFFFAOYSA-N	60.06	-0.98	1176	CHEMBL985	DOPC	CCM18	25	0		-0.47	-5.39	in-house calculations	COSMOperm	4.0738e-06
Valeric Acid	MM00710	CCCCC(=O)O	NQPDZGIKBAWPEJ-UHFFFAOYSA-N	102.13	1.26	7991	CHEMBL268736	DOPC	CCM18	25	0		1.13	-0.92	in-house calculations	COSMOperm	0.120226
Vanillic Acid	MM00712	COc1cc(C(=O)O)ccc1O	WKOLLVMJNQIZCI-UHFFFAOYSA-N	168.15	1.1	8468	CHEMBL120568	DOPC	CCM18	25	0		0.87	-1.55	in-house calculations	COSMOperm	0.0281838
Water	MM00431	O	XLYOFNOQVPJJNP-UHFFFAOYSA-N	18.02	-0.82	962	CHEMBL1098659	DOPC	CCM18	25	0		-1.95	-4.61	in-house calculations	COSMOperm	2.45471e-05
12-Hydroxydodecanoic Acid	MM00593	O=C(O)CCCCCCCCCCCO	ZDHCZVWCTKTBRY-UHFFFAOYSA-N	216.32	2.96	79034	CHEMBL55068	DOPC	CCM18	25	0			-0.58	in-house calculations	COSMOperm	0.263027
2-Hydroxynicotinic Acid	MM00599	O=C(O)c1ccc[nH]c1=O	UEYQJQVBUVAELZ-UHFFFAOYSA-N	139.11	0.07	69114		DOPC	CCM18	25	0			-7.27	in-house calculations	COSMOperm	5.37032e-08
3,4-Dihydroxyphenylacetic Acid	MM00602	O=C(O)Cc1ccc(O)c(O)c1	CFFZDZCDUFSOFZ-UHFFFAOYSA-N	168.15	0.72	547	CHEMBL1284	DOPC	CCM18	25	0			-3.82	in-house calculations	COSMOperm	0.000151356
3,5-Dichlorobenzoic Acid	MM00603	O=C(O)c1cc(Cl)cc(Cl)c1	CXKCZFDUOYMOOP-UHFFFAOYSA-N	191.01	2.69	5811		DOPC	CCM18	25	0			0.2	in-house calculations	COSMOperm	1.58489
3-Hydroxyphenylacetic Acid	MM00604	O=C(O)Cc1cccc(O)c1	FVMDYYGIDFPZAX-UHFFFAOYSA-N	152.15	1.02	12122	190035	DOPC	CCM18	25	0			-4.03	in-house calculations	COSMOperm	9.33254e-05
3-Phenylpropionic Acid	MM00605	O=C(O)CCc1ccccc1	XMIIGOLPHOKFCH-UHFFFAOYSA-N	150.18	1.7	107	CHEMBL851	DOPC	CCM18	25	0			-0.47	in-house calculations	COSMOperm	0.338844
Acetylsalicylic Acid	MM00080	CC(=O)Oc1ccccc1C(=O)O	BSYNRYMUTXBXSQ-UHFFFAOYSA-N	180.16	1.31	2244	CHEMBL25	DOPC	CCM18	25	0			-1.21	in-house calculations	COSMOperm	0.0616595
2-Aminobenzoic Acid	MM00596	Nc1ccccc1C(=O)O	RWZYAGGXGHYGMB-UHFFFAOYSA-N	137.14	0.97	227	CHEMBL14173	DOPC	CCM18	25	0			-1.33	in-house calculations	COSMOperm	0.0467735
Ascorbic Acid	MM00628	O=C1O[C@H]([C@@H](O)CO)C(O)=C1O	CIWBSHSKHKDKBQ-JLAZNSOCSA-N	176.12	-1.41	54670067	CHEMBL196	DOPC	CCM18	25	0			-7.44	in-house calculations	COSMOperm	3.63078e-08
Flufenamic Acid	MM00645	O=C(O)c1ccccc1Nc1cccc(C(F)(F)F)c1	LPEPZBJOKDYZAD-UHFFFAOYSA-N	281.23	4.15	3371	CHEMBL23588	DOPC	CCM18	25	0			0.37	in-house calculations	COSMOperm	2.34423
Iodoacetic Acid	MM00657	O=C(O)CI	JDNTWHVOXJZDSN-UHFFFAOYSA-N	185.95	0.51	5240		DOPC	CCM18	25	0			-2.42	in-house calculations	COSMOperm	0.00380189
Lactic Acid	MM01543	CC(O)C(=O)O	JVTAAEKCZFNVCJ-UHFFFAOYSA-N	90.08	-0.55	612		DOPC	CCM18	25	0			-3.05	in-house calculations	COSMOperm	0.000891251
Rosmarinic Acid	MM00687	O=C(/C=C/c1ccc(O)c(O)c1)O[C@H](Cc1ccc(O)c(O)c1)C(=O)O	DOUMFZQKYFQNTF-WUTVXBCWSA-N	360.32	1.76	5281792		DOPC	CCM18	25	0			-3.42	in-house calculations	COSMOperm	0.000380189
11-Dehydrocorticosterone	MM00315	C[C@]12CC(=O)[C@H]3[C@@H](CCC4=CC(=O)CC[C@@]43C)[C@@H]1CC[C@@H]2C(=O)CO	FUFLCEKSBBHCMO-KJQYFISQSA-N	344.45	2.87	5311364		DOPC	CCM18	25	0			-2.33	in-house calculations	COSMOperm	0.00467735
Cortexolone	MM00036	C[C@]12CC[C@H]3[C@@H](CCC4=CC(=O)CC[C@@]43C)[C@@H]1CC[C@]2(O)C(=O)CO	WHBHBVVOGNECLV-OBQKJFGGSA-N	346.47	2.81	440707		DOPC	CCM18	25	0			-2.12	in-house calculations	COSMOperm	0.00758578
4-Phenylbutylamine	MM00096	NCCCCc1ccccc1	AGNFWIZBEATIAK-UHFFFAOYSA-N	149.24	1.97	83242	CHEMBL79512	DOPC	CCM18	25	0			-0.59	in-house calculations	COSMOperm	0.25704
Acebutolol	MM00437	CCCC(=O)Nc1ccc(OCC(O)CNC(C)C)c(C(C)=O)c1	GOEMGAFJFRBGGG-OAHLLOKOSA-N	336.43	2.37	1978	CHEMBL642	DOPC	CCM18	25	0			-1.24	in-house calculations	COSMOperm	0.057544
Acetaminophen	MM00322	CC(=O)Nc1ccc(O)cc1	RZVAJINKPMORJF-UHFFFAOYSA-N	151.17	1.35	1983	CHEMBL112	DOPC	CCM18	25	0			-3.6	in-house calculations	COSMOperm	0.000251189
Acrivastine	MM00715	Cc1ccc(C(=CCN2CCCC2)c2cccc(C=CC(=O)O)n2)cc1	PWACSDKDOHSSQD-IUTFFREVSA-N	348.45	4.02	5284514	CHEMBL1224	DOPC	CCM18	25	0			-0.01	in-house calculations	COSMOperm	0.977237
2-amino-9-(2-hydroxyethoxymethyl)-1H-purin-6-one	MM476464	Nc1nc2c(ncn2COCCO)c(=O)[nH]1	MKUXAQIIEYXACX-UHFFFAOYSA-N	225.21	-1.33	135398513		DOPC	CCM18	25	0			-10.75	in-house calculations	COSMOperm	1.77828e-11
Adenosine	MM00325	Nc1ncnc2c1ncn2[C@@H]1O[C@H](CO)[C@@H](O)[C@H]1O	OIRDTQYFTABQOQ-KQYNXXCUSA-N	267.25	-1.98	60961	CHEMBL477	DOPC	CCM18	25	0			-7.46	in-house calculations	COSMOperm	3.46737e-08
Methyl 5-(propylsulfinyl)-1h-benzimidazol-2-ylcarbamate	MM00326	CCCSc1ccc2nc(NC(=O)OC)[nH]c2c1	HXHWSAZORRCQMX-UHFFFAOYSA-N	265.34	3.24	2082	CHEMBL1483	DOPC	CCM18	25	0			-0.43	in-house calculations	COSMOperm	0.371535
4-[2-(tert-butylamino)-1-hydroxyethyl]-2-(hydroxymethyl)phenol	MM00438	CC(C)(C)NC[C@@H](O)c1ccc(O)c(CO)c1	NDAUXUAQIAJITI-GFCCVEGCSA-N	239.32	1.31	2083	CHEMBL714	DOPC	CCM18	25	0			-1.18	in-house calculations	COSMOperm	0.0660693
Aldosterone	MM00327	CC12CCC(=O)C=C1CCC1C2C(O)CC2(C=O)C(C(=O)CO)CCC12	PQSUYGKTWSAVDQ-ZVIOFETBSA-N	360.45	1.85	5839	CHEMBL273453	DOPC	CCM18	25	0			-2.56	in-house calculations	COSMOperm	0.00275423
Alfentanil	MM00439	CCC(=O)N(c1ccccc1)C1(COC)CCN(CCn2nnn(CC)c2=O)CC1	IDBPHNDTYPBSNI-UHFFFAOYSA-N	416.53	1.38	51263	CHEMBL634	DOPC	CCM18	25	0			-2.26	in-house calculations	COSMOperm	0.00549541
Alfuzosin	MM00328	COc1cc2nc(N(C)CCCNC(=O)C3CCCO3)nc(N)c2cc1OC	WNMJYKCGWZFFKR-UHFFFAOYSA-N	389.46	1.35	2092	CHEMBL709	DOPC	CCM18	25	0			-1.76	in-house calculations	COSMOperm	0.017378
Alprazolam	MM00329	Cc1nnc2n1-c1ccc(Cl)cc1C(c1ccccc1)=NC2	IYQBGWNRKQNSIE-LQAWEQHXSA-N	314.82	2.62	2118	CHEMBL661	DOPC	CCM18	25	0			-0.85	in-house calculations	COSMOperm	0.141254
Alprenolol	MM00440	C=CCc1ccccc1OCC(O)CNC(C)C	PAZJSJFMUHDSTF-CQSZACIVSA-N	249.35	2.15	2119	CHEMBL266195	DOPC	CCM18	25	0			-0.89	in-house calculations	COSMOperm	0.128825
Adamantan-1-amine	MM00441	N[C@]12C[C@H]3C[C@H](C[C@H](C3)C1)C2	DKNWSYNQZKUICI-CHIWXEEVSA-N	151.25	1.91	2130	CHEMBL660	DOPC	CCM18	25	0			-0.14	in-house calculations	COSMOperm	0.724436
Amiloride	MM00267	N=C(N)NC(=O)c1nc(Cl)c(N)nc1N	XSDQTOBWRPYKKA-UHFFFAOYSA-N	229.63	-1.08	16231	CHEMBL945	DOPC	CCM18	25	0			-7.01	in-house calculations	COSMOperm	9.77237e-08
3-(4-aminophenyl)-3-ethylpiperidine-2,6-dione	MM00330	CC[C@@]1(c2ccc(N)cc2)CCC(=O)NC1=O	ROBVIMPUHSLWNV-ZDUSSCGKSA-N	232.28	1.35	2145	CHEMBL488	DOPC	CCM18	25	0			-2.08	in-house calculations	COSMOperm	0.00831764
Aminoguanidine	MM00442	NN=C(N)N	HAMNKKUPIHEESI-UHFFFAOYSA-N	74.09	-1.87	2146	CHEMBL225304	DOPC	CCM18	25	0			-7.12	in-house calculations	COSMOperm	7.58578e-08
4-(dimethylamino)-1,5-dimethyl-2-phenylpyrazol-3-one	MM00331	Cc1c(N(C)C)c(=O)n(-c2ccccc2)n1C	RMMXTBMQSGEXHJ-UHFFFAOYSA-N	231.3	1.55	6009	CHEMBL288470	DOPC	CCM18	25	0			-0.82	in-house calculations	COSMOperm	0.151356
Amitriptyline	MM00444	CN(C)CCC=C1c2ccccc2CCc2ccccc21	KRMDCWKBEZIMAB-UHFFFAOYSA-N	277.41	4.17	2160	CHEMBL629	DOPC	CCM18	25	0			-0.88	in-house calculations	COSMOperm	0.131826
Amlodipine	MM00098	CCOC(=O)C1=C(COCCN)NC(C)=C(C(=O)OC)[C@H]1c1ccccc1Cl	HTIQEAQVCYTUBX-QGZVFWFLSA-N	408.88	2.27	2162	CHEMBL1491	DOPC	CCM18	25	0		3.21	-1.98	in-house calculations	COSMOperm	0.0104713
4-[(7-chloroquinolin-4-yl)amino]-2-(diethylaminomethyl)phenol	MM00446	CCN(CC)Cc1cc(Nc2ccnc3cc(Cl)ccc23)ccc1O	OVCDSSHSILBFBN-UHFFFAOYSA-N	355.87	5.18	2165	CHEMBL682	DOPC	CCM18	25	0			-0.35	in-house calculations	COSMOperm	0.446684
8-chloro-6-piperazin-1-ylbenzo[b][1,4]benzoxazepine	MM00447	Clc1ccc2c(c1)C(N1CCNCC1)=Nc1ccccc1O2	QWGDMFLQWFTERH-UHFFFAOYSA-N	313.79	3.43	2170	CHEMBL1113	DOPC	CCM18	25	0			-0.94	in-house calculations	COSMOperm	0.114815
Amoxicillin	MM00716	CC1(C)S[C@@H]2[C@H](NC(=O)[C@H](N)c3ccc(O)cc3)C(=O)N2[C@H]1C(=O)O	LSQZJLSUYDQPKJ-NJBDSQKTSA-N	365.41	0.02	33613	CHEMBL1082	DOPC	CCM18	25	0			-6.1	in-house calculations	COSMOperm	7.94328e-07
Ampicillin	MM00627	CC1(C)S[C@@H]2[C@H](NC(=O)[C@H](N)c3ccccc3)C(=O)N2[C@H]1C(=O)O	AVKUERGKIZMTKX-NJBDSQKTSA-N	349.41	0.32	6249	CHEMBL174	DOPC	CCM18	25	0			-2.7	in-house calculations	COSMOperm	0.00199526
Amprenavir	MM00332	CC(C)CN(CC(O)C(Cc1ccccc1)NC(=O)OC1CCOC1)S(=O)(=O)c1ccc(N)cc1	YMARZQAQMVYCKC-OEMFJLHTSA-N	505.64	2.4	65016	CHEMBL116	DOPC	CCM18	25	0			-1.3	in-house calculations	COSMOperm	0.0501187
Aniline	MM00039	Nc1ccccc1	PAYRUJLWNCNPSJ-UHFFFAOYSA-N	93.13	1.27	6115	CHEMBL538	DOPC	CCM18	25	0			-1.13	in-house calculations	COSMOperm	0.074131
Antipyrine	MM00333	Cc1cc(=O)n(-c2ccccc2)n1C	VEQOALNAAJBPNY-UHFFFAOYSA-N	188.23	1.48	2206	CHEMBL277474	DOPC	CCM18	25	0			-1.16	in-house calculations	COSMOperm	0.0691831
(3R,4S,5S)-oxane-2,3,4,5-tetrol	MM00334	OC1OC[C@H](O)[C@H](O)[C@H]1O	SRBFZHDQGSBBOR-HWQSCIPKSA-N	150.13	-2.58	439195		DOPC	CCM18	25	0			-7.17	in-house calculations	COSMOperm	6.76083e-08
Astemizole	MM00448	COc1ccc(CCN2CCC(Nc3nc4ccccc4n3Cc3ccc(F)cc3)CC2)cc1	GXDALQBWZGODGZ-UHFFFAOYSA-N	458.58	5.35	2247	CHEMBL296419	DOPC	CCM18	25	0			-1.05	in-house calculations	COSMOperm	0.0891251
Atenolol	MM00078	CC(C)NCC(O)COc1ccc(CC(N)=O)cc1	METKIMKYRPQLGS-GFCCVEGCSA-N	266.34	0.45	2249	CHEMBL24	DOPC	CCM18	25	0			-2.78	in-house calculations	COSMOperm	0.00165959
Atomoxetine	MM00449	CNCCC(Oc1ccccc1C)c1ccccc1	VHGCDTVCOLNTBX-QGZVFWFLSA-N	255.36	3.72	54841	CHEMBL641	DOPC	CCM18	25	0			-0.82	in-house calculations	COSMOperm	0.151356
MM476465	MM476465	CCC1OC(=O)C(C)C(OC2CC(C)(OC)C(O)C(C)O2)C(C)C(OC2OC(C)CC(N(C)C)C2O)C(C)(O)CC(C)CN(C)C(C)C(O)C1(C)O	MQTOSJVFKKJCRP-BICOPXKESA-N	749	1.9	447043	CHEMBL529	DOPC	CCM18	25	0			-3.5	in-house calculations	COSMOperm	0.000316228
Beclomethasone	MM00335	C[C@H]1C[C@H]2[C@@H]3CCC4=CC(=O)C=C[C@]4(C)[C@@]3(Cl)[C@@H](O)C[C@]2(C)[C@@]1(O)C(=O)CO	NBMKJKDGKREAPL-DVTGEIKXSA-N	408.92	2.17	20469		DOPC	CCM18	25	0			-2.36	in-house calculations	COSMOperm	0.00436516
Benazepril	MM00629	CCOC(=O)[C@H](CCc1ccccc1)N[C@H]1CCc2ccccc2N(CC(=O)O)C1=O	XPCFTKFZXHTYIP-PMACEKPBSA-N	424.5	2.57	5362124	CHEMBL838	DOPC	CCM18	25	0			-0.96	in-house calculations	COSMOperm	0.109648
Bendroflumethiazide	MM00336	NS(=O)(=O)c1cc2c(cc1C(F)(F)F)N[C@@H](Cc1ccccc1)NS2(=O)=O	HDWIHXWEUNVBIY-CQSZACIVSA-N	421.42	1.63	2315	CHEMBL1684	DOPC	CCM18	25	0			-2.92	in-house calculations	COSMOperm	0.00120226
2-amino-3-hydroxy-N'-[(2,3,4-trihydroxyphenyl)methyl]propanehydrazide	MM00337	NC(CO)C(=O)NNCc1ccc(O)c(O)c1O	BNQDCRGUHNALGH-UHFFFAOYSA-N	257.25	-1.76	2327	CHEMBL1096979	DOPC	CCM18	25	0			-9.19	in-house calculations	COSMOperm	6.45654e-10
3-(benzylsulfanylmethyl)-6-chloro-1,1-dioxo-4H-1lambda6,2,4-benzothiadiazine-7-sulfonamide	MM00631	NS(=O)(=O)c1cc2c(cc1Cl)N[C@H](CSCc1ccccc1)NS2(=O)=O	ZUNJWRJEKCRIMZ-HNNXBMFYSA-N	433.96	1.95	2343	CHEMBL1201039	DOPC	CCM18	25	0			-5.65	in-house calculations	COSMOperm	2.23872e-06
1-isobutoxy-2-pyrrolidino-3[n-benzylanilino] propane	MM00451	CC(C)COC[C@@H](CN(Cc1ccccc1)c1ccccc1)N1CCCC1	UIEATEWHFDRYRU-XMMPIXPASA-N	366.55	4.83	2351	CHEMBL1008	DOPC	CCM18	25	0			-1.59	in-house calculations	COSMOperm	0.025704
Bremazocine	MM00452	CC[C@]12CCN(CC3(O)CC3)[C@H](Cc3ccc(O)cc31)C2(C)C	ZDXGFIXMPOUDFF-XLIONFOSSA-N	315.46	3.22	443406		DOPC	CCM18	25	0			-1.31	in-house calculations	COSMOperm	0.0489779
Bromocriptine	MM00338	CC(C)C[C@H]1C(=O)N2CCC[C@H]2[C@]2(O)O[C@](NC(=O)[C@@H]3C=C4c5cccc6[nH]c(Br)c(c56)C[C@H]4N(C)C3)(C(C)C)C(=O)N12	OZVBMTJYIDMWIL-AYFBDAFISA-N	654.61	3.19	31101	CHEMBL493	DOPC	CCM18	25	0			-1.49	in-house calculations	COSMOperm	0.0323594
3-(4-bromophenyl)-N,N-dimethyl-3-pyridin-2-ylpropan-1-amine	MM00453	CN(C)CC[C@@H](c1ccc(Br)cc1)c1ccccn1	ZDIGNSYAACHWNL-HNNXBMFYSA-N	319.25	3.93	6834	CHEMBL811	DOPC	CCM18	25	0			-1.1	in-house calculations	COSMOperm	0.0794328
Budesonide	MM00339	CCC[C@@H]1O[C@@H]2C[C@H]3[C@@H]4CCC5=CC(=O)C=C[C@]5(C)[C@H]4[C@@H](O)C[C@]3(C)[C@]2(C(=O)CO)O1	VOVIALXJUBGFJZ-VXKMTNQYSA-N	430.54	2.72	5281004	CHEMBL1370	DOPC	CCM18	25	0			-2.74	in-house calculations	COSMOperm	0.0018197
1-butyl-N-(2,6-dimethylphenyl)piperidine-2-carboxamide	MM00454	CCCCN1CCCC[C@H]1C(=O)Nc1c(C)cccc1C	LEBVLXFERQHONN-INIZCTEOSA-N	288.44	3.9	2474	CHEMBL1098	DOPC	CCM18	25	0			-0.79	in-house calculations	COSMOperm	0.162181
Bupropion	MM00455	CC(NC(C)(C)C)C(=O)c1cccc(Cl)c1	SNPPWIUOZRMYNY-VIFPVBQESA-N	239.75	3.3	444	CHEMBL894	DOPC	CCM18	25	0			-0.96	in-house calculations	COSMOperm	0.109648
8-[4-(4-pyrimidin-2-ylpiperazin-1-yl)butyl]-8-azaspiro[4.5]decane-7,9-dione	MM00456	O=C1CC2(CCCC2)CC(=O)N1CCCCN1CCN(c2ncccn2)CC1	QWCRAEMEVRGPNT-UHFFFAOYSA-N	385.51	2.09	2477	CHEMBL49	DOPC	CCM18	25	0		3.96	-1.55	in-house calculations	COSMOperm	0.0281838
1-Butylamine	MM00435	CCCCN	HQABUPZFAYXKJW-UHFFFAOYSA-N	73.14	0.75	8007	CHEMBL13968	DOPC	CCM18	25	0			-1.12	in-house calculations	COSMOperm	0.0758578
Caffeine	MM00040	Cn1c(=O)c2c(ncn2C)n(C)c1=O	RYYVLZVUVIJVGH-UHFFFAOYSA-N	194.19	-1.03	2519	CHEMBL113	DOPC	CCM18	25	0			-2.54	in-house calculations	COSMOperm	0.00288403
Carbamazepine	MM00341	NC(=O)N1c2ccccc2C=Cc2ccccc21	FFGPTBGBLSHEPO-UHFFFAOYSA-N	236.27	3.39	2554	CHEMBL108	DOPC	CCM18	25	0			-0.41	in-house calculations	COSMOperm	0.389045
1-(9H-carbazol-4-yloxy)-3-[2-(2-methoxyphenoxy)ethylamino]propan-2-ol	MM00458	COc1ccccc1OCCNCC(O)COc1cccc2[nH]c3ccccc3c12	OGHNVEJMJSYVRP-UHFFFAOYSA-N	406.48	3.74	2585	CHEMBL723	DOPC	CCM18	25	0			-0.52	in-house calculations	COSMOperm	0.301995
Cefaclor	MM00717	NC(C(=O)NC1C(=O)N2C(C(=O)O)=C(Cl)CSC12)c1ccccc1	QYIYFLOTGYLRGG-UHFFFAOYSA-N	367.81	0.62	51039	CHEMBL680	DOPC	CCM18	25	0			-2.55	in-house calculations	COSMOperm	0.00281838
Cefadroxil	MM00718	CC1=C(C(=O)O)N2C(=O)C(NC(=O)C(N)c3ccc(O)cc3)C2SC1	BOEGTKLJZSQCCD-UHFFFAOYSA-N	363.4	0.15	47965	CHEMBL1644	DOPC	CCM18	25	0			-8.49	in-house calculations	COSMOperm	3.23594e-09
Cefatrizine	MM00719	NC(C(=O)NC1C(=O)N2C(C(=O)O)=C(CSc3cn[nH]n3)CSC12)c1ccc(O)cc1	UOCJDOLVGGIYIQ-PBFPGSCMSA-N	462.51	0.04	6410758	CHEMBL1095284	DOPC	CCM18	25	0			-9.93	in-house calculations	COSMOperm	1.1749e-10
Ceftibuten	MM00637	Nc1nc(C(=CCC(=O)O)C(=O)NC2C(=O)N3C(C(=O)O)=CCSC23)cs1	UNJFKXSSGBWRBZ-UHFFFAOYSA-N	410.43	-0.05	5282242	CHEMBL1605	DOPC	CCM18	25	0			-8.42	in-house calculations	COSMOperm	3.80189e-09
Cephalexin	MM00721	CC1=C(C(=O)O)N2C(=O)C(NC(=O)C(N)c3ccccc3)C2SC1	ZAIPMKNFIOOWCQ-UHFFFAOYSA-N	347.4	0.44	27447	CHEMBL1727	DOPC	CCM18	25	0			-6.38	in-house calculations	COSMOperm	4.16869e-07
Cephaloglycin	MM00722	CC(=O)OCC1=C(C(=O)O)N2C(=O)[C@@H](NC(=O)[C@H](N)c3ccccc3)[C@H]2SC1	FUBBGQLTSCSAON-PBFPGSCMSA-N	405.43	-0.01	19150	CHEMBL1200971	DOPC	CCM18	25	0			-4.75	in-house calculations	COSMOperm	1.77828e-05
Cephradine	MM00723	CC1=C(C(=O)O)N2C(=O)C(NC(=O)C(N)C3=CCC=CC3)C2SC1	RDLPVSKMFDYCOR-UHFFFAOYSA-N	349.41	0.35	38103	CHEMBL1604	DOPC	CCM18	25	0			-5.16	in-house calculations	COSMOperm	6.91831e-06
Cerivastatin	MM00639	COCc1c(C(C)C)nc(C(C)C)c(C=CC(O)CC(O)CC(=O)O)c1-c1ccc(F)cc1	SEERZIQQUAZTOL-UHFFFAOYSA-N	459.56	4.88	446156	CHEMBL1477	DOPC	CCM18	25	0			-0.62	in-house calculations	COSMOperm	0.239883
Cetirizine	MM00724	O=C(O)COCCN1CCN(C(c2ccccc2)c2ccc(Cl)cc2)CC1	ZKLPARSLTMPFCP-UHFFFAOYSA-N	388.9	3.15	2678		DOPC	CCM18	25	0			-0.71	in-house calculations	COSMOperm	0.194984
Chlorambucil	MM00640	O=C(O)CCCc1ccc(N(CCCl)CCCl)cc1	JCKYGMPEJWAADB-UHFFFAOYSA-N	304.22	3.38	2708	CHEMBL515	DOPC	CCM18	25	0			-0.27	in-house calculations	COSMOperm	0.537032
Chloramphenicol	MM00342	O=C(NC(CO)C(O)c1ccc([N+](=O)[O-])cc1)C(Cl)Cl	WIIZWVCIJKGZOK-UHFFFAOYSA-N	323.13	0.91	5959	CHEMBL130	DOPC	CCM18	25	0			-1.84	in-house calculations	COSMOperm	0.0144544
N4-(7-chloro-quinolin-4-yl)-n1,n1-diethyl-pentane-1,4-diamine	MM00459	CCN(CC)CCCC(C)Nc1ccnc2cc(Cl)ccc12	WHTVZRBIWZFKQO-UHFFFAOYSA-N	319.88	4.81	2719	CHEMBL76	DOPC	CCM18	25	0			-0.68	in-house calculations	COSMOperm	0.20893
Chlorothiazide	MM00641	NS(=O)(=O)c1cc2c(cc1Cl)NC=NS2(=O)=O	JBMKAUGHUNFTOL-UHFFFAOYSA-N	295.73	0.13	2720	CHEMBL842	DOPC	CCM18	25	0			-7.94	in-house calculations	COSMOperm	1.14815e-08
Chlorpheniramine	MM00460	CN(C)CCC(c1ccc(Cl)cc1)c1ccccn1	SOYKEARSMXGVTM-UHFFFAOYSA-N	274.8	3.82	2725	CHEMBL505	DOPC	CCM18	25	0			-1.07	in-house calculations	COSMOperm	0.0851138
(3Z)-3-(2-chlorothioxanthen-9-ylidene)-N,N-dimethylpropan-1-amine	MM00462	CN(C)CCC=C1c2ccccc2Sc2ccc(Cl)cc21	WSPOMRSOLSGNFJ-UHFFFAOYSA-N	315.87	5.19	667467	CHEMBL90125	DOPC	CCM18	25	0			-0.86	in-house calculations	COSMOperm	0.138038
Chlortetracycline	MM00725	CN(C)C1C(=O)C(C(N)=O)=C(O)C2(O)C(=O)C3=C(O)c4c(O)ccc(Cl)c4C(C)(O)C3CC12	DHPRQBPJLMKORJ-XRNKAMNCSA-N	478.89	0.28	54675777	CHEMBL404520	DOPC	CCM18	25	0			-3.22	in-house calculations	COSMOperm	0.00060256
Chlorthalidone	MM00343	NS(=O)(=O)c1cc(C2(O)NC(=O)c3ccccc32)ccc1Cl	JIVPVXMEBJLZRO-UHFFFAOYSA-N	338.77	0.92	2732	CHEMBL1055	DOPC	CCM18	25	0			-9.22	in-house calculations	COSMOperm	6.0256e-10
Cimetidine	MM00463	CN=C(NC#N)NCCSCc1nc[nH]c1C	AQIXAKUUQRKLND-UHFFFAOYSA-N	252.35	0.6	2756	CHEMBL30	DOPC	CCM18	25	0			-4.14	in-house calculations	COSMOperm	7.24436e-05
1-benzhydryl-4-[(E)-3-phenylprop-2-enyl]piperazine	MM00464	C(=Cc1ccccc1)CN1CCN(C(c2ccccc2)c2ccccc2)CC1	DERZBLKQOCDDDZ-UHFFFAOYSA-N	368.52	5.11	1547484	CHEMBL43064	DOPC	CCM18	25	0			-0.78	in-house calculations	COSMOperm	0.165959
Ciprofloxacin	MM00726	O=C(O)c1cn(C2CC2)c2cc(N3CCNCC3)c(F)cc2c1=O	MYSWGUAQZAJSOK-UHFFFAOYSA-N	331.35	1.58	2764	CHEMBL8	DOPC	CCM18	25	0			-1.97	in-house calculations	COSMOperm	0.0107152
1-[3-(dimethylamino)propyl]-1-(4-fluorophenyl)-3H-2-benzofuran-5-carbonitrile	MM00465	CN(C)CCCC1(c2ccc(F)cc2)OCc2cc(C#N)ccc21	WSEQXVZVJXJVFP-UHFFFAOYSA-N	324.4	3.81	2771	CHEMBL549	DOPC	CCM18	25	0			-1.57	in-house calculations	COSMOperm	0.0269153
(2R)-2-[2-[(1R)-1-(4-chlorophenyl)-1-phenylethoxy]ethyl]-1-methylpyrrolidine	MM00466	CN1CCCC1CCOC(C)(c1ccccc1)c1ccc(Cl)cc1	YNNUSGIPVFPVBX-UHFFFAOYSA-N	343.9	5.1	26987	CHEMBL1626	DOPC	CCM18	25	0			-1.39	in-house calculations	COSMOperm	0.040738
Clonidine	MM00344	Clc1cccc(Cl)c1NC1=NCCN1	GJSURZIOUXUGAL-UHFFFAOYSA-N	230.1	2.17	2803	CHEMBL134	DOPC	CCM18	25	0			-0.58	in-house calculations	COSMOperm	0.263027
1-[(2-chlorophenyl)-diphenylmethyl]imidazole	MM00468	Clc1ccccc1C(c1ccccc1)(c1ccccc1)n1ccnc1	VNFPBHJOKIVQEB-UHFFFAOYSA-N	344.85	5.38	2812	CHEMBL104	DOPC	CCM18	25	0			-0.49	in-house calculations	COSMOperm	0.323594
3-chloro-6-(4-methylpiperazin-1-yl)-11H-benzo[b][1,4]benzodiazepine	MM476466	CN1CCN(C2=Nc3cc(Cl)ccc3Nc3ccccc32)CC1	QZUDBNBUXVUHMW-UHFFFAOYSA-N	326.83	3.72	135398737		DOPC	CCM18	25	0			-1.13	in-house calculations	COSMOperm	0.074131
Colchicine	MM00345	COc1cc2c(c(OC)c1OC)-c1ccc(OC)c(=O)cc1C(NC(C)=O)CC2	IAKHMKGGTNLKSZ-UHFFFAOYSA-N	399.44	2.87	6167	CHEMBL87	DOPC	CCM18	25	0			-2.18	in-house calculations	COSMOperm	0.00660693
Corticosterone	MM00346	CC12CCC(=O)C=C1CCC1C2C(O)CC2(C)C(C(=O)CO)CCC12	OMFXVFTZEKFJBZ-UHFFFAOYSA-N	346.47	2.67	5753	CHEMBL110739	DOPC	CCM18	25	0			-2.42	in-house calculations	COSMOperm	0.00380189
Cortisone	MM00347	CC12CCC(O)C=C1CCC1C2C(=O)CC2(C)C1CCC2(O)C(=O)CO	LPYXTAPPNYMYOP-UHFFFAOYSA-N	362.47	1.78	222786		DOPC	CCM18	25	0			-2.35	in-house calculations	COSMOperm	0.00446684
CP-141938	MM00471	COc1ccc(N(C)S(C)(=O)=O)cc1CNC1CCCNC1c1ccccc1	GZLOIBNBDUHEFY-UHFFFAOYSA-N	403.55	2.67	10363809		DOPC	CCM18	25	0			-1.47	in-house calculations	COSMOperm	0.0338844
Danazol	MM00353	C#C[C@]1(O)CC[C@H]2[C@@H]3CCC4=Cc5oncc5C[C@]4(C)[C@H]3CC[C@@]21C	POZRVZJJTULAOH-LHZXLZLDSA-N	337.46	4.22	28417	CHEMBL1479	DOPC	CCM18	25	0			-1.18	in-house calculations	COSMOperm	0.0660693
Daunorubicin	MM00473	COc1cccc2c1C(=O)c1c(O)c3c(c(O)c1C2=O)CC(O)(C(C)=O)CC3OC1CC(N)C(O)C(C)O1	STQGQHZAVUOBTE-UHFFFAOYSA-N	527.53	1.03	30323	CHEMBL178	DOPC	CCM18	25	0			-2.02	in-house calculations	COSMOperm	0.00954993
Cortexone	MM00037	CC12CCC(=O)C=C1CCC1C2CCC2(C)C(C(=O)CO)CCC12	ZESRJSPZRDMNHY-UHFFFAOYSA-N	330.47	3.7	6166		DOPC	CCM18	25	0			-2.29	in-house calculations	COSMOperm	0.00512861
Desipramine	MM00474	CNCCCN1c2ccccc2CCc2ccccc21	HCYAFALTSJYZDH-UHFFFAOYSA-N	266.39	3.53	2995	CHEMBL72	DOPC	CCM18	25	0			-0.79	in-house calculations	COSMOperm	0.162181
Dexamethasone	MM00355	C[C@@H]1C[C@H]2[C@@H]3CCC4=CC(=O)C=C[C@]4(C)[C@@]3(F)[C@@H](O)C[C@]2(C)[C@@]1(O)C(=O)CO	UREBDLICKHMUKA-CXSFZGCWSA-N	392.47	1.9	5743	CHEMBL384467	DOPC	CCM18	25	0			-2.25	in-house calculations	COSMOperm	0.00562341
(1S,9S,10S)-17-methyl-17-azatetracyclo[7.5.3.01,10.02,7]heptadeca-2(7),3,5-trien-4-ol	MM00476	CN1CC[C@@]23CCCC[C@@H]2[C@@H]1Cc1ccc(O)cc13	JAQUASYNZVUNQP-PVAVHDDUSA-N	257.38	3.08	5360697		DOPC	CCM18	25	0			-0.66	in-house calculations	COSMOperm	0.218776
(1S,2R)-1-[(2S)-oxiran-2-yl]-2-[(2R)-oxiran-2-yl]ethane-1,2-diol	MM476467	O[C@H]([C@H](O)[C@@H]1CO1)[C@H]1CO1	AAFJXZWCNVJTMK-GUCUJZIJSA-N	146.14	-1.49	15942827		DOPC	CCM18	25	0			-4.81	in-house calculations	COSMOperm	1.54882e-05
Diazepam	MM00094	CN1C(=O)CN=C(c2ccccc2)c2cc(Cl)ccc21	AAOVKJBEBIDNHE-UHFFFAOYSA-N	284.75	3.15	3016	CHEMBL12	DOPC	CCM18	25	0			-0.73	in-house calculations	COSMOperm	0.186209
Digoxin	MM00357	CC1OC(OC2C(O)CC(OC3C(O)CC(OC4CCC5(C)C(CCC6C5CC(O)C5(C)C(C7=CC(=O)OC7)CCC65O)C4)OC3C)OC2C)CC(O)C1O	LTMHDMANZUZIPE-UHFFFAOYSA-N	780.95	2.22	2724385	CHEMBL1751	DOPC	CCM18	25	0			-4.19	in-house calculations	COSMOperm	6.45654e-05
Diltiazem	MM00477	COc1ccc(C2Sc3ccccc3N(CCN(C)C)C(=O)C2OC(C)=O)cc1	HSUGRBWQSSZJOP-UHFFFAOYSA-N	414.53	3.37	39186	CHEMBL23	DOPC	CCM18	25	0			-1.49	in-house calculations	COSMOperm	0.0323594
Diphenhydramine	MM00478	CN(C)CCOC(c1ccccc1)c1ccccc1	ZZVUWRFHKOJYTH-UHFFFAOYSA-N	255.36	3.35	3100	CHEMBL657	DOPC	CCM18	25	0			-1.02	in-house calculations	COSMOperm	0.0954993
Dipyridamole	MM00479	OCCN(CCO)c1nc(N2CCCCC2)c2nc(N(CCO)CCO)nc(N3CCCCC3)c2n1	IZEKFCXSFNUWAM-UHFFFAOYSA-N	504.64	-0.02	3108	CHEMBL932	DOPC	CCM18	25	0			-2.75	in-house calculations	COSMOperm	0.00177828
4-[di(propan-2-yl)amino]-2-phenyl-2-pyridin-2-ylbutanamide	MM00480	CC(C)N(CCC(C(N)=O)(c1ccccc1)c1ccccn1)C(C)C	UVTNFZQICZKOEM-UHFFFAOYSA-N	339.48	3.36	3114	CHEMBL517	DOPC	CCM18	25	0			-0.63	in-house calculations	COSMOperm	0.234423
Donepezil	MM00482	COc1cc2c(cc1OC)C(=O)C(CC1CCN(Cc3ccccc3)CC1)C2	ADEBPBSSDYVVLD-UHFFFAOYSA-N	379.5	4.36	3152	CHEMBL502	DOPC	CCM18	25	0			-1.03	in-house calculations	COSMOperm	0.0933254
L-dopamine	MM00483	NCCc1ccc(O)c(O)c1	VYFYYTLLBUKUHU-UHFFFAOYSA-N	153.18	0.6	681	CHEMBL59	DOPC	CCM18	25	0			-2.52	in-house calculations	COSMOperm	0.00301995
Enalaprilat	MM00732	CC(NC(CCc1ccccc1)C(=O)O)C(=O)N1CCCC1C(=O)O	LZFZMUMEGBBDTC-UHFFFAOYSA-N	348.4	1.13	5462501	CHEMBL577	DOPC	CCM18	25	0			-1.49	in-house calculations	COSMOperm	0.0323594
Enoxacin	MM00733	CCn1cc(C(=O)O)c(=O)c2cc(F)c(N3CCNCC3)nc21	IDYZIJYBMGIQMJ-UHFFFAOYSA-N	320.32	0.66	3229	CHEMBL826	DOPC	CCM18	25	0			-3.3	in-house calculations	COSMOperm	0.000501187
Enrofloxacin	MM00734	CCN1CCN(c2cc3c(cc2F)c(=O)c(C(=O)O)cn3C2CC2)CC1	SPFYMRJSYKOXGV-UHFFFAOYSA-N	359.4	2.32	71188		DOPC	CCM18	25	0			-1.07	in-house calculations	COSMOperm	0.0851138
(1R,2S)-2-(methylamino)-1-phenylpropan-1-ol	MM00486	CN[C@@H](C)[C@H](O)c1ccccc1	KWGRBVOPPLSCSI-WPRPVWTQSA-N	165.24	1.33	9294	CHEMBL211456	DOPC	CCM18	25	0			-1.07	in-house calculations	COSMOperm	0.0851138
Ergonovine	MM00487	CC(CO)NC(=O)C1C=C2c3cccc4[nH]cc(c34)CC2N(C)C1	WVVSZNPYNCNODU-UHFFFAOYSA-N	325.41	1.53	443884	CHEMBL119443	DOPC	CCM18	25	0			-1.05	in-house calculations	COSMOperm	0.0891251
Ergotamine	MM00488	CN1C[C@H](C(=O)N[C@]2(C)O[C@@]3(O)[C@@H]4CCCN4C(=O)[C@H](Cc4ccccc4)N3C2=O)C=C2c3cccc4[nH]cc(c34)C[C@H]21	XCGSFFUVFURLIX-VFGNJEKYSA-N	581.67	1.99	8223	CHEMBL442	DOPC	CCM18	25	0			-2.23	in-house calculations	COSMOperm	0.00588844
Estradiol	MM00197	CC12CCC3c4ccc(O)cc4CCC3C1CCC2O	VOXZDWNPVJITMN-UHFFFAOYSA-N	272.39	3.61	5757	CHEMBL135	DOPC	CCM18	25	0			-0.95	in-house calculations	COSMOperm	0.112202
3-ethyl-3-methylpyrrolidine-2,5-dione	MM00359	CCC1(C)CC(=O)NC1=O	HAPOVYFOVVWLRS-UHFFFAOYSA-N	141.17	0.45	3291	CHEMBL696	DOPC	CCM18	25	0			-2.74	in-house calculations	COSMOperm	0.0018197
Flumequine	MM00646	CC1CCc2cc(F)cc3c(=O)c(C(=O)O)cn1c23	DPSPPJIUMHPXMA-UHFFFAOYSA-N	261.25	2.35	3374	CHEMBL370252	DOPC	CCM18	25	0			-3.5	in-house calculations	COSMOperm	0.000316228
2-(6-hydroxy-3-oxo-3h-xanthen-9-yl)-benzoic acid	MM00054	O=C1OC2(c3ccc(O)cc3Oc3cc(O)ccc32)c2ccccc21	GNBHRKFJIUUOQI-UHFFFAOYSA-N	332.31	3.67	16850	CHEMBL1057	DOPC	CCM18	25	0			-0.41	in-house calculations	COSMOperm	0.389045
Fluoxetine	MM00082	CNCCC(Oc1ccc(C(F)(F)F)cc1)c1ccccc1	RTHCYVBBDHJXIQ-UHFFFAOYSA-N	309.33	4.44	3386	CHEMBL41	DOPC	CCM18	25	0			-0.65	in-house calculations	COSMOperm	0.223872
2-[4-[3-[2-(trifluoromethyl)phenothiazin-10-yl]propyl]piperazin-1-yl]ethanol	MM00494	OCCN1CCN(CCCN2c3ccccc3Sc3ccc(C(F)(F)F)cc32)CC1	PLDUPXSUYLZYBN-UHFFFAOYSA-N	437.53	4.31	3372	CHEMBL726	DOPC	CCM18	25	0			-0.9	in-house calculations	COSMOperm	0.125893
Flurbiprofen	MM00647	CC(C(=O)O)c1ccc(-c2ccccc2)c(F)c1	SYTBZMRGLBWNTM-UHFFFAOYSA-N	244.27	3.68	3394	CHEMBL563	DOPC	CCM18	25	0			0.19	in-house calculations	COSMOperm	1.54882
(E,3R,5S)-7-[3-(4-fluorophenyl)-1-propan-2-ylindol-2-yl]-3,5-dihydroxyhept-6-enoic acid	MM00648	CC(C)n1c(C=CC(O)CC(O)CC(=O)O)c(-c2ccc(F)cc2)c2ccccc21	FJLGEFLZQAZZCD-UHFFFAOYSA-N	411.47	4.63	446155	CHEMBL350239	DOPC	CCM18	25	0			-0.75	in-house calculations	COSMOperm	0.177828
Fluvoxamine	MM00495	COCCCCC(=NOCCN)c1ccc(C(F)(F)F)cc1	CJOFXWAVKWHTFT-UHFFFAOYSA-N	318.34	3.2	5324346	CHEMBL814	DOPC	CCM18	25	0			-0.97	in-house calculations	COSMOperm	0.107152
Furosemide	MM00083	NS(=O)(=O)c1cc(C(=O)O)c(NCc2ccco2)cc1Cl	ZZUFCTLCJUWOSV-UHFFFAOYSA-N	330.75	1.89	3440	CHEMBL35	DOPC	CCM18	25	0			-4.26	in-house calculations	COSMOperm	5.49541e-05
Gabapentin	MM00737	NCC1(CC(=O)O)CCCCC1	UGJMXCAKCUNAIE-UHFFFAOYSA-N	171.24	1.37	3446	CHEMBL940	DOPC	CCM18	25	0			-1.09	in-house calculations	COSMOperm	0.0812831
(2R,3S,4R,5S)-hexane-1,2,3,4,5,6-hexol	MM00366	OC[C@H](O)[C@@H](O)[C@@H](O)[C@H](O)CO	FBPFZTCFMRRESA-GUCUJZIJSA-N	182.17	-3.59	11850		DOPC	CCM18	25	0			-6.18	in-house calculations	COSMOperm	6.60693e-07
Galantamine	MM00496	COc1ccc2c3c1OC1CC(O)C=CC31CCN(C)C2	ASUTZQLVASHGKV-UHFFFAOYSA-N	287.36	1.85	9651	CHEMBL659	DOPC	CCM18	25	0			-1.37	in-house calculations	COSMOperm	0.042658
2-amino-9-(1,3-dihydroxypropan-2-yloxymethyl)-1H-purin-6-one	MM476468	Nc1nc2c(ncn2COC(CO)CO)c(=O)[nH]1	IRSCQMHQWWYFCW-UHFFFAOYSA-N	255.23	-1.97	135398740		DOPC	CCM18	25	0			-11.14	in-house calculations	COSMOperm	7.24436e-12
Gatifloxacin	MM00738	COc1c(N2CCNC(C)C2)c(F)cc2c(=O)c(C(=O)O)cn(C3CC3)c12	XUBOMFCQGDBHNK-UHFFFAOYSA-N	375.4	1.98	5379	CHEMBL31	DOPC	CCM18	25	0			-2.59	in-house calculations	COSMOperm	0.0025704
5-(2,5-dimethylphenoxy)-2,2-dimethylpentanoic acid	MM00650	Cc1ccc(C)c(OCCCC(C)(C)C(=O)O)c1	HEMJJKBWTPKOJG-UHFFFAOYSA-N	250.34	3.57	3463	CHEMBL457	DOPC	CCM18	25	0			0.11	in-house calculations	COSMOperm	1.28825
Genistein	MM00368	O=c1c(-c2ccc(O)cc2)coc2cc(O)cc(O)c12	TZBJGXHYKVUXJN-UHFFFAOYSA-N	270.24	2.58	5280961	CHEMBL44	DOPC	CCM18	25	0			-1.1	in-house calculations	COSMOperm	0.0794328
Glipizide	MM00651	Cc1cnc(C(=O)NCCc2ccc(S(=O)(=O)NC(=O)NC3CCCCC3)cc2)cn1	ZJJXGWJIGJFDTL-UHFFFAOYSA-N	445.55	2.08	3478	CHEMBL1073	DOPC	CCM18	25	0			-1.41	in-house calculations	COSMOperm	0.0389045
Grepafloxacin	MM00742	Cc1c(F)c(N2CCNC(C)C2)cc2c1c(=O)c(C(=O)O)cn2C1CC1	AIJTTZAVMXIJGM-UHFFFAOYSA-N	359.4	2.28	72474	CHEMBL583	DOPC	CCM18	25	0			-1.88	in-house calculations	COSMOperm	0.0131826
Griseofulvin	MM00369	COC1=CC(=O)CC(C)C12Oc1c(Cl)c(OC)cc(OC)c1C2=O	DDUHZTYCFQRHIY-UHFFFAOYSA-N	352.77	2.81	441140	CHEMBL562	DOPC	CCM18	25	0			-1.02	in-house calculations	COSMOperm	0.0954993
Guanabenz	MM00497	NC(N)=NN=Cc1c(Cl)cccc1Cl	WDZVGELJXXEGPV-UHFFFAOYSA-N	231.09	1.81	5702063	CHEMBL420	DOPC	CCM18	25	0			-1.49	in-house calculations	COSMOperm	0.0323594
Guanfacine	MM00370	N=C(N)NC(=O)Cc1c(Cl)cccc1Cl	INJOMKTZOLKMBF-UHFFFAOYSA-N	246.1	1.55	3519	CHEMBL862	DOPC	CCM18	25	0			-1.66	in-house calculations	COSMOperm	0.0218776
Haloperidol	MM00499	O=C(CCCN1CCC(O)(c2ccc(Cl)cc2)CC1)c1ccc(F)cc1	LNEPOXFFQSENCJ-UHFFFAOYSA-N	375.87	4.43	3559	CHEMBL54	DOPC	CCM18	25	0			-0.88	in-house calculations	COSMOperm	0.131826
Hesperetin	MM00371	COc1ccc(C2CC(=O)c3c(O)cc(O)cc3O2)cc1O	AIONOLUJZLIMTK-AWEZNQCLSA-N	302.28	2.52	72281	CHEMBL399121	DOPC	CCM18	25	0			-0.52	in-house calculations	COSMOperm	0.301995
5,7-dihydroxy-2-(4-hydroxyphenyl)-6-methoxychromen-4-one	MM00372	COc1c(O)cc2oc(-c3ccc(O)cc3)cc(=O)c2c1O	IHFBPDAQLQOCBX-UHFFFAOYSA-N	300.27	2.59	5281628		DOPC	CCM18	25	0			-0.4	in-house calculations	COSMOperm	0.398107
1-hydrazinophthalazine	MM00501	NNc1nncc2ccccc12	RPTUSVTUFVMDQK-UHFFFAOYSA-N	160.18	0.92	3637	CHEMBL276832	DOPC	CCM18	25	0			-4.52	in-house calculations	COSMOperm	3.01995e-05
Hydrochlorothiazide	MM00373	NS(=O)(=O)c1cc2c(cc1Cl)NCNS2(=O)=O	JZUFKLXOESDKRF-UHFFFAOYSA-N	297.75	-0.35	3639	CHEMBL435	DOPC	CCM18	25	0			-7.33	in-house calculations	COSMOperm	4.67735e-08
Norfloxacin	MM00768	CCn1cc(C(=O)O)c(=O)c2cc(F)c(N3CCNCC3)cc21	OGJPXUAPXNRGGI-UHFFFAOYSA-N	319.34	1.27	4539	CHEMBL9	DOPC	CCM18	25	0			-4.76	in-house calculations	COSMOperm	1.7378e-05
Pefloxacin	MM00770	CCn1cc(C(=O)O)c(=O)c2cc(F)c(N3CCN(C)CC3)cc21	FHFYDNQZQSQIAI-UHFFFAOYSA-N	333.36	1.61	51081	CHEMBL267648	DOPC	CCM18	25	0			-1.14	in-house calculations	COSMOperm	0.0724436
Amylamine	MM00537	CCCCCN	DPBLXKKOBLCELK-UHFFFAOYSA-N	87.17	1.14	8060		DOPC	CCM18	25	0			-0.63	in-house calculations	COSMOperm	0.234423
Prednisone	MM00408	C[C@]12CC(=O)[C@H]3[C@@H](CCC4=CC(=O)C=C[C@@]43C)[C@@H]1CC[C@]2(O)C(=O)CO	XOFYZVNMUHMLCC-ZPOLXVRWSA-N	358.43	1.77	5865	CHEMBL635	DOPC	CCM18	25	0			-2.41	in-house calculations	COSMOperm	0.00389045
MM476470	MM476470	CN/C(=C\[N+](=O)[O-])NCCSCc1ccc(CN(C)C)o1	VMXUWOKSQNHOCA-UKTHLTGXSA-N	314.41	1.46	3001055		DOPC	CCM18	25	0			-1.68	in-house calculations	COSMOperm	0.020893
Resveratrol	MM00418	Oc1ccc(C=Cc2cc(O)cc(O)c2)cc1	LUKBXSAWLPMMSZ-UHFFFAOYSA-N	228.25	2.97	445154	CHEMBL1237022	DOPC	CCM18	25	0			-2.29	in-house calculations	COSMOperm	0.00512861
1-(1-adamantyl)ethanamine	MM00560	CC(N)C12CC3CC(CC(C3)C1)C2	UBCHPRBFMUDMNC-UHFFFAOYSA-N	179.31	2.55	5071	CHEMBL959	DOPC	CCM18	25	0			0.21	in-house calculations	COSMOperm	1.62181
Risperidone	MM00561	Cc1nc2n(c(=O)c1CCN1CCC(c3noc4cc(F)ccc34)CC1)CCCC2	RAPZEAPATHNIPO-UHFFFAOYSA-N	410.49	3.59	5073	CHEMBL85	DOPC	CCM18	25	0			-1.08	in-house calculations	COSMOperm	0.0831764
N,N-dimethyl-2-[5-(1,2,4-triazol-1-ylmethyl)-1H-indol-3-yl]ethanamine	MM00562	CN(C)CCc1c[nH]c2ccc(Cn3cncn3)cc12	ULFRLSNUDGIQQP-UHFFFAOYSA-N	269.35	1.91	5078	CHEMBL905	DOPC	CCM18	25	0			-0.84	in-house calculations	COSMOperm	0.144544
6-fluoro-1-(4-fluorophenyl)-4-oxo-7-piperazin-1-ylquinoline-3-carboxylic acid	MM00771	O=C(O)c1cn(-c2ccc(F)cc2)c2cc(N3CCNCC3)c(F)cc2c1=O	XBHBWNFJWIASRO-UHFFFAOYSA-N	385.37	2.38	56208	CHEMBL37858	DOPC	CCM18	25	0			-1.9	in-house calculations	COSMOperm	0.0125893
Scopolamine	MM00564	CN1[C@H]2CC(OC(=O)[C@H](CO)c3ccccc3)C[C@@H]1[C@H]1O[C@@H]21	STECJAGHUSJQJN-USLFZFAMSA-N	303.36	0.92	3000322	CHEMBL569713	DOPC	CCM18	25	0			-1.85	in-house calculations	COSMOperm	0.0141254
(2R)-N-methyl-1-phenyl-N-prop-2-ynylpropan-2-amine	MM00565	C#CCN(C)[C@H](C)Cc1ccccc1	MEZLKOACVSPNER-GFCCVEGCSA-N	187.29	2.18	26757	CHEMBL972	DOPC	CCM18	25	0			-0.65	in-house calculations	COSMOperm	0.223872
Sertraline	MM00566	CN[C@H]1CC[C@@H](c2ccc(Cl)c(Cl)c2)c2ccccc21	VGKDLMBJGBXTGI-SJCJKPOMSA-N	306.24	5.18	68617	CHEMBL809	DOPC	CCM18	25	0			-0.93	in-house calculations	COSMOperm	0.11749
Silibinin	MM00420	COc1cc([C@H]2Oc3cc([C@H]4Oc5cc(O)cc(O)c5C(=O)[C@@H]4O)ccc3O[C@@H]2CO)ccc1O	SEBFKMXJBCUCAI-HKTJVKLFSA-N	482.44	2.36	31553	CHEMBL431701	DOPC	CCM18	25	0			-1.23	in-house calculations	COSMOperm	0.0588844
Sotalol	MM00567	CC(C)NCC(O)c1ccc(NS(C)(=O)=O)cc1	ZBMZVLHSJCTVON-UHFFFAOYSA-N	272.37	1.09	5253	CHEMBL471	DOPC	CCM18	25	0			-1.44	in-house calculations	COSMOperm	0.0363078
Sparfloxacin	MM00772	CC1CN(c2c(F)c(N)c3c(=O)c(C(=O)O)cn(C4CC4)c3c2F)CC(C)N1	DZZWHBIBMUVIIW-UHFFFAOYSA-N	392.41	2.08	60464	CHEMBL850	DOPC	CCM18	25	0			-1.57	in-house calculations	COSMOperm	0.0269153
Sufentanil	MM00304	CCC(=O)N(c1ccccc1)C1(COC)CCN(CCc2cccs2)CC1	GGCSSNBKKAUURC-UHFFFAOYSA-N	386.56	4.21	41693	CHEMBL658	DOPC	CCM18	25	0			-1.79	in-house calculations	COSMOperm	0.0162181
Sulpiride	MM00568	CCN1CCCC1CNC(=O)c1cc(S(N)(=O)=O)ccc1OC	BGRJTUBHPOOWDU-UHFFFAOYSA-N	341.43	0.56	5355	CHEMBL26	DOPC	CCM18	25	0			-3.62	in-house calculations	COSMOperm	0.000239883
1-[3-[2-(dimethylamino)ethyl]-1H-indol-5-yl]-N-methylmethanesulfonamide	MM00569	CNS(=O)(=O)Cc1ccc2[nH]cc(CCN(C)C)c2c1	KQKPFRSPSRPDEB-UHFFFAOYSA-N	295.41	1.32	5358	CHEMBL128	DOPC	CCM18	25	0			-1.15	in-house calculations	COSMOperm	0.0707946
Tamoxifen	MM00570	CCC(=C(c1ccccc1)c1ccc(OCCN(C)C)cc1)c1ccccc1	NKANXQFJJICGDU-UHFFFAOYSA-N	371.52	6	2733526	CHEMBL83	DOPC	CCM18	25	0			-0.97	in-house calculations	COSMOperm	0.107152
7-chloro-3-hydroxy-1-methyl-5-phenyl-3H-1,4-benzodiazepin-2-one	MM00422	CN1C(=O)C(O)N=C(c2ccccc2)c2cc(Cl)ccc21	SEQDDYPDSLOBDC-UHFFFAOYSA-N	300.75	2.47	5391	CHEMBL967	DOPC	CCM18	25	0			-0.73	in-house calculations	COSMOperm	0.186209
Terfenadine	MM00571	CC(C)(C)c1ccc(C(O)CCCN2CCC(C(O)(c3ccccc3)c3ccccc3)CC2)cc1	GUGOEEXESWIERI-UHFFFAOYSA-N	471.69	6.45	5405	CHEMBL17157	DOPC	CCM18	25	0			-0.92	in-house calculations	COSMOperm	0.120226
Testosterone	MM00423	CC12CCC(=O)C=C1CCC1C2CCC2(C)C(O)CCC12	MUMGGOZAMZWBJJ-UHFFFAOYSA-N	288.43	3.88	6013	CHEMBL386630	DOPC	CCM18	25	0			-1.82	in-house calculations	COSMOperm	0.0151356
Theobromine	MM00424	Cn1cnc2c1c(=O)[nH]c(=O)n2C	YAPQBXQYLJRXSA-UHFFFAOYSA-N	180.17	-1.04	5429	CHEMBL1114	DOPC	CCM18	25	0			-4.17	in-house calculations	COSMOperm	6.76083e-05
2-(1,3-thiazol-4-yl)-1h-benzimidazole	MM00425	c1ccc2[nH]c(-c3cscn3)nc2c1	WJCNZQLZVWNLKY-UHFFFAOYSA-N	201.25	2.69	5430	CHEMBL625	DOPC	CCM18	25	0			-1.03	in-house calculations	COSMOperm	0.0933254
10-[2-(1-methylpiperidin-2-yl)ethyl]-2-methylsulfanylphenothiazine	MM00572	CSc1ccc2c(c1)N(CCC1CCCCN1C)c1ccccc1S2	KLBQZWRITKRQQV-UHFFFAOYSA-N	370.59	5.89	5452	CHEMBL479	DOPC	CCM18	25	0			-1.04	in-house calculations	COSMOperm	0.0912011
(9Z)-N,N-dimethyl-9-[3-(4-methylpiperazin-1-yl)propylidene]thioxanthene-2-sulfonamide	MM00693	CN1CCN(CC/C=C2/c3ccccc3Sc3ccc(S(=O)(=O)N(C)C)cc32)CC1	GFBKORZTTCHDGY-UWVJOHFNSA-N	443.64	3.47	941651	CHEMBL1201	DOPC	CCM18	25	0			-1.78	in-house calculations	COSMOperm	0.0165959
L-deoxythymidine	MM00427	Cc1cn([C@H]2C[C@H](O)[C@@H](CO)O2)c(=O)[nH]c1=O	IQFYYKKMVGJFEH-XLPZGREQSA-N	242.23	-1.51	5789	CHEMBL374731	DOPC	CCM18	25	0			-7.76	in-house calculations	COSMOperm	1.7378e-08
Thymine	MM00428	Cc1c[nH]c(=O)[nH]c1=O	RWQNBRDOKXIBIV-UHFFFAOYSA-N	126.12	-0.63	1135	CHEMBL993	DOPC	CCM18	25	0			-5.57	in-house calculations	COSMOperm	2.69153e-06
(3R)-1-[4,4-bis(3-methylthiophen-2-yl)but-3-enyl]piperidine-3-carboxylic acid	MM00773	Cc1ccsc1C(=CCCN1CCCC(C(=O)O)C1)c1sccc1C	PBJUNZJWGZTSKL-UHFFFAOYSA-N	375.56	5.04	60648	CHEMBL1027	DOPC	CCM18	25	0			-0.81	in-house calculations	COSMOperm	0.154882
(2S)-1-(tert-butylamino)-3-[(4-morpholin-4-yl-1,2,5-thiadiazol-3-yl)oxy]propan-2-ol	MM00573	CC(C)(C)NCC(O)COc1nsnc1N1CCOCC1	BLJRIMJGRPQVNF-UHFFFAOYSA-N	316.43	0.5	33624	CHEMBL499	DOPC	CCM18	25	0			-2.08	in-house calculations	COSMOperm	0.00831764
Tolbutamide	MM00708	CCCCNC(=O)NS(=O)(=O)c1ccc(C)cc1	JLRGJRBPOGGCBT-UHFFFAOYSA-N	270.35	1.78	5505	CHEMBL782	DOPC	CCM18	25	0			-0.26	in-house calculations	COSMOperm	0.549541
Topotecan	MM00575	CCC1(O)C(=O)OCc2c1cc1n(c2=O)Cc2cc3c(CN(C)C)c(O)ccc3nc2-1	UCFGDBYHRUNTLO-UHFFFAOYSA-N	421.45	1.85	60700	CHEMBL84	DOPC	CCM18	25	0			-1.15	in-house calculations	COSMOperm	0.0707946
6-phenylpteridine-2,4,7-triamine	MM00577	Nc1nc(N)c2nc(-c3ccccc3)c(N)nc2n1	FNYLWPVRPXGIIP-UHFFFAOYSA-N	253.27	0.83	5546	CHEMBL585	DOPC	CCM18	25	0			-4.37	in-house calculations	COSMOperm	4.2658e-05
10-[3-(4-methylpiperazin-1-yl)propyl]-2-(trifluoromethyl)phenothiazine	MM00578	CN1CCN(CCCN2c3ccccc3Sc3ccc(C(F)(F)F)cc32)CC1	ZEWQUBUPAILYHI-UHFFFAOYSA-N	407.51	4.95	5566	CHEMBL422	DOPC	CCM18	25	0			-1.3	in-house calculations	COSMOperm	0.0501187
N,N-dimethyl-3-[2-(trifluoromethyl)phenothiazin-10-yl]propan-1-amine	MM00579	CN(C)CCCN1c2ccccc2Sc2ccc(C(F)(F)F)cc21	XSCGXQMFQXDFCW-UHFFFAOYSA-N	352.43	5.26	5568	CHEMBL570	DOPC	CCM18	25	0			-0.97	in-house calculations	COSMOperm	0.107152
Zaleplon	MM00434	CCN(C(C)=O)c1cccc(-c2ccnc3c(C#N)cnn23)c1	HUNXMJYCHXQEGX-UHFFFAOYSA-N	305.34	2.64	5719	CHEMBL1521	DOPC	CCM18	25	0			-1.45	in-house calculations	COSMOperm	0.0354813
(Z)-3-(4-bromophenyl)-N,N-dimethyl-3-pyridin-3-ylprop-2-en-1-amine	MM00588	CN(C)C/C=C(/c1ccc(Br)cc1)c1cccnc1	OYPPVKRFBIWMSX-SXGWCWSVSA-N	317.23	3.84	5365247	CHEMBL37744	DOPC	CCM18	25	0			-1.31	in-house calculations	COSMOperm	0.0489779
5-[2-[4-(1,2-benzothiazol-3-yl)piperazin-1-yl]ethyl]-6-chloro-1,3-dihydroindol-2-one	MM00589	O=C1Cc2cc(CCN3CCN(c4nsc5ccccc45)CC3)c(Cl)cc2N1	MVWVFYHBGMAFLY-UHFFFAOYSA-N	412.95	3.81	60854	CHEMBL708	DOPC	CCM18	25	0			-0.59	in-house calculations	COSMOperm	0.25704
(4S)-4-[[3-[2-(dimethylamino)ethyl]-1H-indol-5-yl]methyl]-1,3-oxazolidin-2-one	MM00590	CN(C)CCc1c[nH]c2ccc(CC3COC(=O)N3)cc12	ULSDMUVEXKOYBU-UHFFFAOYSA-N	287.36	1.92	60857	CHEMBL1185	DOPC	CCM18	25	0			-0.85	in-house calculations	COSMOperm	0.141254
2-[5-(4-chlorobenzoyl)-1,4-dimethylpyrrol-2-yl]acetic acid	MM00713	Cc1cc(CC(=O)O)n(C)c1C(=O)c1ccc(Cl)cc1	ZXVNMYWKKDOREA-UHFFFAOYSA-N	291.73	2.85	5733	CHEMBL19490	DOPC	CCM18	25	0			-0.33	in-house calculations	COSMOperm	0.467735
Butyramide	MM00059	CCCC(N)=O	DNSISZSEWVHGLH-UHFFFAOYSA-N	87.12	0.27	10927	CHEMBL1231396	DOPC	CCM18	25	0			-2.83	in-house calculations	COSMOperm	0.00147911
Hexane-1,6-diol	MM476473	OCCCCCCO	XXMIOPMDWAUFGU-UHFFFAOYSA-N	118.18	0.53	12374		DOPC	CCM18	25	0			-1.88	in-house calculations	COSMOperm	0.0131826
11beta-Hydroxyprogesterone	MM00317	CC(=O)[C@H]1CC[C@H]2[C@@H]3CCC4=CC(=O)CC[C@]4(C)[C@H]3[C@@H](O)C[C@]12C	BFZHCUBIASXHPK-ATWVFEABSA-N	330.47	3.69	101788		DOPC	CCM18	25	0			-2.08	in-house calculations	COSMOperm	0.00831764
2,3-Dideoxyadenosine	MM00318	Nc1ncnc2c1ncn2[C@H]1CC[C@@H](CO)O1	WVXRAFOPTSTNLL-NKWVEPMBSA-N	235.25	0.08	20039		DOPC	CCM18	25	0			-5.11	in-house calculations	COSMOperm	7.76247e-06
2,4-Dibromoestradiol	MM00319	CC12CCC3c4cc(Br)c(O)c(Br)c4CCC3C1CCC2O	UTXNYGUZJLLOSP-UHFFFAOYSA-N	430.18	5.13	266051		DOPC	CCM18	25	0			-0.9	in-house calculations	COSMOperm	0.125893
N-Octylmalonic Acid	MM00670	CCCCCCCCC(C(=O)O)C(=O)O	QJGNSTCICFBACB-UHFFFAOYSA-N	216.28	2.52	12972		DOPC	CCM18	25	0			0.01	in-house calculations	COSMOperm	1.02329
Alpha-Methoxy-p-Toluic Acid	MM00626	COCc1ccc(C(=O)O)cc1	OORFINRYBCDBEN-UHFFFAOYSA-N	166.18	1.53	308473		DOPC	CCM18	25	0			-0.67	in-house calculations	COSMOperm	0.213796
5-Aminolevulinic Acid	MM00714	NCC(=O)CCC(=O)O	ZGXJTSGNIOSYLO-UHFFFAOYSA-N	131.13	-0.62	137	CHEMBL601	DOPC	CCM18	25	0			-4.8	in-house calculations	COSMOperm	1.58489e-05
Biochanin A	MM00632	COc1ccc(-c2coc3cc(O)cc(O)c3c2=O)cc1	WUADCCWRTIWANL-UHFFFAOYSA-N	284.27	2.88	5280373		DOPC	CCM18	25	0			-0.38	in-house calculations	COSMOperm	0.416869
CNV97100	MM00727	CC1CN(c2cc3c(cc2F)c(=O)c(C(=O)O)cn3C2CC2)CCN1.O=C(O)C(F)(F)F	URJUNYOPXJPQGS-UHFFFAOYSA-N	459.4	2.61	46781144		DOPC	CCM18	25	0			-3.77	in-house calculations	COSMOperm	0.000169824
MM476474	MM476474	CCN1CCN(c2cc3c(cc2F)c(=O)c(C(=O)O)cn3C2CC2)C[C@H]1C	POMKZSJIYNWBRP-GFCCVEGCSA-N	373.43	2.7			DOPC	CCM18	25	0			-2.11	in-house calculations	COSMOperm	0.00776247
MM476475	MM476475	CCCN1CCN(c2cc3c(cc2F)c(=O)c(C(=O)O)cn3C2CC2)C[C@H]1C	WPGHZQMHNTXSAF-CYBMUJFWSA-N	387.46	3.09			DOPC	CCM18	25	0			-1.8	in-house calculations	COSMOperm	0.0158489
MM476476	MM476476	CCCCN1CCN(c2cc3c(cc2F)c(=O)c(C(=O)O)cn3C2CC2)C[C@H]1C	QPVCGSGGZMAACV-CQSZACIVSA-N	401.48	3.48			DOPC	CCM18	25	0			-0.78	in-house calculations	COSMOperm	0.165959
DMP-450	MM00358	Nc1cccc(CN2C(=O)N(Cc3cccc(N)c3)[C@H](Cc3ccccc3)[C@H](O)[C@@H](O)[C@H]2Cc2ccccc2)c1	KYRSNWPSSXSNEP-ZRTHHSRSSA-N	536.68	4.23	154044	CHEMBL223824	DOPC	CCM18	25	0			-1.74	in-house calculations	COSMOperm	0.018197
MM476477	MM476477	NCC(=O)N1CCC[C@H]1C(=O)O	KZNQNBZMBZJQJO-YFKPBYRVSA-N	172.18	-0.98			DOPC	CCM18	25	0			-3.19	in-house calculations	COSMOperm	0.000645654
2-[(2-aminoacetyl)-methylamino]acetic acid	MM00740	CN(CC(=O)O)C(=O)CN	VYAMLSCELQQRAE-UHFFFAOYSA-N	146.15	-1.51	93131		DOPC	CCM18	25	0			-6.61	in-house calculations	COSMOperm	2.45471e-07
MM476479	MM476479	COCc1ccc(C(=O)NCC(=O)O)cc1	QYJPIRDOGBXKAT-UHFFFAOYSA-N	223.23	0.65			DOPC	CCM18	25	0			-3.58	in-house calculations	COSMOperm	0.000263027
N-(3,4-Dimethylphenyl)-N'-[(E)-(5-nitrofuran-2-yl)methylideneamino]butanediamide	MM01251	Cc1ccc(NC(=O)CCC(=O)N/N=C/c2ccc([N+](=O)[O-])o2)cc1C	UKQWTRJZFLXIQL-UHFFFAOYSA-N	358.35	2.67	6875690		DOPC	CCM18	25	0		2.85	-1.92	in-house calculations	COSMOperm	0.0120226
2-Deoxyadenosine	MM00320	Nc1ncnc2c1ncn2[C@H]1C[C@H](O)[C@@H](CO)O1	OLXZPDWKRNYJJZ-RRKCRQDMSA-N	251.25	-0.95	13730		LEC	CPMM	25	0	ph=7.4,<ahref=https://permm.phar.umich.edu/target=_blank>PerMMwebserver</a>		-8.78	Lomize AL, Pogozheva ID.: Physics-Based Method for Modeling Passive Membrane Permeability and Translocation Pathways of Bioactive Molecules. J Chem Inf Model, Volume 59 (7), 2019	PerMM	1.65959e-09
Acetamide	MM00321	CC(N)=O	DLFVBJFMPXGRIB-UHFFFAOYSA-N	59.07	-0.51	178	CHEMBL16081	LEC	CPMM	25	0	ph=7.4,<ahref=https://permm.phar.umich.edu/target=_blank>PerMMwebserver</a>		-3.1	Lomize AL, Pogozheva ID.: Physics-Based Method for Modeling Passive Membrane Permeability and Translocation Pathways of Bioactive Molecules. J Chem Inf Model, Volume 59 (7), 2019	PerMM	0.000794328
Acetaminophen	MM00322	CC(=O)Nc1ccc(O)cc1	RZVAJINKPMORJF-UHFFFAOYSA-N	151.17	1.35	1983	CHEMBL112	LEC	CPMM	25	0	ph=7.4,<ahref=https://permm.phar.umich.edu/target=_blank>PerMMwebserver</a>		-2.32	Lomize AL, Pogozheva ID.: Physics-Based Method for Modeling Passive Membrane Permeability and Translocation Pathways of Bioactive Molecules. J Chem Inf Model, Volume 59 (7), 2019	PerMM	0.0047863
9-hyroxyethoxymethylguanine	MM00074	Nc1nc(=O)c2ncn(COCCO)c2[nH]1	MKUXAQIIEYXACX-UHFFFAOYSA-N	225.21	-1.33	2022	CHEMBL184	LEC	CPMM	25	0	ph=7.4,<ahref=https://permm.phar.umich.edu/target=_blank>PerMMwebserver</a>		-10.92	Lomize AL, Pogozheva ID.: Physics-Based Method for Modeling Passive Membrane Permeability and Translocation Pathways of Bioactive Molecules. J Chem Inf Model, Volume 59 (7), 2019	PerMM	1.20226e-11
Adenine	MM00324	Nc1ncnc2nc[nH]c12	GFFGJBXGBJISGV-UHFFFAOYSA-N	135.13	-0.06	190	CHEMBL226345	LEC	CPMM	25	0	ph=7.4,<ahref=https://permm.phar.umich.edu/target=_blank>PerMMwebserver</a>		-4.69	Lomize AL, Pogozheva ID.: Physics-Based Method for Modeling Passive Membrane Permeability and Translocation Pathways of Bioactive Molecules. J Chem Inf Model, Volume 59 (7), 2019	PerMM	2.04174e-05
Alfuzosin	MM00328	COc1cc2nc(N(C)CCCNC(=O)C3CCCO3)nc(N)c2cc1OC	WNMJYKCGWZFFKR-UHFFFAOYSA-N	389.46	1.35	2092	CHEMBL709	LEC	CPMM	25	0	ph=7.4,<ahref=https://permm.phar.umich.edu/target=_blank>PerMMwebserver</a>		-6.29	Lomize AL, Pogozheva ID.: Physics-Based Method for Modeling Passive Membrane Permeability and Translocation Pathways of Bioactive Molecules. J Chem Inf Model, Volume 59 (7), 2019	PerMM	5.12861e-07
Amprenavir	MM00332	CC(C)CN(CC(O)C(Cc1ccccc1)NC(=O)OC1CCOC1)S(=O)(=O)c1ccc(N)cc1	YMARZQAQMVYCKC-OEMFJLHTSA-N	505.64	2.4	65016	CHEMBL116	LEC	CPMM	25	0	ph=7.4,<ahref=https://permm.phar.umich.edu/target=_blank>PerMMwebserver</a>		-5.27	Lomize AL, Pogozheva ID.: Physics-Based Method for Modeling Passive Membrane Permeability and Translocation Pathways of Bioactive Molecules. J Chem Inf Model, Volume 59 (7), 2019	PerMM	5.37032e-06
Antipyrine	MM00333	Cc1cc(=O)n(-c2ccccc2)n1C	VEQOALNAAJBPNY-UHFFFAOYSA-N	188.23	1.48	2206	CHEMBL277474	LEC	CPMM	25	0	ph=7.4,<ahref=https://permm.phar.umich.edu/target=_blank>PerMMwebserver</a>		0.76	Lomize AL, Pogozheva ID.: Physics-Based Method for Modeling Passive Membrane Permeability and Translocation Pathways of Bioactive Molecules. J Chem Inf Model, Volume 59 (7), 2019	PerMM	5.7544
Bromocriptine	MM00338	CC(C)C[C@H]1C(=O)N2CCC[C@H]2[C@]2(O)O[C@](NC(=O)[C@@H]3C=C4c5cccc6[nH]c(Br)c(c56)C[C@H]4N(C)C3)(C(C)C)C(=O)N12	OZVBMTJYIDMWIL-AYFBDAFISA-N	654.61	3.19	31101	CHEMBL493	LEC	CPMM	25	0	ph=7.4,<ahref=https://permm.phar.umich.edu/target=_blank>PerMMwebserver</a>		-3.29	Lomize AL, Pogozheva ID.: Physics-Based Method for Modeling Passive Membrane Permeability and Translocation Pathways of Bioactive Molecules. J Chem Inf Model, Volume 59 (7), 2019	PerMM	0.000512861
Carbamazepine	MM00341	NC(=O)N1c2ccccc2C=Cc2ccccc21	FFGPTBGBLSHEPO-UHFFFAOYSA-N	236.27	3.39	2554	CHEMBL108	LEC	CPMM	25	0	ph=7.4,<ahref=https://permm.phar.umich.edu/target=_blank>PerMMwebserver</a>		0.56	Lomize AL, Pogozheva ID.: Physics-Based Method for Modeling Passive Membrane Permeability and Translocation Pathways of Bioactive Molecules. J Chem Inf Model, Volume 59 (7), 2019	PerMM	3.63078
Chloramphenicol	MM00342	O=C(NC(CO)C(O)c1ccc([N+](=O)[O-])cc1)C(Cl)Cl	WIIZWVCIJKGZOK-UHFFFAOYSA-N	323.13	0.91	5959	CHEMBL130	LEC	CPMM	25	0	ph=7.4,<ahref=https://permm.phar.umich.edu/target=_blank>PerMMwebserver</a>		-5.06	Lomize AL, Pogozheva ID.: Physics-Based Method for Modeling Passive Membrane Permeability and Translocation Pathways of Bioactive Molecules. J Chem Inf Model, Volume 59 (7), 2019	PerMM	8.70964e-06
Chlorothiazide	MM00641	NS(=O)(=O)c1cc2c(cc1Cl)NC=NS2(=O)=O	JBMKAUGHUNFTOL-UHFFFAOYSA-N	295.73	0.13	2720	CHEMBL842	LEC	CPMM	25	0	ph=7.4,<ahref=https://permm.phar.umich.edu/target=_blank>PerMMwebserver</a>		-10.16	Lomize AL, Pogozheva ID.: Physics-Based Method for Modeling Passive Membrane Permeability and Translocation Pathways of Bioactive Molecules. J Chem Inf Model, Volume 59 (7), 2019	PerMM	6.91831e-11
Clonidine	MM00344	Clc1cccc(Cl)c1NC1=NCCN1	GJSURZIOUXUGAL-UHFFFAOYSA-N	230.1	2.17	2803	CHEMBL134	LEC	CPMM	25	0	ph=7.4,<ahref=https://permm.phar.umich.edu/target=_blank>PerMMwebserver</a>		-2.09	Lomize AL, Pogozheva ID.: Physics-Based Method for Modeling Passive Membrane Permeability and Translocation Pathways of Bioactive Molecules. J Chem Inf Model, Volume 59 (7), 2019	PerMM	0.00812831
2-amino-3-methyl-4H-imidazol-5-one	MM00348	CN1CC(=O)N=C1N	DDRJAANPRJIHGJ-UHFFFAOYSA-N	113.12	-1.23	588	CHEMBL65567	LEC	CPMM	25	0	ph=7.4,<ahref=https://permm.phar.umich.edu/target=_blank>PerMMwebserver</a>		-6.67	Lomize AL, Pogozheva ID.: Physics-Based Method for Modeling Passive Membrane Permeability and Translocation Pathways of Bioactive Molecules. J Chem Inf Model, Volume 59 (7), 2019	PerMM	2.13796e-07
Dexamethasone	MM00355	C[C@@H]1C[C@H]2[C@@H]3CCC4=CC(=O)C=C[C@]4(C)[C@@]3(F)[C@@H](O)C[C@]2(C)[C@@]1(O)C(=O)CO	UREBDLICKHMUKA-CXSFZGCWSA-N	392.47	1.9	5743	CHEMBL384467	LEC	CPMM	25	0	ph=7.4,<ahref=https://permm.phar.umich.edu/target=_blank>PerMMwebserver</a>		-5.68	Lomize AL, Pogozheva ID.: Physics-Based Method for Modeling Passive Membrane Permeability and Translocation Pathways of Bioactive Molecules. J Chem Inf Model, Volume 59 (7), 2019	PerMM	2.0893e-06
D-Glucose	MM00352	OCC1OC(O)C(O)C(O)C1O	WQZGKKKJIJFFOK-GASJEMHNSA-N	180.16	-3.22	5793	CHEMBL1222250	LEC	CPMM	25	0	ph=7.4,<ahref=https://permm.phar.umich.edu/target=_blank>PerMMwebserver</a>		-12.14	Lomize AL, Pogozheva ID.: Physics-Based Method for Modeling Passive Membrane Permeability and Translocation Pathways of Bioactive Molecules. J Chem Inf Model, Volume 59 (7), 2019	PerMM	7.24436e-13
Diazepam	MM00094	CN1C(=O)CN=C(c2ccccc2)c2cc(Cl)ccc21	AAOVKJBEBIDNHE-UHFFFAOYSA-N	284.75	3.15	3016	CHEMBL12	LEC	CPMM	25	0	ph=7.4,<ahref=https://permm.phar.umich.edu/target=_blank>PerMMwebserver</a>		-0.45	Lomize AL, Pogozheva ID.: Physics-Based Method for Modeling Passive Membrane Permeability and Translocation Pathways of Bioactive Molecules. J Chem Inf Model, Volume 59 (7), 2019	PerMM	0.354813
Digoxin	MM00357	CC1OC(OC2C(O)CC(OC3C(O)CC(OC4CCC5(C)C(CCC6C5CC(O)C5(C)C(C7=CC(=O)OC7)CCC65O)C4)OC3C)OC2C)CC(O)C1O	LTMHDMANZUZIPE-UHFFFAOYSA-N	780.95	2.22	2724385	CHEMBL1751	LEC	CPMM	25	0	ph=7.4,<ahref=https://permm.phar.umich.edu/target=_blank>PerMMwebserver</a>		-6.54	Lomize AL, Pogozheva ID.: Physics-Based Method for Modeling Passive Membrane Permeability and Translocation Pathways of Bioactive Molecules. J Chem Inf Model, Volume 59 (7), 2019	PerMM	2.88403e-07
Meso-erythritol	MM00068	OC[C@H](O)[C@H](O)CO	UNXHWFMMPAWVPI-ZXZARUISSA-N	122.12	-2.31	222285	CHEMBL349605	LEC	CPMM	25	0	ph=7.4,<ahref=https://permm.phar.umich.edu/target=_blank>PerMMwebserver</a>		-9.08	Lomize AL, Pogozheva ID.: Physics-Based Method for Modeling Passive Membrane Permeability and Translocation Pathways of Bioactive Molecules. J Chem Inf Model, Volume 59 (7), 2019	PerMM	8.31764e-10
Estradiol	MM00197	CC12CCC3c4ccc(O)cc4CCC3C1CCC2O	VOXZDWNPVJITMN-UHFFFAOYSA-N	272.39	3.61	5757	CHEMBL135	LEC	CPMM	25	0	ph=7.4,<ahref=https://permm.phar.umich.edu/target=_blank>PerMMwebserver</a>		0.76	Lomize AL, Pogozheva ID.: Physics-Based Method for Modeling Passive Membrane Permeability and Translocation Pathways of Bioactive Molecules. J Chem Inf Model, Volume 59 (7), 2019	PerMM	5.7544
3-ethyl-3-methylpyrrolidine-2,5-dione	MM00359	CCC1(C)CC(=O)NC1=O	HAPOVYFOVVWLRS-UHFFFAOYSA-N	141.17	0.45	3291	CHEMBL696	LEC	CPMM	25	0	ph=7.4,<ahref=https://permm.phar.umich.edu/target=_blank>PerMMwebserver</a>		-3.13	Lomize AL, Pogozheva ID.: Physics-Based Method for Modeling Passive Membrane Permeability and Translocation Pathways of Bioactive Molecules. J Chem Inf Model, Volume 59 (7), 2019	PerMM	0.00074131
Etoposide	MM00361	COc1cc(C2c3cc4c(cc3C(OC3OC5COC(C)OC5C(O)C3O)C3COC(=O)C23)OCO4)cc(OC)c1O	VJJPUSNTGOMMGY-UHFFFAOYSA-N	588.56	1.34	36462	CHEMBL44657	LEC	CPMM	25	0	ph=7.4,<ahref=https://permm.phar.umich.edu/target=_blank>PerMMwebserver</a>		-10.79	Lomize AL, Pogozheva ID.: Physics-Based Method for Modeling Passive Membrane Permeability and Translocation Pathways of Bioactive Molecules. J Chem Inf Model, Volume 59 (7), 2019	PerMM	1.62181e-11
Famciclovir	MM00362	CC(=O)OCC(CCn1cnc2cnc(N)nc21)COC(C)=O	GGXKWVWZWMLJEH-UHFFFAOYSA-N	321.34	0.54	3324	CHEMBL880	LEC	CPMM	25	0	ph=7.4,<ahref=https://permm.phar.umich.edu/target=_blank>PerMMwebserver</a>		-5.98	Lomize AL, Pogozheva ID.: Physics-Based Method for Modeling Passive Membrane Permeability and Translocation Pathways of Bioactive Molecules. J Chem Inf Model, Volume 59 (7), 2019	PerMM	1.04713e-06
2-phenylchromen-4-one	MM00364	O=c1cc(-c2ccccc2)oc2ccccc12	VHBFFQKBGNRLFZ-UHFFFAOYSA-N	222.24	3.46	10680	CHEMBL275638	LEC	CPMM	25	0	ph=7.4,<ahref=https://permm.phar.umich.edu/target=_blank>PerMMwebserver</a>		2.41	Lomize AL, Pogozheva ID.: Physics-Based Method for Modeling Passive Membrane Permeability and Translocation Pathways of Bioactive Molecules. J Chem Inf Model, Volume 59 (7), 2019	PerMM	257.04
2-(6-hydroxy-3-oxo-3h-xanthen-9-yl)-benzoic acid	MM00054	O=C1OC2(c3ccc(O)cc3Oc3cc(O)ccc32)c2ccccc21	GNBHRKFJIUUOQI-UHFFFAOYSA-N	332.31	3.67	16850	CHEMBL1057	LEC	CPMM	25	0	ph=7.4,<ahref=https://permm.phar.umich.edu/target=_blank>PerMMwebserver</a>		-2.84	Lomize AL, Pogozheva ID.: Physics-Based Method for Modeling Passive Membrane Permeability and Translocation Pathways of Bioactive Molecules. J Chem Inf Model, Volume 59 (7), 2019	PerMM	0.00144544
Formamide	MM00365	NC=O	ZHNUHDYFZUAESO-UHFFFAOYSA-N	45.04	-0.9	713		LEC	CPMM	25	0	ph=7.4,<ahref=https://permm.phar.umich.edu/target=_blank>PerMMwebserver</a>		-4.16	Lomize AL, Pogozheva ID.: Physics-Based Method for Modeling Passive Membrane Permeability and Translocation Pathways of Bioactive Molecules. J Chem Inf Model, Volume 59 (7), 2019	PerMM	6.91831e-05
9-(1,3-dihydroxy-propoxymethane)guanine	MM00367	Nc1nc(O)c2ncn(COC(CO)CO)c2n1	IRSCQMHQWWYFCW-UHFFFAOYSA-N	255.23	-1.56	3454	CHEMBL182	LEC	CPMM	25	0	ph=7.4,<ahref=https://permm.phar.umich.edu/target=_blank>PerMMwebserver</a>		-13.06	Lomize AL, Pogozheva ID.: Physics-Based Method for Modeling Passive Membrane Permeability and Translocation Pathways of Bioactive Molecules. J Chem Inf Model, Volume 59 (7), 2019	PerMM	8.70964e-14
Genistein	MM00368	O=c1c(-c2ccc(O)cc2)coc2cc(O)cc(O)c12	TZBJGXHYKVUXJN-UHFFFAOYSA-N	270.24	2.58	5280961	CHEMBL44	LEC	CPMM	25	0	ph=7.4,<ahref=https://permm.phar.umich.edu/target=_blank>PerMMwebserver</a>		-4.49	Lomize AL, Pogozheva ID.: Physics-Based Method for Modeling Passive Membrane Permeability and Translocation Pathways of Bioactive Molecules. J Chem Inf Model, Volume 59 (7), 2019	PerMM	3.23594e-05
Glycerol	MM00067	OCC(O)CO	PEDCQBHIVMGVHV-UHFFFAOYSA-N	92.09	-1.67	753	CHEMBL692	LEC	CPMM	25	0	ph=7.4,<ahref=https://permm.phar.umich.edu/target=_blank>PerMMwebserver</a>		-7.02	Lomize AL, Pogozheva ID.: Physics-Based Method for Modeling Passive Membrane Permeability and Translocation Pathways of Bioactive Molecules. J Chem Inf Model, Volume 59 (7), 2019	PerMM	9.54993e-08
Guanfacine	MM00370	N=C(N)NC(=O)Cc1c(Cl)cccc1Cl	INJOMKTZOLKMBF-UHFFFAOYSA-N	246.1	1.55	3519	CHEMBL862	LEC	CPMM	25	0	ph=7.4,<ahref=https://permm.phar.umich.edu/target=_blank>PerMMwebserver</a>		-5.09	Lomize AL, Pogozheva ID.: Physics-Based Method for Modeling Passive Membrane Permeability and Translocation Pathways of Bioactive Molecules. J Chem Inf Model, Volume 59 (7), 2019	PerMM	8.12831e-06
Hydrochlorothiazide	MM00373	NS(=O)(=O)c1cc2c(cc1Cl)NCNS2(=O)=O	JZUFKLXOESDKRF-UHFFFAOYSA-N	297.75	-0.35	3639	CHEMBL435	LEC	CPMM	25	0	ph=7.4,<ahref=https://permm.phar.umich.edu/target=_blank>PerMMwebserver</a>		-9.36	Lomize AL, Pogozheva ID.: Physics-Based Method for Modeling Passive Membrane Permeability and Translocation Pathways of Bioactive Molecules. J Chem Inf Model, Volume 59 (7), 2019	PerMM	4.36516e-10
Hydrocortisone	MM00044	CC12CCC(=O)C=C1CCC1C2C(O)CC2(C)C1CCC2(O)C(=O)CO	JYGXADMDTFJGBT-UHFFFAOYSA-N	362.47	1.78	5754	CHEMBL389621	LEC	CPMM	25	0	ph=7.4,<ahref=https://permm.phar.umich.edu/target=_blank>PerMMwebserver</a>		-5.09	Lomize AL, Pogozheva ID.: Physics-Based Method for Modeling Passive Membrane Permeability and Translocation Pathways of Bioactive Molecules. J Chem Inf Model, Volume 59 (7), 2019	PerMM	8.12831e-06
Hydroxyurea	MM00374	NC(=O)NO	VSNHCAURESNICA-UHFFFAOYSA-N	76.06	-0.96	3657	CHEMBL467	LEC	CPMM	25	0	ph=7.4,<ahref=https://permm.phar.umich.edu/target=_blank>PerMMwebserver</a>		-4.4	Lomize AL, Pogozheva ID.: Physics-Based Method for Modeling Passive Membrane Permeability and Translocation Pathways of Bioactive Molecules. J Chem Inf Model, Volume 59 (7), 2019	PerMM	3.98107e-05
Hypoxanthine	MM00375	O=c1nc[nH]c2nc[nH]c12	FDGQSTZJBFJUBT-UHFFFAOYSA-N	136.11	-0.35	790	CHEMBL1427	LEC	CPMM	25	0	ph=7.4,<ahref=https://permm.phar.umich.edu/target=_blank>PerMMwebserver</a>		-6.18	Lomize AL, Pogozheva ID.: Physics-Based Method for Modeling Passive Membrane Permeability and Translocation Pathways of Bioactive Molecules. J Chem Inf Model, Volume 59 (7), 2019	PerMM	6.60693e-07
N'-benzyl-5-methyl-1,2-oxazole-3-carbohydrazide	MM00379	Cc1cc(C(=O)NNCc2ccccc2)no1	XKFPYPQQHFEXRZ-UHFFFAOYSA-N	231.26	1.42	3759		LEC	CPMM	25	0	ph=7.4,<ahref=https://permm.phar.umich.edu/target=_blank>PerMMwebserver</a>		0.42	Lomize AL, Pogozheva ID.: Physics-Based Method for Modeling Passive Membrane Permeability and Translocation Pathways of Bioactive Molecules. J Chem Inf Model, Volume 59 (7), 2019	PerMM	2.63027
Lamotrigine	MM00383	Nc1nnc(-c2cccc(Cl)c2Cl)c(N)n1	PYZRQGJRPPTADH-UHFFFAOYSA-N	256.1	2.01	3878	CHEMBL741	LEC	CPMM	25	0	ph=7.4,<ahref=https://permm.phar.umich.edu/target=_blank>PerMMwebserver</a>		-4.9	Lomize AL, Pogozheva ID.: Physics-Based Method for Modeling Passive Membrane Permeability and Translocation Pathways of Bioactive Molecules. J Chem Inf Model, Volume 59 (7), 2019	PerMM	1.25893e-05
Lansoprazole	MM00384	Cc1c(OCC(F)(F)F)ccnc1CS(=O)c1nc2ccccc2[nH]1	MJIHNNLFOKEZEW-UHFFFAOYSA-N	369.37	3.52	3883	CHEMBL480	LEC	CPMM	25	0	ph=7.4,<ahref=https://permm.phar.umich.edu/target=_blank>PerMMwebserver</a>		-5.75	Lomize AL, Pogozheva ID.: Physics-Based Method for Modeling Passive Membrane Permeability and Translocation Pathways of Bioactive Molecules. J Chem Inf Model, Volume 59 (7), 2019	PerMM	1.77828e-06
D-mannitol	MM00386	OCC(O)C(O)C(O)C(O)CO	FBPFZTCFMRRESA-KVTDHHQDSA-N	182.17	-3.59	6251	CHEMBL689	LEC	CPMM	25	0	ph=7.4,<ahref=https://permm.phar.umich.edu/target=_blank>PerMMwebserver</a>		-12.88	Lomize AL, Pogozheva ID.: Physics-Based Method for Modeling Passive Membrane Permeability and Translocation Pathways of Bioactive Molecules. J Chem Inf Model, Volume 59 (7), 2019	PerMM	1.31826e-13
Meprobamate	MM00387	CCCC(C)(COC(N)=O)COC(N)=O	NPPQSCRMBWNHMW-UHFFFAOYSA-N	218.25	0.98	4064	CHEMBL979	LEC	CPMM	25	0	ph=7.4,<ahref=https://permm.phar.umich.edu/target=_blank>PerMMwebserver</a>		-8.07	Lomize AL, Pogozheva ID.: Physics-Based Method for Modeling Passive Membrane Permeability and Translocation Pathways of Bioactive Molecules. J Chem Inf Model, Volume 59 (7), 2019	PerMM	8.51138e-09
Methanol	MM00063	CO	OKKJLVBELUTLKV-UHFFFAOYSA-N	32.04	-0.39	887		LEC	CPMM	25	0	ph=7.4,<ahref=https://permm.phar.umich.edu/target=_blank>PerMMwebserver</a>		-2.57	Lomize AL, Pogozheva ID.: Physics-Based Method for Modeling Passive Membrane Permeability and Translocation Pathways of Bioactive Molecules. J Chem Inf Model, Volume 59 (7), 2019	PerMM	0.00269153
Methylprednisolone	MM00388	CC1CC2C(C(O)CC3(C)C2CCC3(O)C(=O)CO)C2(C)C=CC(=O)C=C12	VHRSUDSXCMQTMA-UHFFFAOYSA-N	374.48	1.8	6741	CHEMBL650	LEC	CPMM	25	0	ph=7.4,<ahref=https://permm.phar.umich.edu/target=_blank>PerMMwebserver</a>		-4.95	Lomize AL, Pogozheva ID.: Physics-Based Method for Modeling Passive Membrane Permeability and Translocation Pathways of Bioactive Molecules. J Chem Inf Model, Volume 59 (7), 2019	PerMM	1.12202e-05
Minoxidil	MM00393	Nc1cc(N2CCCCC2)nc(N)[n+]1[O-]	ZFMITUMMTDLWHR-UHFFFAOYSA-N	209.25	-0.13	4201	CHEMBL802	LEC	CPMM	25	0	ph=7.4,<ahref=https://permm.phar.umich.edu/target=_blank>PerMMwebserver</a>		-4.04	Lomize AL, Pogozheva ID.: Physics-Based Method for Modeling Passive Membrane Permeability and Translocation Pathways of Bioactive Molecules. J Chem Inf Model, Volume 59 (7), 2019	PerMM	9.12011e-05
Nicotinamide	MM00396	NC(=O)c1cccnc1	DFPAKSUCGFBDDF-UHFFFAOYSA-N	122.13	0.18	936	CHEMBL1140	LEC	CPMM	25	0	ph=7.4,<ahref=https://permm.phar.umich.edu/target=_blank>PerMMwebserver</a>		-4.14	Lomize AL, Pogozheva ID.: Physics-Based Method for Modeling Passive Membrane Permeability and Translocation Pathways of Bioactive Molecules. J Chem Inf Model, Volume 59 (7), 2019	PerMM	7.24436e-05
6-methoxy-2-[(4-methoxy-3,5-dimethylpyridin-2-yl)methylsulfinyl]-1H-benzimidazole	MM00399	COc1ccc2[nH]c(S(=O)Cc3ncc(C)c(OC)c3C)nc2c1	SUBDBMMJDZJVOS-UHFFFAOYSA-N	345.42	2.9	4594	CHEMBL1503	LEC	CPMM	25	0	ph=7.4,<ahref=https://permm.phar.umich.edu/target=_blank>PerMMwebserver</a>		-7.6	Lomize AL, Pogozheva ID.: Physics-Based Method for Modeling Passive Membrane Permeability and Translocation Pathways of Bioactive Molecules. J Chem Inf Model, Volume 59 (7), 2019	PerMM	2.51189e-08
6-(difluoromethoxy)-2-[(3,4-dimethoxypyridin-2-yl)methylsulfinyl]-1H-benzimidazole	MM00401	COc1ccnc(CS(=O)c2nc3ccc(OC(F)F)cc3[nH]2)c1OC	IQPSEEYGBUAQFF-UHFFFAOYSA-N	383.38	2.88	4679	CHEMBL1502	LEC	CPMM	25	0	ph=7.4,<ahref=https://permm.phar.umich.edu/target=_blank>PerMMwebserver</a>		-10.44	Lomize AL, Pogozheva ID.: Physics-Based Method for Modeling Passive Membrane Permeability and Translocation Pathways of Bioactive Molecules. J Chem Inf Model, Volume 59 (7), 2019	PerMM	3.63078e-11
Phenytoin	MM00406	O=C1N=C(O)NC1(c1ccccc1)c1ccccc1	CXOFVDLJLONNDW-UHFFFAOYSA-N	252.27	1.97	1775	CHEMBL16	LEC	CPMM	25	0	ph=7.4,<ahref=https://permm.phar.umich.edu/target=_blank>PerMMwebserver</a>		-2.38	Lomize AL, Pogozheva ID.: Physics-Based Method for Modeling Passive Membrane Permeability and Translocation Pathways of Bioactive Molecules. J Chem Inf Model, Volume 59 (7), 2019	PerMM	0.00416869
2-(cyclohexanecarbonyl)-3,6,7,11b-tetrahydro-1H-pyrazino[2,1-a]isoquinolin-4-one	MM00407	O=C(C1CCCCC1)N1CC(=O)N2CCc3ccccc3C2C1	FSVJFNAIGNNGKK-UHFFFAOYSA-N	312.41	2.53	4891	CHEMBL976	LEC	CPMM	25	0	ph=7.4,<ahref=https://permm.phar.umich.edu/target=_blank>PerMMwebserver</a>		-0.56	Lomize AL, Pogozheva ID.: Physics-Based Method for Modeling Passive Membrane Permeability and Translocation Pathways of Bioactive Molecules. J Chem Inf Model, Volume 59 (7), 2019	PerMM	0.275423
Prednisolone	MM00297	CC12C=CC(=O)C=C1CCC1C2C(O)CC2(C)C1CCC2(O)C(=O)CO	OIGNJSKKLXVSLS-UHFFFAOYSA-N	360.45	1.56	5755	CHEMBL131	LEC	CPMM	25	0	ph=7.4,<ahref=https://permm.phar.umich.edu/target=_blank>PerMMwebserver</a>		-5.23	Lomize AL, Pogozheva ID.: Physics-Based Method for Modeling Passive Membrane Permeability and Translocation Pathways of Bioactive Molecules. J Chem Inf Model, Volume 59 (7), 2019	PerMM	5.88844e-06
5-ethyl-5-phenyl-1,3-diazinane-4,6-dione	MM00409	CCC1(c2ccccc2)C(=O)NCNC1=O	DQMZLTXERSFNPB-UHFFFAOYSA-N	218.26	0.54	4909	CHEMBL856	LEC	CPMM	25	0	ph=7.4,<ahref=https://permm.phar.umich.edu/target=_blank>PerMMwebserver</a>		-3.36	Lomize AL, Pogozheva ID.: Physics-Based Method for Modeling Passive Membrane Permeability and Translocation Pathways of Bioactive Molecules. J Chem Inf Model, Volume 59 (7), 2019	PerMM	0.000436516
Propylene Glycol	MM00414	CC(O)CO	DNIAPMSPPWPWGF-UHFFFAOYSA-N	76.1	-0.64	1030	CHEMBL286398	LEC	CPMM	25	0	ph=7.4,<ahref=https://permm.phar.umich.edu/target=_blank>PerMMwebserver</a>		-3.52	Lomize AL, Pogozheva ID.: Physics-Based Method for Modeling Passive Membrane Permeability and Translocation Pathways of Bioactive Molecules. J Chem Inf Model, Volume 59 (7), 2019	PerMM	0.000301995
6-propyl-2-sulfanylidene-1H-pyrimidin-4-one	MM00415	CCCc1cc(=O)[nH]c(=S)[nH]1	KNAHARQHSZJURB-UHFFFAOYSA-N	170.24	1.38	657298	CHEMBL1518	LEC	CPMM	25	0	ph=7.4,<ahref=https://permm.phar.umich.edu/target=_blank>PerMMwebserver</a>		-1.66	Lomize AL, Pogozheva ID.: Physics-Based Method for Modeling Passive Membrane Permeability and Translocation Pathways of Bioactive Molecules. J Chem Inf Model, Volume 59 (7), 2019	PerMM	0.0218776
Ritonavir	MM00419	CC(C)c1nc(CN(C)C(=O)NC(C(=O)NC(Cc2ccccc2)CC(O)C(Cc2ccccc2)NC(=O)OCc2cncs2)C(C)C)cs1	NCDNCNXCDXHOMX-UHFFFAOYSA-N	720.96	5.91	392622	CHEMBL163	LEC	CPMM	25	0	ph=7.4,<ahref=https://permm.phar.umich.edu/target=_blank>PerMMwebserver</a>		-2.87	Lomize AL, Pogozheva ID.: Physics-Based Method for Modeling Passive Membrane Permeability and Translocation Pathways of Bioactive Molecules. J Chem Inf Model, Volume 59 (7), 2019	PerMM	0.00134896
Sucrose	MM00421	OCC1OC(OC2(CO)OC(CO)C(O)C2O)C(O)C(O)C1O	CZMRCDWAGMRECN-UGDNZRGBSA-N	342.3	-5.4	5988	CHEMBL253582	LEC	CPMM	25	0	ph=7.4,<ahref=https://permm.phar.umich.edu/target=_blank>PerMMwebserver</a>		-15.91	Lomize AL, Pogozheva ID.: Physics-Based Method for Modeling Passive Membrane Permeability and Translocation Pathways of Bioactive Molecules. J Chem Inf Model, Volume 59 (7), 2019	PerMM	1.23027e-16
Testosterone	MM00423	CC12CCC(=O)C=C1CCC1C2CCC2(C)C(O)CCC12	MUMGGOZAMZWBJJ-UHFFFAOYSA-N	288.43	3.88	6013	CHEMBL386630	LEC	CPMM	25	0	ph=7.4,<ahref=https://permm.phar.umich.edu/target=_blank>PerMMwebserver</a>		0.78	Lomize AL, Pogozheva ID.: Physics-Based Method for Modeling Passive Membrane Permeability and Translocation Pathways of Bioactive Molecules. J Chem Inf Model, Volume 59 (7), 2019	PerMM	6.0256
Theobromine	MM00424	Cn1cnc2c1c(=O)[nH]c(=O)n2C	YAPQBXQYLJRXSA-UHFFFAOYSA-N	180.17	-1.04	5429	CHEMBL1114	LEC	CPMM	25	0	ph=7.4,<ahref=https://permm.phar.umich.edu/target=_blank>PerMMwebserver</a>		-5.99	Lomize AL, Pogozheva ID.: Physics-Based Method for Modeling Passive Membrane Permeability and Translocation Pathways of Bioactive Molecules. J Chem Inf Model, Volume 59 (7), 2019	PerMM	1.02329e-06
Theophylline	MM00048	Cn1c(=O)c2[nH]cnc2n(C)c1=O	ZFXYFBGIUFBOJW-UHFFFAOYSA-N	180.17	-1.04	2153	CHEMBL190	LEC	CPMM	25	0	ph=7.4,<ahref=https://permm.phar.umich.edu/target=_blank>PerMMwebserver</a>		-5.89	Lomize AL, Pogozheva ID.: Physics-Based Method for Modeling Passive Membrane Permeability and Translocation Pathways of Bioactive Molecules. J Chem Inf Model, Volume 59 (7), 2019	PerMM	1.28825e-06
2-(1,3-thiazol-4-yl)-1h-benzimidazole	MM00425	c1ccc2[nH]c(-c3cscn3)nc2c1	WJCNZQLZVWNLKY-UHFFFAOYSA-N	201.25	2.69	5430	CHEMBL625	LEC	CPMM	25	0	ph=7.4,<ahref=https://permm.phar.umich.edu/target=_blank>PerMMwebserver</a>		-0.29	Lomize AL, Pogozheva ID.: Physics-Based Method for Modeling Passive Membrane Permeability and Translocation Pathways of Bioactive Molecules. J Chem Inf Model, Volume 59 (7), 2019	PerMM	0.512861
Thiourea	MM00426	NC(N)=S	UMGDCJDMYOKAJW-UHFFFAOYSA-N	76.12	-0.81	2723790		LEC	CPMM	25	0	ph=7.4,<ahref=https://permm.phar.umich.edu/target=_blank>PerMMwebserver</a>		-4.08	Lomize AL, Pogozheva ID.: Physics-Based Method for Modeling Passive Membrane Permeability and Translocation Pathways of Bioactive Molecules. J Chem Inf Model, Volume 59 (7), 2019	PerMM	8.31764e-05
Thymine	MM00428	Cc1c[nH]c(=O)[nH]c1=O	RWQNBRDOKXIBIV-UHFFFAOYSA-N	126.12	-0.63	1135	CHEMBL993	LEC	CPMM	25	0	ph=7.4,<ahref=https://permm.phar.umich.edu/target=_blank>PerMMwebserver</a>		-5.08	Lomize AL, Pogozheva ID.: Physics-Based Method for Modeling Passive Membrane Permeability and Translocation Pathways of Bioactive Molecules. J Chem Inf Model, Volume 59 (7), 2019	PerMM	8.31764e-06
Urea	MM00065	NC(N)=O	XSQUKJJJFZCRTK-UHFFFAOYSA-N	60.06	-0.98	1176	CHEMBL985	LEC	CPMM	25	0	ph=7.4,<ahref=https://permm.phar.umich.edu/target=_blank>PerMMwebserver</a>		-6.56	Lomize AL, Pogozheva ID.: Physics-Based Method for Modeling Passive Membrane Permeability and Translocation Pathways of Bioactive Molecules. J Chem Inf Model, Volume 59 (7), 2019	PerMM	2.75423e-07
Xanthine	MM00432	O=c1[nH]c(=O)c2[nH]cnc2[nH]1	LRFVTYWOQMYALW-UHFFFAOYSA-N	152.11	-1.06	1188	CHEMBL1424	LEC	CPMM	25	0	ph=7.4,<ahref=https://permm.phar.umich.edu/target=_blank>PerMMwebserver</a>		-8.85	Lomize AL, Pogozheva ID.: Physics-Based Method for Modeling Passive Membrane Permeability and Translocation Pathways of Bioactive Molecules. J Chem Inf Model, Volume 59 (7), 2019	PerMM	1.41254e-09
Zidovudine	MM00077	Cc1cn(C2CC(N=[N+]=[N-])C(CO)O2)c(=O)[nH]c1=O	HBOMLICNUCNMMY-UHFFFAOYSA-N	267.25	-0.2	35370	CHEMBL129	LEC	CPMM	25	0	ph=7.4,<ahref=https://permm.phar.umich.edu/target=_blank>PerMMwebserver</a>		-6.86	Lomize AL, Pogozheva ID.: Physics-Based Method for Modeling Passive Membrane Permeability and Translocation Pathways of Bioactive Molecules. J Chem Inf Model, Volume 59 (7), 2019	PerMM	1.38038e-07
Adenosine	MM00325	Nc1ncnc2c1ncn2[C@@H]1O[C@H](CO)[C@@H](O)[C@H]1O	OIRDTQYFTABQOQ-KQYNXXCUSA-N	267.25	-1.98	60961	CHEMBL477	LEC	CPMM	25	0	ph=7.4,<ahref=https://permm.phar.umich.edu/target=_blank>PerMMwebserver</a>		-13.1	Lomize AL, Pogozheva ID.: Physics-Based Method for Modeling Passive Membrane Permeability and Translocation Pathways of Bioactive Molecules. J Chem Inf Model, Volume 59 (7), 2019	PerMM	7.94328e-14
Methyl 5-(propylsulfinyl)-1h-benzimidazol-2-ylcarbamate	MM00326	CCCSc1ccc2nc(NC(=O)OC)[nH]c2c1	HXHWSAZORRCQMX-UHFFFAOYSA-N	265.34	3.24	2082	CHEMBL1483	LEC	CPMM	25	0	ph=7.4,<ahref=https://permm.phar.umich.edu/target=_blank>PerMMwebserver</a>		-3.74	Lomize AL, Pogozheva ID.: Physics-Based Method for Modeling Passive Membrane Permeability and Translocation Pathways of Bioactive Molecules. J Chem Inf Model, Volume 59 (7), 2019	PerMM	0.00018197
Alprazolam	MM00329	Cc1nnc2n1-c1ccc(Cl)cc1C(c1ccccc1)=NC2	IYQBGWNRKQNSIE-LQAWEQHXSA-N	314.82	2.62	2118	CHEMBL661	LEC	CPMM	25	0	ph=7.4,<ahref=https://permm.phar.umich.edu/target=_blank>PerMMwebserver</a>		2.2	Lomize AL, Pogozheva ID.: Physics-Based Method for Modeling Passive Membrane Permeability and Translocation Pathways of Bioactive Molecules. J Chem Inf Model, Volume 59 (7), 2019	PerMM	158.489
3-(4-aminophenyl)-3-ethylpiperidine-2,6-dione	MM00330	CC[C@@]1(c2ccc(N)cc2)CCC(=O)NC1=O	ROBVIMPUHSLWNV-ZDUSSCGKSA-N	232.28	1.35	2145	CHEMBL488	LEC	CPMM	25	0	ph=7.4,<ahref=https://permm.phar.umich.edu/target=_blank>PerMMwebserver</a>		-3.93	Lomize AL, Pogozheva ID.: Physics-Based Method for Modeling Passive Membrane Permeability and Translocation Pathways of Bioactive Molecules. J Chem Inf Model, Volume 59 (7), 2019	PerMM	0.00011749
4-(dimethylamino)-1,5-dimethyl-2-phenylpyrazol-3-one	MM00331	Cc1c(N(C)C)c(=O)n(-c2ccccc2)n1C	RMMXTBMQSGEXHJ-UHFFFAOYSA-N	231.3	1.55	6009	CHEMBL288470	LEC	CPMM	25	0	ph=7.4,<ahref=https://permm.phar.umich.edu/target=_blank>PerMMwebserver</a>		-0.71	Lomize AL, Pogozheva ID.: Physics-Based Method for Modeling Passive Membrane Permeability and Translocation Pathways of Bioactive Molecules. J Chem Inf Model, Volume 59 (7), 2019	PerMM	0.194984
Bendroflumethiazide	MM00336	NS(=O)(=O)c1cc2c(cc1C(F)(F)F)N[C@@H](Cc1ccccc1)NS2(=O)=O	HDWIHXWEUNVBIY-CQSZACIVSA-N	421.42	1.63	2315	CHEMBL1684	LEC	CPMM	25	0	ph=7.4,<ahref=https://permm.phar.umich.edu/target=_blank>PerMMwebserver</a>		-6.24	Lomize AL, Pogozheva ID.: Physics-Based Method for Modeling Passive Membrane Permeability and Translocation Pathways of Bioactive Molecules. J Chem Inf Model, Volume 59 (7), 2019	PerMM	5.7544e-07
Budesonide	MM00339	CCC[C@@H]1O[C@@H]2C[C@H]3[C@@H]4CCC5=CC(=O)C=C[C@]5(C)[C@H]4[C@@H](O)C[C@]3(C)[C@]2(C(=O)CO)O1	VOVIALXJUBGFJZ-VXKMTNQYSA-N	430.54	2.72	5281004	CHEMBL1370	LEC	CPMM	25	0	ph=7.4,<ahref=https://permm.phar.umich.edu/target=_blank>PerMMwebserver</a>		-3.36	Lomize AL, Pogozheva ID.: Physics-Based Method for Modeling Passive Membrane Permeability and Translocation Pathways of Bioactive Molecules. J Chem Inf Model, Volume 59 (7), 2019	PerMM	0.000436516
1-butanol	MM00340	CCCCO	LRHPLDYGYMQRHN-UHFFFAOYSA-N	74.12	0.78	263	CHEMBL14245	LEC	CPMM	25	0	ph=7.4,<ahref=https://permm.phar.umich.edu/target=_blank>PerMMwebserver</a>		-0.49	Lomize AL, Pogozheva ID.: Physics-Based Method for Modeling Passive Membrane Permeability and Translocation Pathways of Bioactive Molecules. J Chem Inf Model, Volume 59 (7), 2019	PerMM	0.323594
Chlorthalidone	MM00343	NS(=O)(=O)c1cc(C2(O)NC(=O)c3ccccc32)ccc1Cl	JIVPVXMEBJLZRO-UHFFFAOYSA-N	338.77	0.92	2732	CHEMBL1055	LEC	CPMM	25	0	ph=7.4,<ahref=https://permm.phar.umich.edu/target=_blank>PerMMwebserver</a>		-6.91	Lomize AL, Pogozheva ID.: Physics-Based Method for Modeling Passive Membrane Permeability and Translocation Pathways of Bioactive Molecules. J Chem Inf Model, Volume 59 (7), 2019	PerMM	1.23027e-07
1-[(2-chlorophenyl)-diphenylmethyl]imidazole	MM00468	Clc1ccccc1C(c1ccccc1)(c1ccccc1)n1ccnc1	VNFPBHJOKIVQEB-UHFFFAOYSA-N	344.85	5.38	2812	CHEMBL104	LEC	CPMM	25	0	ph=7.4,<ahref=https://permm.phar.umich.edu/target=_blank>PerMMwebserver</a>		4.13	Lomize AL, Pogozheva ID.: Physics-Based Method for Modeling Passive Membrane Permeability and Translocation Pathways of Bioactive Molecules. J Chem Inf Model, Volume 59 (7), 2019	PerMM	13489.6
Corticosterone	MM00346	CC12CCC(=O)C=C1CCC1C2C(O)CC2(C)C(C(=O)CO)CCC12	OMFXVFTZEKFJBZ-UHFFFAOYSA-N	346.47	2.67	5753	CHEMBL110739	LEC	CPMM	25	0	ph=7.4,<ahref=https://permm.phar.umich.edu/target=_blank>PerMMwebserver</a>		-3.14	Lomize AL, Pogozheva ID.: Physics-Based Method for Modeling Passive Membrane Permeability and Translocation Pathways of Bioactive Molecules. J Chem Inf Model, Volume 59 (7), 2019	PerMM	0.000724436
Cortisone	MM00347	CC12CCC(O)C=C1CCC1C2C(=O)CC2(C)C1CCC2(O)C(=O)CO	LPYXTAPPNYMYOP-UHFFFAOYSA-N	362.47	1.78	222786		LEC	CPMM	25	0	ph=7.4,<ahref=https://permm.phar.umich.edu/target=_blank>PerMMwebserver</a>		-5.55	Lomize AL, Pogozheva ID.: Physics-Based Method for Modeling Passive Membrane Permeability and Translocation Pathways of Bioactive Molecules. J Chem Inf Model, Volume 59 (7), 2019	PerMM	2.81838e-06
Cyclothiazide	MM00350	NS(=O)(=O)c1cc2c(cc1Cl)NC(C1CC3C=CC1C3)NS2(=O)=O	BOCUKUHCLICSIY-UHFFFAOYSA-N	389.89	1.23	2910	CHEMBL61593	LEC	CPMM	25	0	ph=7.4,<ahref=https://permm.phar.umich.edu/target=_blank>PerMMwebserver</a>		-6	Lomize AL, Pogozheva ID.: Physics-Based Method for Modeling Passive Membrane Permeability and Translocation Pathways of Bioactive Molecules. J Chem Inf Model, Volume 59 (7), 2019	PerMM	1e-06
Danazol	MM00353	C#C[C@]1(O)CC[C@H]2[C@@H]3CCC4=Cc5oncc5C[C@]4(C)[C@H]3CC[C@@]21C	POZRVZJJTULAOH-LHZXLZLDSA-N	337.46	4.22	28417	CHEMBL1479	LEC	CPMM	25	0	ph=7.4,<ahref=https://permm.phar.umich.edu/target=_blank>PerMMwebserver</a>		2.48	Lomize AL, Pogozheva ID.: Physics-Based Method for Modeling Passive Membrane Permeability and Translocation Pathways of Bioactive Molecules. J Chem Inf Model, Volume 59 (7), 2019	PerMM	301.995
Cortexone	MM00037	CC12CCC(=O)C=C1CCC1C2CCC2(C)C(C(=O)CO)CCC12	ZESRJSPZRDMNHY-UHFFFAOYSA-N	330.47	3.7	6166		LEC	CPMM	25	0	ph=7.4,<ahref=https://permm.phar.umich.edu/target=_blank>PerMMwebserver</a>		-1.21	Lomize AL, Pogozheva ID.: Physics-Based Method for Modeling Passive Membrane Permeability and Translocation Pathways of Bioactive Molecules. J Chem Inf Model, Volume 59 (7), 2019	PerMM	0.0616595
4-amino-1-[(2R,5S)-5-(hydroxymethyl)oxolan-2-yl]pyrimidin-2-one	MM00433	Nc1ccn(C2CCC(CO)O2)c(=O)n1	WREGKURFCTUGRC-UHFFFAOYSA-N	211.22	-0.5	24066	CHEMBL853	LEC	CPMM	25	0	ph=7.4,<ahref=https://permm.phar.umich.edu/target=_blank>PerMMwebserver</a>		-7.67	Lomize AL, Pogozheva ID.: Physics-Based Method for Modeling Passive Membrane Permeability and Translocation Pathways of Bioactive Molecules. J Chem Inf Model, Volume 59 (7), 2019	PerMM	2.13796e-08
Felodipine	MM00363	CCOC(=O)C1=C(C)NC(C)=C(C(=O)OC)C1c1cccc(Cl)c1Cl	RZTAMFZIAATZDJ-UHFFFAOYSA-N	384.26	3.96	3333	CHEMBL1480	LEC	CPMM	25	0	ph=7.4,<ahref=https://permm.phar.umich.edu/target=_blank>PerMMwebserver</a>		-1.14	Lomize AL, Pogozheva ID.: Physics-Based Method for Modeling Passive Membrane Permeability and Translocation Pathways of Bioactive Molecules. J Chem Inf Model, Volume 59 (7), 2019	PerMM	0.0724436
(2R,3S,4R,5S)-hexane-1,2,3,4,5,6-hexol	MM00366	OC[C@H](O)[C@@H](O)[C@@H](O)[C@H](O)CO	FBPFZTCFMRRESA-GUCUJZIJSA-N	182.17	-3.59	11850		LEC	CPMM	25	0	ph=7.4,<ahref=https://permm.phar.umich.edu/target=_blank>PerMMwebserver</a>		-12.79	Lomize AL, Pogozheva ID.: Physics-Based Method for Modeling Passive Membrane Permeability and Translocation Pathways of Bioactive Molecules. J Chem Inf Model, Volume 59 (7), 2019	PerMM	1.62181e-13
Griseofulvin	MM00369	COC1=CC(=O)CC(C)C12Oc1c(Cl)c(OC)cc(OC)c1C2=O	DDUHZTYCFQRHIY-UHFFFAOYSA-N	352.77	2.81	441140	CHEMBL562	LEC	CPMM	25	0	ph=7.4,<ahref=https://permm.phar.umich.edu/target=_blank>PerMMwebserver</a>		-5.86	Lomize AL, Pogozheva ID.: Physics-Based Method for Modeling Passive Membrane Permeability and Translocation Pathways of Bioactive Molecules. J Chem Inf Model, Volume 59 (7), 2019	PerMM	1.38038e-06
Hesperetin	MM00371	COc1ccc(C2CC(=O)c3c(O)cc(O)cc3O2)cc1O	AIONOLUJZLIMTK-AWEZNQCLSA-N	302.28	2.52	72281	CHEMBL399121	LEC	CPMM	25	0	ph=7.4,<ahref=https://permm.phar.umich.edu/target=_blank>PerMMwebserver</a>		-6.35	Lomize AL, Pogozheva ID.: Physics-Based Method for Modeling Passive Membrane Permeability and Translocation Pathways of Bioactive Molecules. J Chem Inf Model, Volume 59 (7), 2019	PerMM	4.46684e-07
Propan-2-ol	MM00380	CC(C)O	KFZMGEQAYNKOFK-UHFFFAOYSA-N	60.1	0.39	3776	CHEMBL582	LEC	CPMM	25	0	ph=7.4,<ahref=https://permm.phar.umich.edu/target=_blank>PerMMwebserver</a>		-0.21	Lomize AL, Pogozheva ID.: Physics-Based Method for Modeling Passive Membrane Permeability and Translocation Pathways of Bioactive Molecules. J Chem Inf Model, Volume 59 (7), 2019	PerMM	0.616595
Itraconazole	MM00381	CCC(C)n1ncn(-c2ccc(N3CCN(c4ccc(OCC5COC(Cn6cncn6)(c6ccc(Cl)cc6Cl)O5)cc4)CC3)cc2)c1=O	VHVPQPYKVGDNFY-UHFFFAOYSA-N	705.65	5.58	3793	CHEMBL64391	LEC	CPMM	25	0	ph=7.4,<ahref=https://permm.phar.umich.edu/target=_blank>PerMMwebserver</a>		-0.22	Lomize AL, Pogozheva ID.: Physics-Based Method for Modeling Passive Membrane Permeability and Translocation Pathways of Bioactive Molecules. J Chem Inf Model, Volume 59 (7), 2019	PerMM	0.60256
4-amino-1-[(2R,5S)-2-(hydroxymethyl)-1,3-oxathiolan-5-yl]pyrimidin-2-one	MM00382	Nc1ccn(C2CSC(CO)O2)c(=O)n1	JTEGQNOMFQHVDC-UHFFFAOYSA-N	229.26	-0.59	60825	CHEMBL141	LEC	CPMM	25	0	ph=7.4,<ahref=https://permm.phar.umich.edu/target=_blank>PerMMwebserver</a>		-8.27	Lomize AL, Pogozheva ID.: Physics-Based Method for Modeling Passive Membrane Permeability and Translocation Pathways of Bioactive Molecules. J Chem Inf Model, Volume 59 (7), 2019	PerMM	5.37032e-09
Metolazone	MM00390	Cc1ccccc1N1C(=O)c2cc(S(N)(=O)=O)c(Cl)cc2NC1C	AQCHWTWZEMGIFD-UHFFFAOYSA-N	365.84	2.71	4170	CHEMBL878	LEC	CPMM	25	0	ph=7.4,<ahref=https://permm.phar.umich.edu/target=_blank>PerMMwebserver</a>		-3.6	Lomize AL, Pogozheva ID.: Physics-Based Method for Modeling Passive Membrane Permeability and Translocation Pathways of Bioactive Molecules. J Chem Inf Model, Volume 59 (7), 2019	PerMM	0.000251189
Metronidazole	MM00391	Cc1ncc([N+](=O)[O-])n1CCO	VAOCPAMSLUNLGC-UHFFFAOYSA-N	171.16	0.09	4173	CHEMBL137	LEC	CPMM	25	0	ph=7.4,<ahref=https://permm.phar.umich.edu/target=_blank>PerMMwebserver</a>		-3.74	Lomize AL, Pogozheva ID.: Physics-Based Method for Modeling Passive Membrane Permeability and Translocation Pathways of Bioactive Molecules. J Chem Inf Model, Volume 59 (7), 2019	PerMM	0.00018197
Mifepristone	MM00392	CC#CC1(O)CCC2C3CCC4=CC(=O)CCC4=C3C(c3ccc(N(C)C)cc3)CC21C	VKHAHZOOUSRJNA-UHFFFAOYSA-N	429.6	5.41	55245	CHEMBL1276308	LEC	CPMM	25	0	ph=7.4,<ahref=https://permm.phar.umich.edu/target=_blank>PerMMwebserver</a>		1.5	Lomize AL, Pogozheva ID.: Physics-Based Method for Modeling Passive Membrane Permeability and Translocation Pathways of Bioactive Molecules. J Chem Inf Model, Volume 59 (7), 2019	PerMM	31.6228
Butyramide	MM00059	CCCC(N)=O	DNSISZSEWVHGLH-UHFFFAOYSA-N	87.12	0.27	10927	CHEMBL1231396	LEC	CPMM	25	0	ph=7.4,<ahref=https://permm.phar.umich.edu/target=_blank>PerMMwebserver</a>		-2.17	Lomize AL, Pogozheva ID.: Physics-Based Method for Modeling Passive Membrane Permeability and Translocation Pathways of Bioactive Molecules. J Chem Inf Model, Volume 59 (7), 2019	PerMM	0.00676083
Dimethyl 2,6-dimethyl-4-(2-nitrophenyl)-1,4-dihydropyridine-3,5-dicarboxylate	MM00397	COC(=O)C1=C(C)NC(C)=C(C(=O)OC)C1c1ccccc1[N+](=O)[O-]	HYIMSNHJOBLJNT-UHFFFAOYSA-N	346.34	2.18	4485	CHEMBL193	LEC	CPMM	25	0	ph=7.4,<ahref=https://permm.phar.umich.edu/target=_blank>PerMMwebserver</a>		-2.2	Lomize AL, Pogozheva ID.: Physics-Based Method for Modeling Passive Membrane Permeability and Translocation Pathways of Bioactive Molecules. J Chem Inf Model, Volume 59 (7), 2019	PerMM	0.00630957
Nitrendipine	MM00398	CCOC(=O)C1=C(C)NC(C)=C(C(=O)OC)C1c1cccc([N+](=O)[O-])c1	PVHUJELLJLJGLN-UHFFFAOYSA-N	360.37	2.57	4507	CHEMBL475534	LEC	CPMM	25	0	ph=7.4,<ahref=https://permm.phar.umich.edu/target=_blank>PerMMwebserver</a>		-1.18	Lomize AL, Pogozheva ID.: Physics-Based Method for Modeling Passive Membrane Permeability and Translocation Pathways of Bioactive Molecules. J Chem Inf Model, Volume 59 (7), 2019	PerMM	0.0660693
2-phenylethylhydrazine	MM00404	NNCCc1ccccc1	RMUCZJUITONUFY-UHFFFAOYSA-N	136.2	0.69	3675	CHEMBL1089	LEC	CPMM	25	0	ph=7.4,<ahref=https://permm.phar.umich.edu/target=_blank>PerMMwebserver</a>		2.86	Lomize AL, Pogozheva ID.: Physics-Based Method for Modeling Passive Membrane Permeability and Translocation Pathways of Bioactive Molecules. J Chem Inf Model, Volume 59 (7), 2019	PerMM	724.436
Prednisone	MM00408	C[C@]12CC(=O)[C@H]3[C@@H](CCC4=CC(=O)C=C[C@@]43C)[C@@H]1CC[C@]2(O)C(=O)CO	XOFYZVNMUHMLCC-ZPOLXVRWSA-N	358.43	1.77	5865	CHEMBL635	LEC	CPMM	25	0	ph=7.4,<ahref=https://permm.phar.umich.edu/target=_blank>PerMMwebserver</a>		-5.69	Lomize AL, Pogozheva ID.: Physics-Based Method for Modeling Passive Membrane Permeability and Translocation Pathways of Bioactive Molecules. J Chem Inf Model, Volume 59 (7), 2019	PerMM	2.04174e-06
2,6-ditert-butyl-4-[2-(3,5-ditert-butyl-4-hydroxyphenyl)sulfanylpropan-2-ylsulfanyl]phenol	MM00410	CC(C)(Sc1cc(C(C)(C)C)c(O)c(C(C)(C)C)c1)Sc1cc(C(C)(C)C)c(O)c(C(C)(C)C)c1	FYPMFJGVHOHGLL-UHFFFAOYSA-N	516.86	9.91	4912	CHEMBL608	LEC	CPMM	25	0	ph=7.4,<ahref=https://permm.phar.umich.edu/target=_blank>PerMMwebserver</a>		5.56	Lomize AL, Pogozheva ID.: Physics-Based Method for Modeling Passive Membrane Permeability and Translocation Pathways of Bioactive Molecules. J Chem Inf Model, Volume 59 (7), 2019	PerMM	363078
4-[(2-methylhydrazinyl)methyl]-N-propan-2-ylbenzamide	MM00411	CNNCc1ccc(C(=O)NC(C)C)cc1	CPTBDICYNRMXFX-UHFFFAOYSA-N	221.3	1.05	4915	CHEMBL1321	LEC	CPMM	25	0	ph=7.4,<ahref=https://permm.phar.umich.edu/target=_blank>PerMMwebserver</a>		-0.77	Lomize AL, Pogozheva ID.: Physics-Based Method for Modeling Passive Membrane Permeability and Translocation Pathways of Bioactive Molecules. J Chem Inf Model, Volume 59 (7), 2019	PerMM	0.169824
Progesterone	MM00198	CC(=O)C1CCC2C3CCC4=CC(=O)CCC4(C)C3CCC12C	RJKFOVLPORLFTN-UHFFFAOYSA-N	314.47	4.72	5994	CHEMBL103	LEC	CPMM	25	0	ph=7.4,<ahref=https://permm.phar.umich.edu/target=_blank>PerMMwebserver</a>		1.83	Lomize AL, Pogozheva ID.: Physics-Based Method for Modeling Passive Membrane Permeability and Translocation Pathways of Bioactive Molecules. J Chem Inf Model, Volume 59 (7), 2019	PerMM	67.6083
1-Propanol	MM00061	CCCO	BDERNNFJNOPAEC-UHFFFAOYSA-N	60.1	0.39	1031	CHEMBL14687	LEC	CPMM	25	0	ph=7.4,<ahref=https://permm.phar.umich.edu/target=_blank>PerMMwebserver</a>		-0.84	Lomize AL, Pogozheva ID.: Physics-Based Method for Modeling Passive Membrane Permeability and Translocation Pathways of Bioactive Molecules. J Chem Inf Model, Volume 59 (7), 2019	PerMM	0.144544
Resveratrol	MM00418	Oc1ccc(C=Cc2cc(O)cc(O)c2)cc1	LUKBXSAWLPMMSZ-UHFFFAOYSA-N	228.25	2.97	445154	CHEMBL1237022	LEC	CPMM	25	0	ph=7.4,<ahref=https://permm.phar.umich.edu/target=_blank>PerMMwebserver</a>		-2.86	Lomize AL, Pogozheva ID.: Physics-Based Method for Modeling Passive Membrane Permeability and Translocation Pathways of Bioactive Molecules. J Chem Inf Model, Volume 59 (7), 2019	PerMM	0.00138038
7-chloro-3-hydroxy-1-methyl-5-phenyl-3H-1,4-benzodiazepin-2-one	MM00422	CN1C(=O)C(O)N=C(c2ccccc2)c2cc(Cl)ccc21	SEQDDYPDSLOBDC-UHFFFAOYSA-N	300.75	2.47	5391	CHEMBL967	LEC	CPMM	25	0	ph=7.4,<ahref=https://permm.phar.umich.edu/target=_blank>PerMMwebserver</a>		-2.39	Lomize AL, Pogozheva ID.: Physics-Based Method for Modeling Passive Membrane Permeability and Translocation Pathways of Bioactive Molecules. J Chem Inf Model, Volume 59 (7), 2019	PerMM	0.0040738
L-deoxythymidine	MM00427	Cc1cn([C@H]2C[C@H](O)[C@@H](CO)O2)c(=O)[nH]c1=O	IQFYYKKMVGJFEH-XLPZGREQSA-N	242.23	-1.51	5789	CHEMBL374731	LEC	CPMM	25	0	ph=7.4,<ahref=https://permm.phar.umich.edu/target=_blank>PerMMwebserver</a>		-9.73	Lomize AL, Pogozheva ID.: Physics-Based Method for Modeling Passive Membrane Permeability and Translocation Pathways of Bioactive Molecules. J Chem Inf Model, Volume 59 (7), 2019	PerMM	1.86209e-10
2-[3-[4-(3-chlorophenyl)piperazin-1-yl]propyl]-[1,2,4]triazolo[4,3-a]pyridin-3-one	MM00576	O=c1n(CCCN2CCN(c3cccc(Cl)c3)CC2)nc2ccccn12	PHLBKPHSAVXXEF-UHFFFAOYSA-N	371.87	2.36	5533	CHEMBL621	LEC	CPMM	25	0	ph=7.4,<ahref=https://permm.phar.umich.edu/target=_blank>PerMMwebserver</a>		-0.97	Lomize AL, Pogozheva ID.: Physics-Based Method for Modeling Passive Membrane Permeability and Translocation Pathways of Bioactive Molecules. J Chem Inf Model, Volume 59 (7), 2019	PerMM	0.107152
Triamcinolone	MM00307	CC12C=CC(=O)C=C1CCC1C3CC(O)C(O)(C(=O)CO)C3(C)CC(O)C12F	GFNANZIMVAIWHM-OBYCQNJPSA-N	394.44	0.62	31307	CHEMBL1451	LEC	CPMM	25	0	ph=7.4,<ahref=https://permm.phar.umich.edu/target=_blank>PerMMwebserver</a>		-7.94	Lomize AL, Pogozheva ID.: Physics-Based Method for Modeling Passive Membrane Permeability and Translocation Pathways of Bioactive Molecules. J Chem Inf Model, Volume 59 (7), 2019	PerMM	1.14815e-08
2,5,9-trimethylfuro[3,2-g]chromen-7-one	MM00429	Cc1cc2cc3c(C)cc(=O)oc3c(C)c2o1	FMHHVULEAZTJMA-UHFFFAOYSA-N	228.25	3.46	5585	CHEMBL1475	LEC	CPMM	25	0	ph=7.4,<ahref=https://permm.phar.umich.edu/target=_blank>PerMMwebserver</a>		2.06	Lomize AL, Pogozheva ID.: Physics-Based Method for Modeling Passive Membrane Permeability and Translocation Pathways of Bioactive Molecules. J Chem Inf Model, Volume 59 (7), 2019	PerMM	114.815
4-(5-methyl-3-phenylisoxazol-4-yl)benzenesulfonamide	MM00430	Cc1onc(-c2ccccc2)c1-c1ccc(S(N)(=O)=O)cc1	LNPDTQAFDNKSHK-UHFFFAOYSA-N	314.37	2.96	119607	CHEMBL865	LEC	CPMM	25	0	ph=7.4,<ahref=https://permm.phar.umich.edu/target=_blank>PerMMwebserver</a>		-0.73	Lomize AL, Pogozheva ID.: Physics-Based Method for Modeling Passive Membrane Permeability and Translocation Pathways of Bioactive Molecules. J Chem Inf Model, Volume 59 (7), 2019	PerMM	0.186209
Zaleplon	MM00434	CCN(C(C)=O)c1cccc(-c2ccnc3c(C#N)cnn23)c1	HUNXMJYCHXQEGX-UHFFFAOYSA-N	305.34	2.64	5719	CHEMBL1521	LEC	CPMM	25	0	ph=7.4,<ahref=https://permm.phar.umich.edu/target=_blank>PerMMwebserver</a>		-2.13	Lomize AL, Pogozheva ID.: Physics-Based Method for Modeling Passive Membrane Permeability and Translocation Pathways of Bioactive Molecules. J Chem Inf Model, Volume 59 (7), 2019	PerMM	0.0074131
1,4-Butanediol	MM00314	OCCCCO	WERYXYBDKMZEQL-UHFFFAOYSA-N	90.12	-0.25	8064	CHEMBL171623	LEC	CPMM	25	0	ph=7.4,<ahref=https://permm.phar.umich.edu/target=_blank>PerMMwebserver</a>		-4.03	Lomize AL, Pogozheva ID.: Physics-Based Method for Modeling Passive Membrane Permeability and Translocation Pathways of Bioactive Molecules. J Chem Inf Model, Volume 59 (7), 2019	PerMM	9.33254e-05
2,3-Dideoxyadenosine	MM00318	Nc1ncnc2c1ncn2[C@H]1CC[C@@H](CO)O1	WVXRAFOPTSTNLL-NKWVEPMBSA-N	235.25	0.08	20039		LEC	CPMM	25	0	ph=7.4,<ahref=https://permm.phar.umich.edu/target=_blank>PerMMwebserver</a>		-6.26	Lomize AL, Pogozheva ID.: Physics-Based Method for Modeling Passive Membrane Permeability and Translocation Pathways of Bioactive Molecules. J Chem Inf Model, Volume 59 (7), 2019	PerMM	5.49541e-07
2-amino-3-hydroxy-N'-[(2,3,4-trihydroxyphenyl)methyl]propanehydrazide	MM00337	NC(CO)C(=O)NNCc1ccc(O)c(O)c1O	BNQDCRGUHNALGH-UHFFFAOYSA-N	257.25	-1.76	2327	CHEMBL1096979	LEC	CPMM	25	0	ph=7.4,<ahref=https://permm.phar.umich.edu/target=_blank>PerMMwebserver</a>		-10.39	Lomize AL, Pogozheva ID.: Physics-Based Method for Modeling Passive Membrane Permeability and Translocation Pathways of Bioactive Molecules. J Chem Inf Model, Volume 59 (7), 2019	PerMM	4.0738e-11
Ethylene glycol	MM00360	OCCO	LYCAIKOWRPUZTN-UHFFFAOYSA-N	62.07	-1.03	174		LEC	CPMM	25	0	ph=7.4,<ahref=https://permm.phar.umich.edu/target=_blank>PerMMwebserver</a>		-4.77	Lomize AL, Pogozheva ID.: Physics-Based Method for Modeling Passive Membrane Permeability and Translocation Pathways of Bioactive Molecules. J Chem Inf Model, Volume 59 (7), 2019	PerMM	1.69824e-05
Netivudine	MM00395	CC#Cc1cn(C2OC(CO)C(O)C2O)c(=O)[nH]c1=O	QLOCVMVCRJOTTM-SDNRWEOFSA-N	282.25	-2.48	55281	CHEMBL1097615	LEC	CPMM	25	0	ph=7.4,<ahref=https://permm.phar.umich.edu/target=_blank>PerMMwebserver</a>		-11.69	Lomize AL, Pogozheva ID.: Physics-Based Method for Modeling Passive Membrane Permeability and Translocation Pathways of Bioactive Molecules. J Chem Inf Model, Volume 59 (7), 2019	PerMM	2.04174e-12
Nitric Acid	MM00675	O=[N+]([O-])O	GRYLNZFGIOXLOG-UHFFFAOYSA-N	63.01	-0.35	944		LEC	CPMM	25	0	ph=7.4,<ahref=https://permm.phar.umich.edu/target=_blank>PerMMwebserver</a>		1.47	Lomize AL, Pogozheva ID.: Physics-Based Method for Modeling Passive Membrane Permeability and Translocation Pathways of Bioactive Molecules. J Chem Inf Model, Volume 59 (7), 2019	PerMM	29.5121
2-amino-5-phenyl-1,3-oxazol-4-one	MM00402	NC1=NC(=O)C(c2ccccc2)O1	NRNCYVBFPDDJNE-UHFFFAOYSA-N	176.18	0.6	4723	CHEMBL1177	LEC	CPMM	25	0	ph=7.4,<ahref=https://permm.phar.umich.edu/target=_blank>PerMMwebserver</a>		-4.45	Lomize AL, Pogozheva ID.: Physics-Based Method for Modeling Passive Membrane Permeability and Translocation Pathways of Bioactive Molecules. J Chem Inf Model, Volume 59 (7), 2019	PerMM	3.54813e-05
Phenol Red	MM00405	O=S1(=O)OC(c2ccc(O)cc2)(c2ccc(O)cc2)c2ccccc21	BELBBZDIHDAJOR-UHFFFAOYSA-N	354.38	3.11	4766	CHEMBL258921	LEC	CPMM	25	0	ph=7.4,<ahref=https://permm.phar.umich.edu/target=_blank>PerMMwebserver</a>		-4.38	Lomize AL, Pogozheva ID.: Physics-Based Method for Modeling Passive Membrane Permeability and Translocation Pathways of Bioactive Molecules. J Chem Inf Model, Volume 59 (7), 2019	PerMM	4.16869e-05
Beclomethasone	MM00335	C[C@H]1C[C@H]2[C@@H]3CCC4=CC(=O)C=C[C@]4(C)[C@@]3(Cl)[C@@H](O)C[C@]2(C)[C@@]1(O)C(=O)CO	NBMKJKDGKREAPL-DVTGEIKXSA-N	408.92	2.17	20469		LEC	CPMM	25	0	ph=7.4,<ahref=https://permm.phar.umich.edu/target=_blank>PerMMwebserver</a>		-5.42	Lomize AL, Pogozheva ID.: Physics-Based Method for Modeling Passive Membrane Permeability and Translocation Pathways of Bioactive Molecules. J Chem Inf Model, Volume 59 (7), 2019	PerMM	3.80189e-06
CP-141938	MM00471	COc1ccc(N(C)S(C)(=O)=O)cc1CNC1CCCNC1c1ccccc1	GZLOIBNBDUHEFY-UHFFFAOYSA-N	403.55	2.67	10363809		LEC	CPMM	25	0	ph=7.4,<ahref=https://permm.phar.umich.edu/target=_blank>PerMMwebserver</a>		-1.91	Lomize AL, Pogozheva ID.: Physics-Based Method for Modeling Passive Membrane Permeability and Translocation Pathways of Bioactive Molecules. J Chem Inf Model, Volume 59 (7), 2019	PerMM	0.0123027
1,2-bis(oxiran-2-yl)ethane-1,2-diol	MM00356	OC(C1CO1)C(O)C1CO1	AAFJXZWCNVJTMK-UHFFFAOYSA-N	146.14	-1.49	31789	CHEMBL3137322	LEC	CPMM	25	0	ph=7.4,<ahref=https://permm.phar.umich.edu/target=_blank>PerMMwebserver</a>		-7	Lomize AL, Pogozheva ID.: Physics-Based Method for Modeling Passive Membrane Permeability and Translocation Pathways of Bioactive Molecules. J Chem Inf Model, Volume 59 (7), 2019	PerMM	1e-07
5,7-dihydroxy-2-(4-hydroxyphenyl)-6-methoxychromen-4-one	MM00372	COc1c(O)cc2oc(-c3ccc(O)cc3)cc(=O)c2c1O	IHFBPDAQLQOCBX-UHFFFAOYSA-N	300.27	2.59	5281628		LEC	CPMM	25	0	ph=7.4,<ahref=https://permm.phar.umich.edu/target=_blank>PerMMwebserver</a>		-4.48	Lomize AL, Pogozheva ID.: Physics-Based Method for Modeling Passive Membrane Permeability and Translocation Pathways of Bioactive Molecules. J Chem Inf Model, Volume 59 (7), 2019	PerMM	3.31131e-05
2-iodoacetamide	MM00376	NC(=O)CI	PGLTVOMIXTUURA-UHFFFAOYSA-N	184.96	-0.09	3727		LEC	CPMM	25	0	ph=7.4,<ahref=https://permm.phar.umich.edu/target=_blank>PerMMwebserver</a>		-3.26	Lomize AL, Pogozheva ID.: Physics-Based Method for Modeling Passive Membrane Permeability and Translocation Pathways of Bioactive Molecules. J Chem Inf Model, Volume 59 (7), 2019	PerMM	0.000549541
Isobutyramide	MM00378	CC(C)C(N)=O	WFKAJVHLWXSISD-UHFFFAOYSA-N	87.12	0.13	68424		LEC	CPMM	25	0	ph=7.4,<ahref=https://permm.phar.umich.edu/target=_blank>PerMMwebserver</a>		-2.07	Lomize AL, Pogozheva ID.: Physics-Based Method for Modeling Passive Membrane Permeability and Translocation Pathways of Bioactive Molecules. J Chem Inf Model, Volume 59 (7), 2019	PerMM	0.00851138
Methylurea	MM00389	CNC(N)=O	XGEGHDBEHXKFPX-UHFFFAOYSA-N	74.08	-0.72	11719		LEC	CPMM	25	0	ph=7.4,<ahref=https://permm.phar.umich.edu/target=_blank>PerMMwebserver</a>		-5.54	Lomize AL, Pogozheva ID.: Physics-Based Method for Modeling Passive Membrane Permeability and Translocation Pathways of Bioactive Molecules. J Chem Inf Model, Volume 59 (7), 2019	PerMM	2.88403e-06
Propanamide	MM00413	CCC(N)=O	QLNJFJADRCOGBJ-UHFFFAOYSA-N	73.1	-0.12	6578	CHEMBL1235716	LEC	CPMM	25	0	ph=7.4,<ahref=https://permm.phar.umich.edu/target=_blank>PerMMwebserver</a>		-2.51	Lomize AL, Pogozheva ID.: Physics-Based Method for Modeling Passive Membrane Permeability and Translocation Pathways of Bioactive Molecules. J Chem Inf Model, Volume 59 (7), 2019	PerMM	0.0030903
1,2,3,4,5-pentachloro-6-nitrobenzene	MM00416	O=[N+]([O-])c1c(Cl)c(Cl)c(Cl)c(Cl)c1Cl	LKPLKUMXSAEKID-UHFFFAOYSA-N	295.34	4.86	6720		LEC	CPMM	25	0	ph=7.4,<ahref=https://permm.phar.umich.edu/target=_blank>PerMMwebserver</a>		-1.36	Lomize AL, Pogozheva ID.: Physics-Based Method for Modeling Passive Membrane Permeability and Translocation Pathways of Bioactive Molecules. J Chem Inf Model, Volume 59 (7), 2019	PerMM	0.0436516
1,3-Propanediol	MM00313	OCCCO	YPFDHNVEDLHUCE-UHFFFAOYSA-N	76.1	-0.64	10442	CHEMBL379652	LEC	CPMM	25	0	ph=7.4,<ahref=https://permm.phar.umich.edu/target=_blank>PerMMwebserver</a>		-4.43	Lomize AL, Pogozheva ID.: Physics-Based Method for Modeling Passive Membrane Permeability and Translocation Pathways of Bioactive Molecules. J Chem Inf Model, Volume 59 (7), 2019	PerMM	3.71535e-05
Water	MM00431	O	XLYOFNOQVPJJNP-UHFFFAOYSA-N	18.02	-0.82	962	CHEMBL1098659	LEC	CPMM	25	0	ph=7.4,<ahref=https://permm.phar.umich.edu/target=_blank>PerMMwebserver</a>		-4.32	Lomize AL, Pogozheva ID.: Physics-Based Method for Modeling Passive Membrane Permeability and Translocation Pathways of Bioactive Molecules. J Chem Inf Model, Volume 59 (7), 2019	PerMM	4.7863e-05
Ammonia	MM00445	N	QGZKDVFQNNGYKY-UHFFFAOYSA-N	17.03	0.16	222		LEC	CPMM	25	0	ph=7.4,<ahref=https://permm.phar.umich.edu/target=_blank>PerMMwebserver</a>		-3.51	Lomize AL, Pogozheva ID.: Physics-Based Method for Modeling Passive Membrane Permeability and Translocation Pathways of Bioactive Molecules. J Chem Inf Model, Volume 59 (7), 2019	PerMM	0.00030903
Pentanamide	MM00403	CCCCC(N)=O	IPWFJLQDVFKJDU-UHFFFAOYSA-N	101.15	0.66	12298		LEC	CPMM	25	0	ph=7.4,<ahref=https://permm.phar.umich.edu/target=_blank>PerMMwebserver</a>		-1.97	Lomize AL, Pogozheva ID.: Physics-Based Method for Modeling Passive Membrane Permeability and Translocation Pathways of Bioactive Molecules. J Chem Inf Model, Volume 59 (7), 2019	PerMM	0.0107152
Hydrofluoric Acid	MM00655	F	KRHYYFGTRYWZRS-UHFFFAOYSA-N	20.01	0.15	14917	CHEMBL1232767	LEC	CPMM	25	0	ph=7.4,<ahref=https://permm.phar.umich.edu/target=_blank>PerMMwebserver</a>		0.22	Lomize AL, Pogozheva ID.: Physics-Based Method for Modeling Passive Membrane Permeability and Translocation Pathways of Bioactive Molecules. J Chem Inf Model, Volume 59 (7), 2019	PerMM	1.65959
11-Dehydrocorticosterone	MM00315	C[C@]12CC(=O)[C@H]3[C@@H](CCC4=CC(=O)CC[C@@]43C)[C@@H]1CC[C@@H]2C(=O)CO	FUFLCEKSBBHCMO-KJQYFISQSA-N	344.45	2.87	5311364		LEC	CPMM	25	0	ph=7.4,<ahref=https://permm.phar.umich.edu/target=_blank>PerMMwebserver</a>		-3.53	Lomize AL, Pogozheva ID.: Physics-Based Method for Modeling Passive Membrane Permeability and Translocation Pathways of Bioactive Molecules. J Chem Inf Model, Volume 59 (7), 2019	PerMM	0.000295121
Aldosterone	MM00327	CC12CCC(=O)C=C1CCC1C2C(O)CC2(C=O)C(C(=O)CO)CCC12	PQSUYGKTWSAVDQ-ZVIOFETBSA-N	360.45	1.85	5839	CHEMBL273453	LEC	CPMM	25	0	ph=7.4,<ahref=https://permm.phar.umich.edu/target=_blank>PerMMwebserver</a>		-5.7	Lomize AL, Pogozheva ID.: Physics-Based Method for Modeling Passive Membrane Permeability and Translocation Pathways of Bioactive Molecules. J Chem Inf Model, Volume 59 (7), 2019	PerMM	1.99526e-06
D-Fructose	MM00351	OCC1(O)OC[C@@H](O)[C@@H](O)[C@@H]1O	LKDRXBCSQODPBY-VRPWFDPXSA-N	180.16	-3.22	2723872		LEC	CPMM	25	0	ph=7.4,<ahref=https://permm.phar.umich.edu/target=_blank>PerMMwebserver</a>		-10.46	Lomize AL, Pogozheva ID.: Physics-Based Method for Modeling Passive Membrane Permeability and Translocation Pathways of Bioactive Molecules. J Chem Inf Model, Volume 59 (7), 2019	PerMM	3.46737e-11
Silibinin	MM00420	COc1cc([C@H]2Oc3cc([C@H]4Oc5cc(O)cc(O)c5C(=O)[C@@H]4O)ccc3O[C@@H]2CO)ccc1O	SEBFKMXJBCUCAI-HKTJVKLFSA-N	482.44	2.36	31553	CHEMBL431701	LEC	CPMM	25	0	ph=7.4,<ahref=https://permm.phar.umich.edu/target=_blank>PerMMwebserver</a>		-11.12	Lomize AL, Pogozheva ID.: Physics-Based Method for Modeling Passive Membrane Permeability and Translocation Pathways of Bioactive Molecules. J Chem Inf Model, Volume 59 (7), 2019	PerMM	7.58578e-12
DMP-450	MM00358	Nc1cccc(CN2C(=O)N(Cc3cccc(N)c3)[C@H](Cc3ccccc3)[C@H](O)[C@@H](O)[C@H]2Cc2ccccc2)c1	KYRSNWPSSXSNEP-ZRTHHSRSSA-N	536.68	4.23	154044	CHEMBL223824	LEC	CPMM	25	0	ph=7.4,<ahref=https://permm.phar.umich.edu/target=_blank>PerMMwebserver</a>		-2.84	Lomize AL, Pogozheva ID.: Physics-Based Method for Modeling Passive Membrane Permeability and Translocation Pathways of Bioactive Molecules. J Chem Inf Model, Volume 59 (7), 2019	PerMM	0.00144544
1,6-Hexanediol	MM00009	C[C@@H](O)CC[C@@H](C)O	OHMBHFSEKCCCBW-PHDIDXHHSA-N	118.18	0.53	43078	CHEMBL458616	LEC	CPMM	25	0	ph=7.4,<ahref=https://permm.phar.umich.edu/target=_blank>PerMMwebserver</a>		-1.88	Lomize AL, Pogozheva ID.: Physics-Based Method for Modeling Passive Membrane Permeability and Translocation Pathways of Bioactive Molecules. J Chem Inf Model, Volume 59 (7), 2019	PerMM	0.0131826
Loratadine	MM00385	CCOC(=O)N1CCC(=C2c3ccc(Cl)cc3CCc3cccnc32)CC1	JCCNYMKQOSZNPW-UHFFFAOYSA-N	382.89	4.89	3957	CHEMBL998	LEC	CPMM	25	0	ph=7.4,<ahref=https://permm.phar.umich.edu/target=_blank>PerMMwebserver</a>		0.4	Lomize AL, Pogozheva ID.: Physics-Based Method for Modeling Passive Membrane Permeability and Translocation Pathways of Bioactive Molecules. J Chem Inf Model, Volume 59 (7), 2019	PerMM	2.51189
4-iodo-1,5-dimethyl-2-phenylpyrazol-3-one	MM00377	Cc1c(I)c(=O)n(-c2ccccc2)n1C	ZZOBLCHCPLOXCE-UHFFFAOYSA-N	314.13	2.09	8522		LEC	CPMM	25	0	ph=7.4,<ahref=https://permm.phar.umich.edu/target=_blank>PerMMwebserver</a>		0.72	Lomize AL, Pogozheva ID.: Physics-Based Method for Modeling Passive Membrane Permeability and Translocation Pathways of Bioactive Molecules. J Chem Inf Model, Volume 59 (7), 2019	PerMM	5.24807
Ralimetinib Dimesylate	MM00417	CC(C)(C)Cn1c(N)nc2ccc(-c3[nH]c(C(C)(C)C)nc3-c3ccc(F)cc3)nc21.CS(=O)(=O)O.CS(=O)(=O)O	NARMJPIBAXVUIE-UHFFFAOYSA-N	612.75	4.56	11570805		LEC	CPMM	25	0	ph=7.4,<ahref=https://permm.phar.umich.edu/target=_blank>PerMMwebserver</a>		0.49	Lomize AL, Pogozheva ID.: Physics-Based Method for Modeling Passive Membrane Permeability and Translocation Pathways of Bioactive Molecules. J Chem Inf Model, Volume 59 (7), 2019	PerMM	3.0903
11beta-Hydroxyprogesterone	MM00317	CC(=O)[C@H]1CC[C@H]2[C@@H]3CCC4=CC(=O)CC[C@]4(C)[C@H]3[C@@H](O)C[C@]12C	BFZHCUBIASXHPK-ATWVFEABSA-N	330.47	3.69	101788		LEC	CPMM	25	0	ph=7.4,<ahref=https://permm.phar.umich.edu/target=_blank>PerMMwebserver</a>		-0.06	Lomize AL, Pogozheva ID.: Physics-Based Method for Modeling Passive Membrane Permeability and Translocation Pathways of Bioactive Molecules. J Chem Inf Model, Volume 59 (7), 2019	PerMM	0.870964
2,4-Dibromoestradiol	MM00319	CC12CCC3c4cc(Br)c(O)c(Br)c4CCC3C1CCC2O	UTXNYGUZJLLOSP-UHFFFAOYSA-N	430.18	5.13	266051		LEC	CPMM	25	0	ph=7.4,<ahref=https://permm.phar.umich.edu/target=_blank>PerMMwebserver</a>		0.63	Lomize AL, Pogozheva ID.: Physics-Based Method for Modeling Passive Membrane Permeability and Translocation Pathways of Bioactive Molecules. J Chem Inf Model, Volume 59 (7), 2019	PerMM	4.2658
Hydrochloric Acid	MM00654	Cl	VEXZGXHMUGYJMC-UHFFFAOYSA-N	36.46	0.42	313		LEC	CPMM	25	0	ph=7.4,<ahref=https://permm.phar.umich.edu/target=_blank>PerMMwebserver</a>		0.94	Lomize AL, Pogozheva ID.: Physics-Based Method for Modeling Passive Membrane Permeability and Translocation Pathways of Bioactive Molecules. J Chem Inf Model, Volume 59 (7), 2019	PerMM	8.70964
Chlorpromazine	MM00461	CN(C)CCCN1c2ccccc2Sc2ccc(Cl)cc21	ZPEIMTDSQAKGNT-UHFFFAOYSA-N	318.87	4.89	2726	CHEMBL71	LEC	CPMM	25		ph=7.4,<ahref=https://permm.phar.umich.edu/target=_blank>PerMMwebserver</a>		-0.65	Lomize AL, Pogozheva ID.: Physics-Based Method for Modeling Passive Membrane Permeability and Translocation Pathways of Bioactive Molecules. J Chem Inf Model, Volume 59 (7), 2019	PerMM	0.223872
Loratadine	MM00385	CCOC(=O)N1CCC(=C2c3ccc(Cl)cc3CCc3cccnc32)CC1	JCCNYMKQOSZNPW-UHFFFAOYSA-N	382.89	4.89	3957	CHEMBL998	LEC	CPMM	25		ph=7.4,<ahref=https://permm.phar.umich.edu/target=_blank>PerMMwebserver</a>		0.4	Lomize AL, Pogozheva ID.: Physics-Based Method for Modeling Passive Membrane Permeability and Translocation Pathways of Bioactive Molecules. J Chem Inf Model, Volume 59 (7), 2019	PerMM	2.51189
4-iodo-1,5-dimethyl-2-phenylpyrazol-3-one	MM00377	Cc1c(I)c(=O)n(-c2ccccc2)n1C	ZZOBLCHCPLOXCE-UHFFFAOYSA-N	314.13	2.09	8522		LEC	CPMM	25		ph=7.4,<ahref=https://permm.phar.umich.edu/target=_blank>PerMMwebserver</a>		0.72	Lomize AL, Pogozheva ID.: Physics-Based Method for Modeling Passive Membrane Permeability and Translocation Pathways of Bioactive Molecules. J Chem Inf Model, Volume 59 (7), 2019	PerMM	5.24807
Ralimetinib Dimesylate	MM00417	CC(C)(C)Cn1c(N)nc2ccc(-c3[nH]c(C(C)(C)C)nc3-c3ccc(F)cc3)nc21.CS(=O)(=O)O.CS(=O)(=O)O	NARMJPIBAXVUIE-UHFFFAOYSA-N	612.75	4.56	11570805		LEC	CPMM	25		ph=7.4,<ahref=https://permm.phar.umich.edu/target=_blank>PerMMwebserver</a>		0.49	Lomize AL, Pogozheva ID.: Physics-Based Method for Modeling Passive Membrane Permeability and Translocation Pathways of Bioactive Molecules. J Chem Inf Model, Volume 59 (7), 2019	PerMM	3.0903
11beta-Hydroxyprogesterone	MM00317	CC(=O)[C@H]1CC[C@H]2[C@@H]3CCC4=CC(=O)CC[C@]4(C)[C@H]3[C@@H](O)C[C@]12C	BFZHCUBIASXHPK-ATWVFEABSA-N	330.47	3.69	101788		LEC	CPMM	25		ph=7.4,<ahref=https://permm.phar.umich.edu/target=_blank>PerMMwebserver</a>		-0.06	Lomize AL, Pogozheva ID.: Physics-Based Method for Modeling Passive Membrane Permeability and Translocation Pathways of Bioactive Molecules. J Chem Inf Model, Volume 59 (7), 2019	PerMM	0.870964
2,4-Dibromoestradiol	MM00319	CC12CCC3c4cc(Br)c(O)c(Br)c4CCC3C1CCC2O	UTXNYGUZJLLOSP-UHFFFAOYSA-N	430.18	5.13	266051		LEC	CPMM	25		ph=7.4,<ahref=https://permm.phar.umich.edu/target=_blank>PerMMwebserver</a>		0.63	Lomize AL, Pogozheva ID.: Physics-Based Method for Modeling Passive Membrane Permeability and Translocation Pathways of Bioactive Molecules. J Chem Inf Model, Volume 59 (7), 2019	PerMM	4.2658
Hydrochloric Acid	MM00654	Cl	VEXZGXHMUGYJMC-UHFFFAOYSA-N	36.46	0.42	313		LEC	CPMM	25		ph=7.4,<ahref=https://permm.phar.umich.edu/target=_blank>PerMMwebserver</a>		0.94	Lomize AL, Pogozheva ID.: Physics-Based Method for Modeling Passive Membrane Permeability and Translocation Pathways of Bioactive Molecules. J Chem Inf Model, Volume 59 (7), 2019	PerMM	8.70964
Tol-Gly-Gly	MM00699	Cc1ccc(C(=O)NCC(=O)NCC(=O)O)cc1	GFMIXHRADKOCKD-UHFFFAOYSA-N	250.25	-0.07	1612474		CACO	CPMM	25	0	<ahref=https://permm.phar.umich.edu/target=_blank>PerMMwebserver</a>		-4.67	Lomize AL, Pogozheva ID.: Physics-Based Method for Modeling Passive Membrane Permeability and Translocation Pathways of Bioactive Molecules. J Chem Inf Model, Volume 59 (7), 2019	PerMM	2.13796e-05
Benzoic Acid	MM00630	O=C(O)c1ccccc1	WPYMKLBDIGXBTP-UHFFFAOYSA-N	122.12	1.38	243	CHEMBL541	CACO	CPMM	25		<ahref=https://permm.phar.umich.edu/target=_blank>PerMMwebserver</a>		-3.59	Lomize AL, Pogozheva ID.: Physics-Based Method for Modeling Passive Membrane Permeability and Translocation Pathways of Bioactive Molecules. J Chem Inf Model, Volume 59 (7), 2019	PerMM	0.00025704
Ethylene glycol	MM00360	OCCO	LYCAIKOWRPUZTN-UHFFFAOYSA-N	62.07	-1.03	174		CACO	CPMM	25		<ahref=https://permm.phar.umich.edu/target=_blank>PerMMwebserver</a>		-4.7	Lomize AL, Pogozheva ID.: Physics-Based Method for Modeling Passive Membrane Permeability and Translocation Pathways of Bioactive Molecules. J Chem Inf Model, Volume 59 (7), 2019	PerMM	1.99526e-05
Cefadroxil	MM00718	CC1=C(C(=O)O)N2C(=O)C(NC(=O)C(N)c3ccc(O)cc3)C2SC1	BOEGTKLJZSQCCD-UHFFFAOYSA-N	363.4	0.15	47965	CHEMBL1644	LEC	CPMM	25	0	<ahref=https://permm.phar.umich.edu/target=_blank>PerMMwebserver</a>		-9.89	Lomize AL, Pogozheva ID.: Physics-Based Method for Modeling Passive Membrane Permeability and Translocation Pathways of Bioactive Molecules. J Chem Inf Model, Volume 59 (7), 2019	PerMM	1.28825e-10
2,4-Dihydroxybenzoic Acid	MM00595	O=C(O)c1ccc(O)cc1O	UIAFKZKHHVMJGS-UHFFFAOYSA-N	154.12	0.8	1491	CHEMBL328910	LEC	CPMM	25	0	<ahref=https://permm.phar.umich.edu/target=_blank>PerMMwebserver</a>		-4.58	Lomize AL, Pogozheva ID.: Physics-Based Method for Modeling Passive Membrane Permeability and Translocation Pathways of Bioactive Molecules. J Chem Inf Model, Volume 59 (7), 2019	PerMM	2.63027e-05
Acebutolol	MM00437	CCCC(=O)Nc1ccc(OCC(O)CNC(C)C)c(C(C)=O)c1	GOEMGAFJFRBGGG-OAHLLOKOSA-N	336.43	2.37	1978	CHEMBL642	LEC	CPMM	25	0	<ahref=https://permm.phar.umich.edu/target=_blank>PerMMwebserver</a>		-2.22	Lomize AL, Pogozheva ID.: Physics-Based Method for Modeling Passive Membrane Permeability and Translocation Pathways of Bioactive Molecules. J Chem Inf Model, Volume 59 (7), 2019	PerMM	0.0060256
Acetic Acid	MM00613	CC(=O)O	QTBSBXVTEAMEQO-UHFFFAOYSA-N	60.05	0.09	176	CHEMBL539	LEC	CPMM	25	0	<ahref=https://permm.phar.umich.edu/target=_blank>PerMMwebserver</a>		-2.04	Lomize AL, Pogozheva ID.: Physics-Based Method for Modeling Passive Membrane Permeability and Translocation Pathways of Bioactive Molecules. J Chem Inf Model, Volume 59 (7), 2019	PerMM	0.00912011
Acetylsalicylic Acid	MM00080	CC(=O)Oc1ccccc1C(=O)O	BSYNRYMUTXBXSQ-UHFFFAOYSA-N	180.16	1.31	2244	CHEMBL25	LEC	CPMM	25	0	<ahref=https://permm.phar.umich.edu/target=_blank>PerMMwebserver</a>		0.14	Lomize AL, Pogozheva ID.: Physics-Based Method for Modeling Passive Membrane Permeability and Translocation Pathways of Bioactive Molecules. J Chem Inf Model, Volume 59 (7), 2019	PerMM	1.38038
Alprenolol	MM00440	C=CCc1ccccc1OCC(O)CNC(C)C	PAZJSJFMUHDSTF-CQSZACIVSA-N	249.35	2.15	2119	CHEMBL266195	LEC	CPMM	25	0	<ahref=https://permm.phar.umich.edu/target=_blank>PerMMwebserver</a>		2.18	Lomize AL, Pogozheva ID.: Physics-Based Method for Modeling Passive Membrane Permeability and Translocation Pathways of Bioactive Molecules. J Chem Inf Model, Volume 59 (7), 2019	PerMM	151.356
Adamantan-1-amine	MM00441	N[C@]12C[C@H]3C[C@H](C[C@H](C3)C1)C2	DKNWSYNQZKUICI-CHIWXEEVSA-N	151.25	1.91	2130	CHEMBL660	LEC	CPMM	25	0	<ahref=https://permm.phar.umich.edu/target=_blank>PerMMwebserver</a>		1.55	Lomize AL, Pogozheva ID.: Physics-Based Method for Modeling Passive Membrane Permeability and Translocation Pathways of Bioactive Molecules. J Chem Inf Model, Volume 59 (7), 2019	PerMM	35.4813
Amiloride	MM00267	N=C(N)NC(=O)c1nc(Cl)c(N)nc1N	XSDQTOBWRPYKKA-UHFFFAOYSA-N	229.63	-1.08	16231	CHEMBL945	LEC	CPMM	25	0	<ahref=https://permm.phar.umich.edu/target=_blank>PerMMwebserver</a>		-9.29	Lomize AL, Pogozheva ID.: Physics-Based Method for Modeling Passive Membrane Permeability and Translocation Pathways of Bioactive Molecules. J Chem Inf Model, Volume 59 (7), 2019	PerMM	5.12861e-10
4-[(7-chloroquinolin-4-yl)amino]-2-(diethylaminomethyl)phenol	MM00446	CCN(CC)Cc1cc(Nc2ccnc3cc(Cl)ccc23)ccc1O	OVCDSSHSILBFBN-UHFFFAOYSA-N	355.87	5.18	2165	CHEMBL682	LEC	CPMM	25	0	<ahref=https://permm.phar.umich.edu/target=_blank>PerMMwebserver</a>		-1	Lomize AL, Pogozheva ID.: Physics-Based Method for Modeling Passive Membrane Permeability and Translocation Pathways of Bioactive Molecules. J Chem Inf Model, Volume 59 (7), 2019	PerMM	0.1
8-chloro-6-piperazin-1-ylbenzo[b][1,4]benzoxazepine	MM00447	Clc1ccc2c(c1)C(N1CCNCC1)=Nc1ccccc1O2	QWGDMFLQWFTERH-UHFFFAOYSA-N	313.79	3.43	2170	CHEMBL1113	LEC	CPMM	25	0	<ahref=https://permm.phar.umich.edu/target=_blank>PerMMwebserver</a>		-0.15	Lomize AL, Pogozheva ID.: Physics-Based Method for Modeling Passive Membrane Permeability and Translocation Pathways of Bioactive Molecules. J Chem Inf Model, Volume 59 (7), 2019	PerMM	0.707946
Amoxicillin	MM00716	CC1(C)S[C@@H]2[C@H](NC(=O)[C@H](N)c3ccc(O)cc3)C(=O)N2[C@H]1C(=O)O	LSQZJLSUYDQPKJ-NJBDSQKTSA-N	365.41	0.02	33613	CHEMBL1082	LEC	CPMM	25	0	<ahref=https://permm.phar.umich.edu/target=_blank>PerMMwebserver</a>		-9.06	Lomize AL, Pogozheva ID.: Physics-Based Method for Modeling Passive Membrane Permeability and Translocation Pathways of Bioactive Molecules. J Chem Inf Model, Volume 59 (7), 2019	PerMM	8.70964e-10
Ampicillin	MM00627	CC1(C)S[C@@H]2[C@H](NC(=O)[C@H](N)c3ccccc3)C(=O)N2[C@H]1C(=O)O	AVKUERGKIZMTKX-NJBDSQKTSA-N	349.41	0.32	6249	CHEMBL174	LEC	CPMM	25	0	<ahref=https://permm.phar.umich.edu/target=_blank>PerMMwebserver</a>		-6.29	Lomize AL, Pogozheva ID.: Physics-Based Method for Modeling Passive Membrane Permeability and Translocation Pathways of Bioactive Molecules. J Chem Inf Model, Volume 59 (7), 2019	PerMM	5.12861e-07
2-Aminobenzoic Acid	MM00596	Nc1ccccc1C(=O)O	RWZYAGGXGHYGMB-UHFFFAOYSA-N	137.14	0.97	227	CHEMBL14173	LEC	CPMM	25	0	<ahref=https://permm.phar.umich.edu/target=_blank>PerMMwebserver</a>		-1.62	Lomize AL, Pogozheva ID.: Physics-Based Method for Modeling Passive Membrane Permeability and Translocation Pathways of Bioactive Molecules. J Chem Inf Model, Volume 59 (7), 2019	PerMM	0.0239883
Atenolol	MM00078	CC(C)NCC(O)COc1ccc(CC(N)=O)cc1	METKIMKYRPQLGS-GFCCVEGCSA-N	266.34	0.45	2249	CHEMBL24	LEC	CPMM	25	0	<ahref=https://permm.phar.umich.edu/target=_blank>PerMMwebserver</a>		-2.79	Lomize AL, Pogozheva ID.: Physics-Based Method for Modeling Passive Membrane Permeability and Translocation Pathways of Bioactive Molecules. J Chem Inf Model, Volume 59 (7), 2019	PerMM	0.00162181
Benzoic Acid	MM00630	O=C(O)c1ccccc1	WPYMKLBDIGXBTP-UHFFFAOYSA-N	122.12	1.38	243	CHEMBL541	LEC	CPMM	25	0	<ahref=https://permm.phar.umich.edu/target=_blank>PerMMwebserver</a>		-0.43	Lomize AL, Pogozheva ID.: Physics-Based Method for Modeling Passive Membrane Permeability and Translocation Pathways of Bioactive Molecules. J Chem Inf Model, Volume 59 (7), 2019	PerMM	0.371535
3-(4-bromophenyl)-N,N-dimethyl-3-pyridin-2-ylpropan-1-amine	MM00453	CN(C)CC[C@@H](c1ccc(Br)cc1)c1ccccn1	ZDIGNSYAACHWNL-HNNXBMFYSA-N	319.25	3.93	6834	CHEMBL811	LEC	CPMM	25	0	<ahref=https://permm.phar.umich.edu/target=_blank>PerMMwebserver</a>		1.74	Lomize AL, Pogozheva ID.: Physics-Based Method for Modeling Passive Membrane Permeability and Translocation Pathways of Bioactive Molecules. J Chem Inf Model, Volume 59 (7), 2019	PerMM	54.9541
Butyric Acid	MM00634	CCCC(=O)O	FERIUCNNQQJTOY-UHFFFAOYSA-N	88.11	0.87	264	CHEMBL14227	LEC	CPMM	25	0	<ahref=https://permm.phar.umich.edu/target=_blank>PerMMwebserver</a>		-1.17	Lomize AL, Pogozheva ID.: Physics-Based Method for Modeling Passive Membrane Permeability and Translocation Pathways of Bioactive Molecules. J Chem Inf Model, Volume 59 (7), 2019	PerMM	0.0676083
Cefaclor	MM00717	NC(C(=O)NC1C(=O)N2C(C(=O)O)=C(Cl)CSC12)c1ccccc1	QYIYFLOTGYLRGG-UHFFFAOYSA-N	367.81	0.62	51039	CHEMBL680	LEC	CPMM	25	0	<ahref=https://permm.phar.umich.edu/target=_blank>PerMMwebserver</a>		-7.85	Lomize AL, Pogozheva ID.: Physics-Based Method for Modeling Passive Membrane Permeability and Translocation Pathways of Bioactive Molecules. J Chem Inf Model, Volume 59 (7), 2019	PerMM	1.41254e-08
Ceftibuten	MM00637	Nc1nc(C(=CCC(=O)O)C(=O)NC2C(=O)N3C(C(=O)O)=CCSC23)cs1	UNJFKXSSGBWRBZ-UHFFFAOYSA-N	410.43	-0.05	5282242	CHEMBL1605	LEC	CPMM	25	0	<ahref=https://permm.phar.umich.edu/target=_blank>PerMMwebserver</a>		-11.2	Lomize AL, Pogozheva ID.: Physics-Based Method for Modeling Passive Membrane Permeability and Translocation Pathways of Bioactive Molecules. J Chem Inf Model, Volume 59 (7), 2019	PerMM	6.30957e-12
Cephalexin	MM00721	CC1=C(C(=O)O)N2C(=O)C(NC(=O)C(N)c3ccccc3)C2SC1	ZAIPMKNFIOOWCQ-UHFFFAOYSA-N	347.4	0.44	27447	CHEMBL1727	LEC	CPMM	25	0	<ahref=https://permm.phar.umich.edu/target=_blank>PerMMwebserver</a>		-7.08	Lomize AL, Pogozheva ID.: Physics-Based Method for Modeling Passive Membrane Permeability and Translocation Pathways of Bioactive Molecules. J Chem Inf Model, Volume 59 (7), 2019	PerMM	8.31764e-08
Cephradine	MM00723	CC1=C(C(=O)O)N2C(=O)C(NC(=O)C(N)C3=CCC=CC3)C2SC1	RDLPVSKMFDYCOR-UHFFFAOYSA-N	349.41	0.35	38103	CHEMBL1604	LEC	CPMM	25	0	<ahref=https://permm.phar.umich.edu/target=_blank>PerMMwebserver</a>		-6.95	Lomize AL, Pogozheva ID.: Physics-Based Method for Modeling Passive Membrane Permeability and Translocation Pathways of Bioactive Molecules. J Chem Inf Model, Volume 59 (7), 2019	PerMM	1.12202e-07
Chlorambucil	MM00640	O=C(O)CCCc1ccc(N(CCCl)CCCl)cc1	JCKYGMPEJWAADB-UHFFFAOYSA-N	304.22	3.38	2708	CHEMBL515	LEC	CPMM	25	0	<ahref=https://permm.phar.umich.edu/target=_blank>PerMMwebserver</a>		-0.39	Lomize AL, Pogozheva ID.: Physics-Based Method for Modeling Passive Membrane Permeability and Translocation Pathways of Bioactive Molecules. J Chem Inf Model, Volume 59 (7), 2019	PerMM	0.40738
Chloroacetic Acid	MM00032	O=C(O)CCl	FOCAUTSVDIKZOP-UHFFFAOYSA-N	94.5	0.31	300		LEC	CPMM	25	0	<ahref=https://permm.phar.umich.edu/target=_blank>PerMMwebserver</a>		-2.62	Lomize AL, Pogozheva ID.: Physics-Based Method for Modeling Passive Membrane Permeability and Translocation Pathways of Bioactive Molecules. J Chem Inf Model, Volume 59 (7), 2019	PerMM	0.00239883
N4-(7-chloro-quinolin-4-yl)-n1,n1-diethyl-pentane-1,4-diamine	MM00459	CCN(CC)CCCC(C)Nc1ccnc2cc(Cl)ccc12	WHTVZRBIWZFKQO-UHFFFAOYSA-N	319.88	4.81	2719	CHEMBL76	LEC	CPMM	25	0	<ahref=https://permm.phar.umich.edu/target=_blank>PerMMwebserver</a>		1.78	Lomize AL, Pogozheva ID.: Physics-Based Method for Modeling Passive Membrane Permeability and Translocation Pathways of Bioactive Molecules. J Chem Inf Model, Volume 59 (7), 2019	PerMM	60.256
Chlorpheniramine	MM00460	CN(C)CCC(c1ccc(Cl)cc1)c1ccccn1	SOYKEARSMXGVTM-UHFFFAOYSA-N	274.8	3.82	2725	CHEMBL505	LEC	CPMM	25	0	<ahref=https://permm.phar.umich.edu/target=_blank>PerMMwebserver</a>		1.49	Lomize AL, Pogozheva ID.: Physics-Based Method for Modeling Passive Membrane Permeability and Translocation Pathways of Bioactive Molecules. J Chem Inf Model, Volume 59 (7), 2019	PerMM	30.903
Cimetidine	MM00463	CN=C(NC#N)NCCSCc1nc[nH]c1C	AQIXAKUUQRKLND-UHFFFAOYSA-N	252.35	0.6	2756	CHEMBL30	LEC	CPMM	25	0	<ahref=https://permm.phar.umich.edu/target=_blank>PerMMwebserver</a>		-3.66	Lomize AL, Pogozheva ID.: Physics-Based Method for Modeling Passive Membrane Permeability and Translocation Pathways of Bioactive Molecules. J Chem Inf Model, Volume 59 (7), 2019	PerMM	0.000218776
Ciprofloxacin	MM00726	O=C(O)c1cn(C2CC2)c2cc(N3CCNCC3)c(F)cc2c1=O	MYSWGUAQZAJSOK-UHFFFAOYSA-N	331.35	1.58	2764	CHEMBL8	LEC	CPMM	25	0	<ahref=https://permm.phar.umich.edu/target=_blank>PerMMwebserver</a>		-4.6	Lomize AL, Pogozheva ID.: Physics-Based Method for Modeling Passive Membrane Permeability and Translocation Pathways of Bioactive Molecules. J Chem Inf Model, Volume 59 (7), 2019	PerMM	2.51189e-05
1-[3-(dimethylamino)propyl]-1-(4-fluorophenyl)-3H-2-benzofuran-5-carbonitrile	MM00465	CN(C)CCCC1(c2ccc(F)cc2)OCc2cc(C#N)ccc21	WSEQXVZVJXJVFP-UHFFFAOYSA-N	324.4	3.81	2771	CHEMBL549	LEC	CPMM	25	0	<ahref=https://permm.phar.umich.edu/target=_blank>PerMMwebserver</a>		-1.19	Lomize AL, Pogozheva ID.: Physics-Based Method for Modeling Passive Membrane Permeability and Translocation Pathways of Bioactive Molecules. J Chem Inf Model, Volume 59 (7), 2019	PerMM	0.0645654
(2R)-2-[2-[(1R)-1-(4-chlorophenyl)-1-phenylethoxy]ethyl]-1-methylpyrrolidine	MM00466	CN1CCCC1CCOC(C)(c1ccccc1)c1ccc(Cl)cc1	YNNUSGIPVFPVBX-UHFFFAOYSA-N	343.9	5.1	26987	CHEMBL1626	LEC	CPMM	25	0	<ahref=https://permm.phar.umich.edu/target=_blank>PerMMwebserver</a>		3.83	Lomize AL, Pogozheva ID.: Physics-Based Method for Modeling Passive Membrane Permeability and Translocation Pathways of Bioactive Molecules. J Chem Inf Model, Volume 59 (7), 2019	PerMM	6760.83
Desipramine	MM00474	CNCCCN1c2ccccc2CCc2ccccc21	HCYAFALTSJYZDH-UHFFFAOYSA-N	266.39	3.53	2995	CHEMBL72	LEC	CPMM	25	0	<ahref=https://permm.phar.umich.edu/target=_blank>PerMMwebserver</a>		2.63	Lomize AL, Pogozheva ID.: Physics-Based Method for Modeling Passive Membrane Permeability and Translocation Pathways of Bioactive Molecules. J Chem Inf Model, Volume 59 (7), 2019	PerMM	426.58
Diclofenac	MM00090	O=C(O)Cc1ccccc1Nc1c(Cl)cccc1Cl	DCOPUUMXTXDBNB-UHFFFAOYSA-N	296.15	4.36	3033	CHEMBL139	LEC	CPMM	25	0	<ahref=https://permm.phar.umich.edu/target=_blank>PerMMwebserver</a>		-0.87	Lomize AL, Pogozheva ID.: Physics-Based Method for Modeling Passive Membrane Permeability and Translocation Pathways of Bioactive Molecules. J Chem Inf Model, Volume 59 (7), 2019	PerMM	0.134896
Diltiazem	MM00477	COc1ccc(C2Sc3ccccc3N(CCN(C)C)C(=O)C2OC(C)=O)cc1	HSUGRBWQSSZJOP-UHFFFAOYSA-N	414.53	3.37	39186	CHEMBL23	LEC	CPMM	25	0	<ahref=https://permm.phar.umich.edu/target=_blank>PerMMwebserver</a>		-1.07	Lomize AL, Pogozheva ID.: Physics-Based Method for Modeling Passive Membrane Permeability and Translocation Pathways of Bioactive Molecules. J Chem Inf Model, Volume 59 (7), 2019	PerMM	0.0851138
Diphenhydramine	MM00478	CN(C)CCOC(c1ccccc1)c1ccccc1	ZZVUWRFHKOJYTH-UHFFFAOYSA-N	255.36	3.35	3100	CHEMBL657	LEC	CPMM	25	0	<ahref=https://permm.phar.umich.edu/target=_blank>PerMMwebserver</a>		2.98	Lomize AL, Pogozheva ID.: Physics-Based Method for Modeling Passive Membrane Permeability and Translocation Pathways of Bioactive Molecules. J Chem Inf Model, Volume 59 (7), 2019	PerMM	954.993
Dipyridamole	MM00479	OCCN(CCO)c1nc(N2CCCCC2)c2nc(N(CCO)CCO)nc(N3CCCCC3)c2n1	IZEKFCXSFNUWAM-UHFFFAOYSA-N	504.64	-0.02	3108	CHEMBL932	LEC	CPMM	25	0	<ahref=https://permm.phar.umich.edu/target=_blank>PerMMwebserver</a>		-7.93	Lomize AL, Pogozheva ID.: Physics-Based Method for Modeling Passive Membrane Permeability and Translocation Pathways of Bioactive Molecules. J Chem Inf Model, Volume 59 (7), 2019	PerMM	1.1749e-08
Domperidone	MM00481	O=c1[nH]c2ccccc2n1CCCN1CCC(n2c(=O)[nH]c3cc(Cl)ccc32)CC1	FGXWKSZFVQUSTL-UHFFFAOYSA-N	425.92	3.35	3151	CHEMBL219916	LEC	CPMM	25	0	<ahref=https://permm.phar.umich.edu/target=_blank>PerMMwebserver</a>		-3.23	Lomize AL, Pogozheva ID.: Physics-Based Method for Modeling Passive Membrane Permeability and Translocation Pathways of Bioactive Molecules. J Chem Inf Model, Volume 59 (7), 2019	PerMM	0.000588844
L-dopamine	MM00483	NCCc1ccc(O)c(O)c1	VYFYYTLLBUKUHU-UHFFFAOYSA-N	153.18	0.6	681	CHEMBL59	LEC	CPMM	25	0	<ahref=https://permm.phar.umich.edu/target=_blank>PerMMwebserver</a>		-3.68	Lomize AL, Pogozheva ID.: Physics-Based Method for Modeling Passive Membrane Permeability and Translocation Pathways of Bioactive Molecules. J Chem Inf Model, Volume 59 (7), 2019	PerMM	0.00020893
Enalaprilat	MM00732	CC(NC(CCc1ccccc1)C(=O)O)C(=O)N1CCCC1C(=O)O	LZFZMUMEGBBDTC-UHFFFAOYSA-N	348.4	1.13	5462501	CHEMBL577	LEC	CPMM	25	0	<ahref=https://permm.phar.umich.edu/target=_blank>PerMMwebserver</a>		-2.06	Lomize AL, Pogozheva ID.: Physics-Based Method for Modeling Passive Membrane Permeability and Translocation Pathways of Bioactive Molecules. J Chem Inf Model, Volume 59 (7), 2019	PerMM	0.00870964
(1R,2S)-2-(methylamino)-1-phenylpropan-1-ol	MM00486	CN[C@@H](C)[C@H](O)c1ccccc1	KWGRBVOPPLSCSI-WPRPVWTQSA-N	165.24	1.33	9294	CHEMBL211456	LEC	CPMM	25	0	<ahref=https://permm.phar.umich.edu/target=_blank>PerMMwebserver</a>		-0.04	Lomize AL, Pogozheva ID.: Physics-Based Method for Modeling Passive Membrane Permeability and Translocation Pathways of Bioactive Molecules. J Chem Inf Model, Volume 59 (7), 2019	PerMM	0.912011
Erythromycin	MM00489	CCC1OC(=O)C(C)C(OC2CC(C)(OC)C(O)C(C)O2)C(C)C(OC2OC(C)CC(N(C)C)C2O)C(C)(O)CC(C)C(=O)C(C)C(O)C1(C)O	ULGZDMOVFRHVEP-UHFFFAOYSA-N	733.94	1.79	12560	CHEMBL532	LEC	CPMM	25	0	<ahref=https://permm.phar.umich.edu/target=_blank>PerMMwebserver</a>		-4.77	Lomize AL, Pogozheva ID.: Physics-Based Method for Modeling Passive Membrane Permeability and Translocation Pathways of Bioactive Molecules. J Chem Inf Model, Volume 59 (7), 2019	PerMM	1.69824e-05
Ethanamine	MM00491	CCN	QUSNBJAOOMFDIB-UHFFFAOYSA-N	45.09	-0.04	6341		LEC	CPMM	25	0	<ahref=https://permm.phar.umich.edu/target=_blank>PerMMwebserver</a>		-1.04	Lomize AL, Pogozheva ID.: Physics-Based Method for Modeling Passive Membrane Permeability and Translocation Pathways of Bioactive Molecules. J Chem Inf Model, Volume 59 (7), 2019	PerMM	0.0912011
Famotidine	MM00079	NC(N)=Nc1nc(CSCCC(N)=NS(N)(=O)=O)cs1	XUFQPHANEAPEMJ-UHFFFAOYSA-N	337.46	-0.77	5702160	CHEMBL902	LEC	CPMM	25	0	<ahref=https://permm.phar.umich.edu/target=_blank>PerMMwebserver</a>		-8.56	Lomize AL, Pogozheva ID.: Physics-Based Method for Modeling Passive Membrane Permeability and Translocation Pathways of Bioactive Molecules. J Chem Inf Model, Volume 59 (7), 2019	PerMM	2.75423e-09
Fentanyl	MM00493	CCC(=O)N(c1ccccc1)C1CCN(CCc2ccccc2)CC1	PJMPHNIQZUBGLI-UHFFFAOYSA-N	336.48	4.14	3345	CHEMBL596	LEC	CPMM	25	0	<ahref=https://permm.phar.umich.edu/target=_blank>PerMMwebserver</a>		3.98	Lomize AL, Pogozheva ID.: Physics-Based Method for Modeling Passive Membrane Permeability and Translocation Pathways of Bioactive Molecules. J Chem Inf Model, Volume 59 (7), 2019	PerMM	9549.93
Fexofenadine	MM00735	CC(C)(C(=O)O)c1ccc(C(O)CCCN2CCC(C(O)(c3ccccc3)c3ccccc3)CC2)cc1	RWTNPBWLLIMQHL-UHFFFAOYSA-N	501.67	5.51	3348	CHEMBL914	LEC	CPMM	25	0	<ahref=https://permm.phar.umich.edu/target=_blank>PerMMwebserver</a>		0.87	Lomize AL, Pogozheva ID.: Physics-Based Method for Modeling Passive Membrane Permeability and Translocation Pathways of Bioactive Molecules. J Chem Inf Model, Volume 59 (7), 2019	PerMM	7.4131
Flumequine	MM00646	CC1CCc2cc(F)cc3c(=O)c(C(=O)O)cn1c23	DPSPPJIUMHPXMA-UHFFFAOYSA-N	261.25	2.35	3374	CHEMBL370252	LEC	CPMM	25	0	<ahref=https://permm.phar.umich.edu/target=_blank>PerMMwebserver</a>		-1.67	Lomize AL, Pogozheva ID.: Physics-Based Method for Modeling Passive Membrane Permeability and Translocation Pathways of Bioactive Molecules. J Chem Inf Model, Volume 59 (7), 2019	PerMM	0.0213796
Fluoxetine	MM00082	CNCCC(Oc1ccc(C(F)(F)F)cc1)c1ccccc1	RTHCYVBBDHJXIQ-UHFFFAOYSA-N	309.33	4.44	3386	CHEMBL41	LEC	CPMM	25	0	<ahref=https://permm.phar.umich.edu/target=_blank>PerMMwebserver</a>		2.1	Lomize AL, Pogozheva ID.: Physics-Based Method for Modeling Passive Membrane Permeability and Translocation Pathways of Bioactive Molecules. J Chem Inf Model, Volume 59 (7), 2019	PerMM	125.893
Formic Acid	MM00649	O=CO	BDAGIHXWWSANSR-UHFFFAOYSA-N	46.03	-0.3	284	CHEMBL116736	LEC	CPMM	25	0	<ahref=https://permm.phar.umich.edu/target=_blank>PerMMwebserver</a>		-2.79	Lomize AL, Pogozheva ID.: Physics-Based Method for Modeling Passive Membrane Permeability and Translocation Pathways of Bioactive Molecules. J Chem Inf Model, Volume 59 (7), 2019	PerMM	0.00162181
Furosemide	MM00083	NS(=O)(=O)c1cc(C(=O)O)c(NCc2ccco2)cc1Cl	ZZUFCTLCJUWOSV-UHFFFAOYSA-N	330.75	1.89	3440	CHEMBL35	LEC	CPMM	25	0	<ahref=https://permm.phar.umich.edu/target=_blank>PerMMwebserver</a>		-5.36	Lomize AL, Pogozheva ID.: Physics-Based Method for Modeling Passive Membrane Permeability and Translocation Pathways of Bioactive Molecules. J Chem Inf Model, Volume 59 (7), 2019	PerMM	4.36516e-06
Gabapentin	MM00737	NCC1(CC(=O)O)CCCCC1	UGJMXCAKCUNAIE-UHFFFAOYSA-N	171.24	1.37	3446	CHEMBL940	LEC	CPMM	25	0	<ahref=https://permm.phar.umich.edu/target=_blank>PerMMwebserver</a>		-2.08	Lomize AL, Pogozheva ID.: Physics-Based Method for Modeling Passive Membrane Permeability and Translocation Pathways of Bioactive Molecules. J Chem Inf Model, Volume 59 (7), 2019	PerMM	0.00831764
Glipizide	MM00651	Cc1cnc(C(=O)NCCc2ccc(S(=O)(=O)NC(=O)NC3CCCCC3)cc2)cn1	ZJJXGWJIGJFDTL-UHFFFAOYSA-N	445.55	2.08	3478	CHEMBL1073	LEC	CPMM	25	0	<ahref=https://permm.phar.umich.edu/target=_blank>PerMMwebserver</a>		-4.73	Lomize AL, Pogozheva ID.: Physics-Based Method for Modeling Passive Membrane Permeability and Translocation Pathways of Bioactive Molecules. J Chem Inf Model, Volume 59 (7), 2019	PerMM	1.86209e-05
Grepafloxacin	MM00742	Cc1c(F)c(N2CCNC(C)C2)cc2c1c(=O)c(C(=O)O)cn2C1CC1	AIJTTZAVMXIJGM-UHFFFAOYSA-N	359.4	2.28	72474	CHEMBL583	LEC	CPMM	25	0	<ahref=https://permm.phar.umich.edu/target=_blank>PerMMwebserver</a>		-2.91	Lomize AL, Pogozheva ID.: Physics-Based Method for Modeling Passive Membrane Permeability and Translocation Pathways of Bioactive Molecules. J Chem Inf Model, Volume 59 (7), 2019	PerMM	0.00123027
Guanabenz	MM00497	NC(N)=NN=Cc1c(Cl)cccc1Cl	WDZVGELJXXEGPV-UHFFFAOYSA-N	231.09	1.81	5702063	CHEMBL420	LEC	CPMM	25	0	<ahref=https://permm.phar.umich.edu/target=_blank>PerMMwebserver</a>		-3.7	Lomize AL, Pogozheva ID.: Physics-Based Method for Modeling Passive Membrane Permeability and Translocation Pathways of Bioactive Molecules. J Chem Inf Model, Volume 59 (7), 2019	PerMM	0.000199526
Caproic Acid	MM00636	CCCCCC(=O)O	FUZZWVXGSFPDMH-UHFFFAOYSA-N	116.16	1.65	8892		LEC	CPMM	25	0	<ahref=https://permm.phar.umich.edu/target=_blank>PerMMwebserver</a>		-0.4	Lomize AL, Pogozheva ID.: Physics-Based Method for Modeling Passive Membrane Permeability and Translocation Pathways of Bioactive Molecules. J Chem Inf Model, Volume 59 (7), 2019	PerMM	0.398107
2-[2-[4-[(4-chlorophenyl)-phenylmethyl]piperazin-1-yl]ethoxy]ethanol	MM00502	OCCOCCN1CCN(C(c2ccccc2)c2ccc(Cl)cc2)CC1	ZQDWXGKKHFNSQK-UHFFFAOYSA-N	374.91	3.06	3658	CHEMBL896	LEC	CPMM	25	0	<ahref=https://permm.phar.umich.edu/target=_blank>PerMMwebserver</a>		-1	Lomize AL, Pogozheva ID.: Physics-Based Method for Modeling Passive Membrane Permeability and Translocation Pathways of Bioactive Molecules. J Chem Inf Model, Volume 59 (7), 2019	PerMM	0.1
Imipramine	MM00504	CN(C)CCCN1c2ccccc2CCc2ccccc21	BCGWQEUPMDMJNV-UHFFFAOYSA-N	280.42	3.88	3696	CHEMBL11	LEC	CPMM	25	0	<ahref=https://permm.phar.umich.edu/target=_blank>PerMMwebserver</a>		2.7	Lomize AL, Pogozheva ID.: Physics-Based Method for Modeling Passive Membrane Permeability and Translocation Pathways of Bioactive Molecules. J Chem Inf Model, Volume 59 (7), 2019	PerMM	501.187
Indinavir	MM00505	CC(C)(C)NC(=O)C1CN(Cc2cccnc2)CCN1CC(O)CC(Cc1ccccc1)C(=O)NC1c2ccccc2CC1O	CBVCZFGXHXORBI-UHFFFAOYSA-N	613.8	2.87	5362440	CHEMBL115	LEC	CPMM	25	0	<ahref=https://permm.phar.umich.edu/target=_blank>PerMMwebserver</a>		-2.28	Lomize AL, Pogozheva ID.: Physics-Based Method for Modeling Passive Membrane Permeability and Translocation Pathways of Bioactive Molecules. J Chem Inf Model, Volume 59 (7), 2019	PerMM	0.00524807
Indomethacin	MM00656	COc1ccc2c(c1)c(CC(=O)O)c(C)n2C(=O)c1ccc(Cl)cc1	CGIGDMFJXJATDK-UHFFFAOYSA-N	357.79	3.93	3715	CHEMBL6	LEC	CPMM	25	0	<ahref=https://permm.phar.umich.edu/target=_blank>PerMMwebserver</a>		-2.38	Lomize AL, Pogozheva ID.: Physics-Based Method for Modeling Passive Membrane Permeability and Translocation Pathways of Bioactive Molecules. J Chem Inf Model, Volume 59 (7), 2019	PerMM	0.00416869
Isobutyric Acid	MM00658	CC(C)C(=O)O	KQNPFQTWMSNSAP-UHFFFAOYSA-N	88.11	0.73	6590	CHEMBL108778	LEC	CPMM	25	0	<ahref=https://permm.phar.umich.edu/target=_blank>PerMMwebserver</a>		-0.92	Lomize AL, Pogozheva ID.: Physics-Based Method for Modeling Passive Membrane Permeability and Translocation Pathways of Bioactive Molecules. J Chem Inf Model, Volume 59 (7), 2019	PerMM	0.120226
Isovaleric Acid	MM00659	CC(C)CC(=O)O	GWYFCOCPABKNJV-UHFFFAOYSA-N	102.13	1.12	10430	CHEMBL568737	LEC	CPMM	25	0	<ahref=https://permm.phar.umich.edu/target=_blank>PerMMwebserver</a>		-0.69	Lomize AL, Pogozheva ID.: Physics-Based Method for Modeling Passive Membrane Permeability and Translocation Pathways of Bioactive Molecules. J Chem Inf Model, Volume 59 (7), 2019	PerMM	0.204174
Ketoprofen	MM00662	CC(C(=O)O)c1cccc(C(=O)c2ccccc2)c1	DKYWVDODHFEZIM-UHFFFAOYSA-N	254.29	3.11	3825	CHEMBL571	LEC	CPMM	25	0	<ahref=https://permm.phar.umich.edu/target=_blank>PerMMwebserver</a>		-0.03	Lomize AL, Pogozheva ID.: Physics-Based Method for Modeling Passive Membrane Permeability and Translocation Pathways of Bioactive Molecules. J Chem Inf Model, Volume 59 (7), 2019	PerMM	0.933254
Labetalol	MM00507	CC(CCc1ccccc1)NCC(O)c1ccc(O)c(C(N)=O)c1	SGUAFYQXFOLMHL-UHFFFAOYSA-N	328.41	2.14	3869	CHEMBL429	LEC	CPMM	25	0	<ahref=https://permm.phar.umich.edu/target=_blank>PerMMwebserver</a>		-1.55	Lomize AL, Pogozheva ID.: Physics-Based Method for Modeling Passive Membrane Permeability and Translocation Pathways of Bioactive Molecules. J Chem Inf Model, Volume 59 (7), 2019	PerMM	0.0281838
Lisinopril	MM00763	NCCCCC(NC(CCc1ccccc1)C(=O)O)C(=O)N1CCCC1C(=O)O	RLAWWYSOJDYHDC-UHFFFAOYSA-N	405.5	1.24	5362119	CHEMBL1237	LEC	CPMM	25	0	<ahref=https://permm.phar.umich.edu/target=_blank>PerMMwebserver</a>		-3.92	Lomize AL, Pogozheva ID.: Physics-Based Method for Modeling Passive Membrane Permeability and Translocation Pathways of Bioactive Molecules. J Chem Inf Model, Volume 59 (7), 2019	PerMM	0.000120226
8-chloro-6-(4-methylpiperazin-1-yl)benzo[b][1,4]benzoxazepine	MM00510	CN1CCN(C2=Nc3ccccc3Oc3ccc(Cl)cc32)CC1	XJGVXQDUIWGIRW-UHFFFAOYSA-N	327.82	3.77	3964	CHEMBL831	LEC	CPMM	25	0	<ahref=https://permm.phar.umich.edu/target=_blank>PerMMwebserver</a>		0.09	Lomize AL, Pogozheva ID.: Physics-Based Method for Modeling Passive Membrane Permeability and Translocation Pathways of Bioactive Molecules. J Chem Inf Model, Volume 59 (7), 2019	PerMM	1.23027
Ethyl 1-methyl-4-phenylpiperidine-4-carboxylate	MM00511	CCOC(=O)C1(c2ccccc2)CCN(C)CC1	XADCESSVHJOZHK-UHFFFAOYSA-N	247.34	2.21	4058	CHEMBL607	LEC	CPMM	25	0	<ahref=https://permm.phar.umich.edu/target=_blank>PerMMwebserver</a>		1.51	Lomize AL, Pogozheva ID.: Physics-Based Method for Modeling Passive Membrane Permeability and Translocation Pathways of Bioactive Molecules. J Chem Inf Model, Volume 59 (7), 2019	PerMM	32.3594
Methotrexate	MM00270	CN(Cc1cnc2nc(N)nc(N)c2n1)c1ccc(C(=O)NC(CCC(=O)O)C(=O)O)cc1	FBOZXECLQNJBKD-UHFFFAOYSA-N	454.45	0.27	126941	CHEMBL34259	LEC	CPMM	25	0	<ahref=https://permm.phar.umich.edu/target=_blank>PerMMwebserver</a>		-15.3	Lomize AL, Pogozheva ID.: Physics-Based Method for Modeling Passive Membrane Permeability and Translocation Pathways of Bioactive Molecules. J Chem Inf Model, Volume 59 (7), 2019	PerMM	5.01187e-16
Methylamine	MM00515	CN	BAVYZALUXZFZLV-UHFFFAOYSA-N	31.06	-0.43	6329	CHEMBL43280	LEC	CPMM	25	0	<ahref=https://permm.phar.umich.edu/target=_blank>PerMMwebserver</a>		-2.31	Lomize AL, Pogozheva ID.: Physics-Based Method for Modeling Passive Membrane Permeability and Translocation Pathways of Bioactive Molecules. J Chem Inf Model, Volume 59 (7), 2019	PerMM	0.00489779
4-amino-5-chloro-N-[2-(diethylamino)ethyl]-2-methoxybenzamide	MM00517	CCN(CC)CCNC(=O)c1cc(Cl)c(N)cc1OC	TTWJBBZEZQICBI-UHFFFAOYSA-N	299.8	2	4168	CHEMBL86	LEC	CPMM	25	0	<ahref=https://permm.phar.umich.edu/target=_blank>PerMMwebserver</a>		-3.46	Lomize AL, Pogozheva ID.: Physics-Based Method for Modeling Passive Membrane Permeability and Translocation Pathways of Bioactive Molecules. J Chem Inf Model, Volume 59 (7), 2019	PerMM	0.000346737
Metoprolol	MM00275	COCCc1ccc(OCC(O)CNC(C)C)cc1	IUBSYMUCCVWXPE-UHFFFAOYSA-N	267.37	1.61	4171	CHEMBL13	LEC	CPMM	25	0	<ahref=https://permm.phar.umich.edu/target=_blank>PerMMwebserver</a>		1.29	Lomize AL, Pogozheva ID.: Physics-Based Method for Modeling Passive Membrane Permeability and Translocation Pathways of Bioactive Molecules. J Chem Inf Model, Volume 59 (7), 2019	PerMM	19.4984
Midazolam	MM00519	Cc1ncc2n1-c1ccc(Cl)cc1C(c1ccccc1F)=NC2	DDLIGBOFAVUZHB-UHFFFAOYSA-N	325.77	4.32	4192	CHEMBL655	LEC	CPMM	25	0	<ahref=https://permm.phar.umich.edu/target=_blank>PerMMwebserver</a>		0.82	Lomize AL, Pogozheva ID.: Physics-Based Method for Modeling Passive Membrane Permeability and Translocation Pathways of Bioactive Molecules. J Chem Inf Model, Volume 59 (7), 2019	PerMM	6.60693
1,4-dihydroxy-5,8-bis[2-(2-hydroxyethylamino)ethylamino]anthracene-9,10-dione	MM00522	O=C1c2c(O)ccc(O)c2C(=O)c2c(NCCNCCO)ccc(NCCNCCO)c21	KKZJGLLVHKMTCM-UHFFFAOYSA-N	444.49	-0.14	4212	CHEMBL58	LEC	CPMM	25	0	<ahref=https://permm.phar.umich.edu/target=_blank>PerMMwebserver</a>		-9.54	Lomize AL, Pogozheva ID.: Physics-Based Method for Modeling Passive Membrane Permeability and Translocation Pathways of Bioactive Molecules. J Chem Inf Model, Volume 59 (7), 2019	PerMM	2.88403e-10
Nadolol	MM00525	CC(C)(C)NCC(O)COc1cccc2c1CC(O)C(O)C2	VWPOSFSPZNDTMJ-UHFFFAOYSA-N	309.41	0.63	4411	CHEMBL521606	LEC	CPMM	25	0	<ahref=https://permm.phar.umich.edu/target=_blank>PerMMwebserver</a>		-1.93	Lomize AL, Pogozheva ID.: Physics-Based Method for Modeling Passive Membrane Permeability and Translocation Pathways of Bioactive Molecules. J Chem Inf Model, Volume 59 (7), 2019	PerMM	0.011749
Nalbuphine	MM00526	Oc1ccc2c3c1O[C@H]1[C@@H](O)CC[C@@]4(O)[C@@H](C2)N(CC2CCC2)CC[C@]314	NETZHAKZCGBWSS-CEDHKZHLSA-N	357.45	1.71	5311304	CHEMBL895	LEC	CPMM	25	0	<ahref=https://permm.phar.umich.edu/target=_blank>PerMMwebserver</a>		-0.66	Lomize AL, Pogozheva ID.: Physics-Based Method for Modeling Passive Membrane Permeability and Translocation Pathways of Bioactive Molecules. J Chem Inf Model, Volume 59 (7), 2019	PerMM	0.218776
Naproxen	MM00672	COc1ccc2cc(C(C)C(=O)O)ccc2c1	CMWTZPSULFXXJA-UHFFFAOYSA-N	230.26	3.04	156391	CHEMBL154	LEC	CPMM	25	0	<ahref=https://permm.phar.umich.edu/target=_blank>PerMMwebserver</a>		-0.35	Lomize AL, Pogozheva ID.: Physics-Based Method for Modeling Passive Membrane Permeability and Translocation Pathways of Bioactive Molecules. J Chem Inf Model, Volume 59 (7), 2019	PerMM	0.446684
Nelfinavir	MM00528	Cc1c(O)cccc1C(=O)NC(CSc1ccccc1)C(O)CN1CC2CCCCC2CC1C(=O)NC(C)(C)C	QAGYKUNXZHXKMR-UHFFFAOYSA-N	567.8	4.75	64143	CHEMBL584	LEC	CPMM	25	0	<ahref=https://permm.phar.umich.edu/target=_blank>PerMMwebserver</a>		1.13	Lomize AL, Pogozheva ID.: Physics-Based Method for Modeling Passive Membrane Permeability and Translocation Pathways of Bioactive Molecules. J Chem Inf Model, Volume 59 (7), 2019	PerMM	13.4896
Norfloxacin	MM00768	CCn1cc(C(=O)O)c(=O)c2cc(F)c(N3CCNCC3)cc21	OGJPXUAPXNRGGI-UHFFFAOYSA-N	319.34	1.27	4539	CHEMBL9	LEC	CPMM	25	0	<ahref=https://permm.phar.umich.edu/target=_blank>PerMMwebserver</a>		-4.9	Lomize AL, Pogozheva ID.: Physics-Based Method for Modeling Passive Membrane Permeability and Translocation Pathways of Bioactive Molecules. J Chem Inf Model, Volume 59 (7), 2019	PerMM	1.25893e-05
Ofloxacin	MM00769	CC1COc2c(N3CCN(C)CC3)c(F)cc3c(=O)c(C(=O)O)cn1c23	GSDSWSVVBLHKDQ-UHFFFAOYSA-N	361.37	1.54	4583	CHEMBL4	LEC	CPMM	25	0	<ahref=https://permm.phar.umich.edu/target=_blank>PerMMwebserver</a>		-5.43	Lomize AL, Pogozheva ID.: Physics-Based Method for Modeling Passive Membrane Permeability and Translocation Pathways of Bioactive Molecules. J Chem Inf Model, Volume 59 (7), 2019	PerMM	3.71535e-06
Phenylacetic Acid	MM00679	O=C(O)Cc1ccccc1	WLJVXDMOQOGPHL-UHFFFAOYSA-N	136.15	1.31	999	CHEMBL1044	LEC	CPMM	25	0	<ahref=https://permm.phar.umich.edu/target=_blank>PerMMwebserver</a>		-0.17	Lomize AL, Pogozheva ID.: Physics-Based Method for Modeling Passive Membrane Permeability and Translocation Pathways of Bioactive Molecules. J Chem Inf Model, Volume 59 (7), 2019	PerMM	0.676083
4-Hydroxybenzoic Acid	MM00609	O=C(O)c1ccc(O)cc1	FJKROLUGYXJWQN-UHFFFAOYSA-N	138.12	1.09	135	CHEMBL441343	LEC	CPMM	25	0	<ahref=https://permm.phar.umich.edu/target=_blank>PerMMwebserver</a>		-3.27	Lomize AL, Pogozheva ID.: Physics-Based Method for Modeling Passive Membrane Permeability and Translocation Pathways of Bioactive Molecules. J Chem Inf Model, Volume 59 (7), 2019	PerMM	0.000537032
Pindolol	MM00542	CC(C)NCC(O)COc1cccc2[nH]ccc12	JZQKKSLKJUAGIC-UHFFFAOYSA-N	248.33	1.91	4828	CHEMBL500	LEC	CPMM	25	0	<ahref=https://permm.phar.umich.edu/target=_blank>PerMMwebserver</a>		-0.86	Lomize AL, Pogozheva ID.: Physics-Based Method for Modeling Passive Membrane Permeability and Translocation Pathways of Bioactive Molecules. J Chem Inf Model, Volume 59 (7), 2019	PerMM	0.138038
11-[2-(4-methylpiperazin-1-yl)acetyl]-5H-pyrido[2,3-b][1,4]benzodiazepin-6-one	MM00543	CN1CCN(CC(=O)N2c3ccccc3C(=O)Nc3cccnc32)CC1	RMHMFHUVIITRHF-UHFFFAOYSA-N	351.41	1.56	4848	CHEMBL9967	LEC	CPMM	25	0	<ahref=https://permm.phar.umich.edu/target=_blank>PerMMwebserver</a>		-4.52	Lomize AL, Pogozheva ID.: Physics-Based Method for Modeling Passive Membrane Permeability and Translocation Pathways of Bioactive Molecules. J Chem Inf Model, Volume 59 (7), 2019	PerMM	3.01995e-05
Piroxicam	MM00682	CN1C(C(=O)Nc2ccccn2)=C(O)c2ccccc2S1(=O)=O	QYSPLQLAKJAUJT-UHFFFAOYSA-N	331.35	1.58	54676228	CHEMBL527	LEC	CPMM	25	0	<ahref=https://permm.phar.umich.edu/target=_blank>PerMMwebserver</a>		-5.12	Lomize AL, Pogozheva ID.: Physics-Based Method for Modeling Passive Membrane Permeability and Translocation Pathways of Bioactive Molecules. J Chem Inf Model, Volume 59 (7), 2019	PerMM	7.58578e-06
Pivalic Acid	MM00683	CC(C)(C)C(=O)O	IUGYQRQAERSCNH-UHFFFAOYSA-N	102.13	1.12	6417		LEC	CPMM	25	0	<ahref=https://permm.phar.umich.edu/target=_blank>PerMMwebserver</a>		-0.39	Lomize AL, Pogozheva ID.: Physics-Based Method for Modeling Passive Membrane Permeability and Translocation Pathways of Bioactive Molecules. J Chem Inf Model, Volume 59 (7), 2019	PerMM	0.40738
Practolol	MM00544	CC(=O)Nc1ccc(OCC(O)CNC(C)C)cc1	DURULFYMVIFBIR-UHFFFAOYSA-N	266.34	1.38	4883	CHEMBL6995	LEC	CPMM	25	0	<ahref=https://permm.phar.umich.edu/target=_blank>PerMMwebserver</a>		-0.49	Lomize AL, Pogozheva ID.: Physics-Based Method for Modeling Passive Membrane Permeability and Translocation Pathways of Bioactive Molecules. J Chem Inf Model, Volume 59 (7), 2019	PerMM	0.323594
Propionic Acid	MM00685	CCC(=O)O	XBDQKXXYIPTUBI-UHFFFAOYSA-N	74.08	0.48	1032	CHEMBL14021	LEC	CPMM	25	0	<ahref=https://permm.phar.umich.edu/target=_blank>PerMMwebserver</a>		-1.5	Lomize AL, Pogozheva ID.: Physics-Based Method for Modeling Passive Membrane Permeability and Translocation Pathways of Bioactive Molecules. J Chem Inf Model, Volume 59 (7), 2019	PerMM	0.0316228
Propranolol	MM00085	CC(C)NCC(O)COc1cccc2ccccc12	AQHHHDLHHXJYJD-UHFFFAOYSA-N	259.35	2.58	4946	CHEMBL27	LEC	CPMM	25	0	<ahref=https://permm.phar.umich.edu/target=_blank>PerMMwebserver</a>		3.42	Lomize AL, Pogozheva ID.: Physics-Based Method for Modeling Passive Membrane Permeability and Translocation Pathways of Bioactive Molecules. J Chem Inf Model, Volume 59 (7), 2019	PerMM	2630.27
4-Methylbenzoic Acid	MM00610	Cc1ccc(C(=O)O)cc1	LPNBBFKOUUSUDB-UHFFFAOYSA-N	136.15	1.69	7470		LEC	CPMM	25	0	<ahref=https://permm.phar.umich.edu/target=_blank>PerMMwebserver</a>		-0.08	Lomize AL, Pogozheva ID.: Physics-Based Method for Modeling Passive Membrane Permeability and Translocation Pathways of Bioactive Molecules. J Chem Inf Model, Volume 59 (7), 2019	PerMM	0.831764
N'-[(4-methoxyphenyl)methyl]-N,N-dimethyl-N'-pyridin-2-ylethane-1,2-diamine	MM00512	COc1ccc(CN(CCN(C)C)c2ccccn2)cc1	YECBIJXISLIIDS-UHFFFAOYSA-N	285.39	2.66	4992	CHEMBL511	LEC	CPMM	25	0	<ahref=https://permm.phar.umich.edu/target=_blank>PerMMwebserver</a>		0.29	Lomize AL, Pogozheva ID.: Physics-Based Method for Modeling Passive Membrane Permeability and Translocation Pathways of Bioactive Molecules. J Chem Inf Model, Volume 59 (7), 2019	PerMM	1.94984
Quercetin	MM00047	O=c1c(O)c(-c2ccc(O)c(O)c2)oc2cc(O)cc(O)c12	REFJWTPEDVJJIY-UHFFFAOYSA-N	302.24	1.99	5280343	CHEMBL50	LEC	CPMM	25	0	<ahref=https://permm.phar.umich.edu/target=_blank>PerMMwebserver</a>		-7.24	Lomize AL, Pogozheva ID.: Physics-Based Method for Modeling Passive Membrane Permeability and Translocation Pathways of Bioactive Molecules. J Chem Inf Model, Volume 59 (7), 2019	PerMM	5.7544e-08
Quinidine	MM00558	C=C[C@H]1CN2CC[C@H]1C[C@@H]2[C@@H](O)c1ccnc2ccc(OC)cc12	LOUPRKONTZGTKE-LHHVKLHASA-N	324.42	3.17	441074	CHEMBL1294	LEC	CPMM	25	0	<ahref=https://permm.phar.umich.edu/target=_blank>PerMMwebserver</a>		-1.19	Lomize AL, Pogozheva ID.: Physics-Based Method for Modeling Passive Membrane Permeability and Translocation Pathways of Bioactive Molecules. J Chem Inf Model, Volume 59 (7), 2019	PerMM	0.0645654
Quinine	MM00559	C=C[C@H]1CN2CC[C@H]1C[C@H]2[C@H](O)c1ccnc2ccc(OC)cc12	LOUPRKONTZGTKE-WZBLMQSHSA-N	324.42	3.17	3034034	CHEMBL170	LEC	CPMM	25	0	<ahref=https://permm.phar.umich.edu/target=_blank>PerMMwebserver</a>		-1.24	Lomize AL, Pogozheva ID.: Physics-Based Method for Modeling Passive Membrane Permeability and Translocation Pathways of Bioactive Molecules. J Chem Inf Model, Volume 59 (7), 2019	PerMM	0.057544
N,N-dimethyl-2-[5-(1,2,4-triazol-1-ylmethyl)-1H-indol-3-yl]ethanamine	MM00562	CN(C)CCc1c[nH]c2ccc(Cn3cncn3)cc12	ULFRLSNUDGIQQP-UHFFFAOYSA-N	269.35	1.91	5078	CHEMBL905	LEC	CPMM	25	0	<ahref=https://permm.phar.umich.edu/target=_blank>PerMMwebserver</a>		-2.2	Lomize AL, Pogozheva ID.: Physics-Based Method for Modeling Passive Membrane Permeability and Translocation Pathways of Bioactive Molecules. J Chem Inf Model, Volume 59 (7), 2019	PerMM	0.00630957
Salicylic Acid	MM00093	O=C(O)c1ccccc1O	YGSDEFSMJLZEOE-UHFFFAOYSA-N	138.12	1.09	338	CHEMBL424	LEC	CPMM	25	0	<ahref=https://permm.phar.umich.edu/target=_blank>PerMMwebserver</a>		-1.64	Lomize AL, Pogozheva ID.: Physics-Based Method for Modeling Passive Membrane Permeability and Translocation Pathways of Bioactive Molecules. J Chem Inf Model, Volume 59 (7), 2019	PerMM	0.0229087
6-fluoro-1-(4-fluorophenyl)-4-oxo-7-piperazin-1-ylquinoline-3-carboxylic acid	MM00771	O=C(O)c1cn(-c2ccc(F)cc2)c2cc(N3CCNCC3)c(F)cc2c1=O	XBHBWNFJWIASRO-UHFFFAOYSA-N	385.37	2.38	56208	CHEMBL37858	LEC	CPMM	25	0	<ahref=https://permm.phar.umich.edu/target=_blank>PerMMwebserver</a>		-3.55	Lomize AL, Pogozheva ID.: Physics-Based Method for Modeling Passive Membrane Permeability and Translocation Pathways of Bioactive Molecules. J Chem Inf Model, Volume 59 (7), 2019	PerMM	0.000281838
Sotalol	MM00567	CC(C)NCC(O)c1ccc(NS(C)(=O)=O)cc1	ZBMZVLHSJCTVON-UHFFFAOYSA-N	272.37	1.09	5253	CHEMBL471	LEC	CPMM	25	0	<ahref=https://permm.phar.umich.edu/target=_blank>PerMMwebserver</a>		-2.58	Lomize AL, Pogozheva ID.: Physics-Based Method for Modeling Passive Membrane Permeability and Translocation Pathways of Bioactive Molecules. J Chem Inf Model, Volume 59 (7), 2019	PerMM	0.00263027
Sparfloxacin	MM00772	CC1CN(c2c(F)c(N)c3c(=O)c(C(=O)O)cn(C4CC4)c3c2F)CC(C)N1	DZZWHBIBMUVIIW-UHFFFAOYSA-N	392.41	2.08	60464	CHEMBL850	LEC	CPMM	25	0	<ahref=https://permm.phar.umich.edu/target=_blank>PerMMwebserver</a>		-4.16	Lomize AL, Pogozheva ID.: Physics-Based Method for Modeling Passive Membrane Permeability and Translocation Pathways of Bioactive Molecules. J Chem Inf Model, Volume 59 (7), 2019	PerMM	6.91831e-05
Sulfasalazine	MM00690	O=C(O)c1cc(N=Nc2ccc(S(=O)(=O)Nc3ccccn3)cc2)ccc1O	NCEXYHBECQHGNR-UHFFFAOYSA-N	398.4	3.7	5359476	CHEMBL421	LEC	CPMM	25	0	<ahref=https://permm.phar.umich.edu/target=_blank>PerMMwebserver</a>		-5.27	Lomize AL, Pogozheva ID.: Physics-Based Method for Modeling Passive Membrane Permeability and Translocation Pathways of Bioactive Molecules. J Chem Inf Model, Volume 59 (7), 2019	PerMM	5.37032e-06
Sulpiride	MM00568	CCN1CCCC1CNC(=O)c1cc(S(N)(=O)=O)ccc1OC	BGRJTUBHPOOWDU-UHFFFAOYSA-N	341.43	0.56	5355	CHEMBL26	LEC	CPMM	25	0	<ahref=https://permm.phar.umich.edu/target=_blank>PerMMwebserver</a>		-5.79	Lomize AL, Pogozheva ID.: Physics-Based Method for Modeling Passive Membrane Permeability and Translocation Pathways of Bioactive Molecules. J Chem Inf Model, Volume 59 (7), 2019	PerMM	1.62181e-06
1-[3-[2-(dimethylamino)ethyl]-1H-indol-5-yl]-N-methylmethanesulfonamide	MM00569	CNS(=O)(=O)Cc1ccc2[nH]cc(CCN(C)C)c2c1	KQKPFRSPSRPDEB-UHFFFAOYSA-N	295.41	1.32	5358	CHEMBL128	LEC	CPMM	25	0	<ahref=https://permm.phar.umich.edu/target=_blank>PerMMwebserver</a>		-4.08	Lomize AL, Pogozheva ID.: Physics-Based Method for Modeling Passive Membrane Permeability and Translocation Pathways of Bioactive Molecules. J Chem Inf Model, Volume 59 (7), 2019	PerMM	8.31764e-05
5-[2-(tert-butylamino)-1-hydroxyethyl]benzene-1,3-diol	MM00306	CC(C)(C)NCC(O)c1cc(O)cc(O)c1	XWTYSIMOBUGWOL-UHFFFAOYSA-N	225.29	1.52	5403	CHEMBL1760	LEC	CPMM	25	0	<ahref=https://permm.phar.umich.edu/target=_blank>PerMMwebserver</a>		-3.59	Lomize AL, Pogozheva ID.: Physics-Based Method for Modeling Passive Membrane Permeability and Translocation Pathways of Bioactive Molecules. J Chem Inf Model, Volume 59 (7), 2019	PerMM	0.00025704
Terfenadine	MM00571	CC(C)(C)c1ccc(C(O)CCCN2CCC(C(O)(c3ccccc3)c3ccccc3)CC2)cc1	GUGOEEXESWIERI-UHFFFAOYSA-N	471.69	6.45	5405	CHEMBL17157	LEC	CPMM	25	0	<ahref=https://permm.phar.umich.edu/target=_blank>PerMMwebserver</a>		4.23	Lomize AL, Pogozheva ID.: Physics-Based Method for Modeling Passive Membrane Permeability and Translocation Pathways of Bioactive Molecules. J Chem Inf Model, Volume 59 (7), 2019	PerMM	16982.4
Thiocyanic Acid	MM00692	N#CS	ZMZDMBWJUHKJPS-UHFFFAOYSA-N	59.09	0.4	781		LEC	CPMM	25	0	<ahref=https://permm.phar.umich.edu/target=_blank>PerMMwebserver</a>		-0.96	Lomize AL, Pogozheva ID.: Physics-Based Method for Modeling Passive Membrane Permeability and Translocation Pathways of Bioactive Molecules. J Chem Inf Model, Volume 59 (7), 2019	PerMM	0.109648
Tiglic Acid	MM00694	C/C=C(\C)C(=O)O	UIERETOOQGIECD-ONEGZZNKSA-N	100.12	1.04	125468		LEC	CPMM	25	0	<ahref=https://permm.phar.umich.edu/target=_blank>PerMMwebserver</a>		-0.48	Lomize AL, Pogozheva ID.: Physics-Based Method for Modeling Passive Membrane Permeability and Translocation Pathways of Bioactive Molecules. J Chem Inf Model, Volume 59 (7), 2019	PerMM	0.331131
Tolbutamide	MM00708	CCCCNC(=O)NS(=O)(=O)c1ccc(C)cc1	JLRGJRBPOGGCBT-UHFFFAOYSA-N	270.35	1.78	5505	CHEMBL782	LEC	CPMM	25	0	<ahref=https://permm.phar.umich.edu/target=_blank>PerMMwebserver</a>		-2.81	Lomize AL, Pogozheva ID.: Physics-Based Method for Modeling Passive Membrane Permeability and Translocation Pathways of Bioactive Molecules. J Chem Inf Model, Volume 59 (7), 2019	PerMM	0.00154882
Topotecan	MM00575	CCC1(O)C(=O)OCc2c1cc1n(c2=O)Cc2cc3c(CN(C)C)c(O)ccc3nc2-1	UCFGDBYHRUNTLO-UHFFFAOYSA-N	421.45	1.85	60700	CHEMBL84	LEC	CPMM	25	0	<ahref=https://permm.phar.umich.edu/target=_blank>PerMMwebserver</a>		-7.36	Lomize AL, Pogozheva ID.: Physics-Based Method for Modeling Passive Membrane Permeability and Translocation Pathways of Bioactive Molecules. J Chem Inf Model, Volume 59 (7), 2019	PerMM	4.36516e-08
Trimethoprim	MM00581	COc1cc(Cc2cnc(N)nc2N)cc(OC)c1OC	IEDVJHCEMCRBQM-UHFFFAOYSA-N	290.32	1.26	5578	CHEMBL22	LEC	CPMM	25	0	<ahref=https://permm.phar.umich.edu/target=_blank>PerMMwebserver</a>		-7.85	Lomize AL, Pogozheva ID.: Physics-Based Method for Modeling Passive Membrane Permeability and Translocation Pathways of Bioactive Molecules. J Chem Inf Model, Volume 59 (7), 2019	PerMM	1.41254e-08
Valeric Acid	MM00710	CCCCC(=O)O	NQPDZGIKBAWPEJ-UHFFFAOYSA-N	102.13	1.26	7991	CHEMBL268736	LEC	CPMM	25	0	<ahref=https://permm.phar.umich.edu/target=_blank>PerMMwebserver</a>		-0.78	Lomize AL, Pogozheva ID.: Physics-Based Method for Modeling Passive Membrane Permeability and Translocation Pathways of Bioactive Molecules. J Chem Inf Model, Volume 59 (7), 2019	PerMM	0.165959
Valproic Acid	MM00711	CCCC(CCC)C(=O)O	NIJJYAXOARWZEE-UHFFFAOYSA-N	144.21	2.29	3121	CHEMBL109	LEC	CPMM	25	0	<ahref=https://permm.phar.umich.edu/target=_blank>PerMMwebserver</a>		0.88	Lomize AL, Pogozheva ID.: Physics-Based Method for Modeling Passive Membrane Permeability and Translocation Pathways of Bioactive Molecules. J Chem Inf Model, Volume 59 (7), 2019	PerMM	7.58578
Vanillic Acid	MM00712	COc1cc(C(=O)O)ccc1O	WKOLLVMJNQIZCI-UHFFFAOYSA-N	168.15	1.1	8468	CHEMBL120568	LEC	CPMM	25	0	<ahref=https://permm.phar.umich.edu/target=_blank>PerMMwebserver</a>		-4.57	Lomize AL, Pogozheva ID.: Physics-Based Method for Modeling Passive Membrane Permeability and Translocation Pathways of Bioactive Molecules. J Chem Inf Model, Volume 59 (7), 2019	PerMM	2.69153e-05
Verapamil	MM00585	COc1ccc(CCN(C)CCCC(C#N)(c2ccc(OC)c(OC)c2)C(C)C)cc1OC	SGTNSNPWRIOYBX-UHFFFAOYSA-N	454.61	5.09	2520	CHEMBL6966	LEC	CPMM	25	0	<ahref=https://permm.phar.umich.edu/target=_blank>PerMMwebserver</a>		-2.58	Lomize AL, Pogozheva ID.: Physics-Based Method for Modeling Passive Membrane Permeability and Translocation Pathways of Bioactive Molecules. J Chem Inf Model, Volume 59 (7), 2019	PerMM	0.00263027
Warfarin	MM00095	CC(=O)CC(c1ccccc1)c1c(O)c2ccccc2oc1=O	PJVWKTKQMONHTI-UHFFFAOYSA-N	308.33	3.61	54678486	CHEMBL1464	LEC	CPMM	25	0	<ahref=https://permm.phar.umich.edu/target=_blank>PerMMwebserver</a>		0.15	Lomize AL, Pogozheva ID.: Physics-Based Method for Modeling Passive Membrane Permeability and Translocation Pathways of Bioactive Molecules. J Chem Inf Model, Volume 59 (7), 2019	PerMM	1.41254
5-[2-[4-(1,2-benzothiazol-3-yl)piperazin-1-yl]ethyl]-6-chloro-1,3-dihydroindol-2-one	MM00589	O=C1Cc2cc(CCN3CCN(c4nsc5ccccc45)CC3)c(Cl)cc2N1	MVWVFYHBGMAFLY-UHFFFAOYSA-N	412.95	3.81	60854	CHEMBL708	LEC	CPMM	25	0	<ahref=https://permm.phar.umich.edu/target=_blank>PerMMwebserver</a>		-1.64	Lomize AL, Pogozheva ID.: Physics-Based Method for Modeling Passive Membrane Permeability and Translocation Pathways of Bioactive Molecules. J Chem Inf Model, Volume 59 (7), 2019	PerMM	0.0229087
(4S)-4-[[3-[2-(dimethylamino)ethyl]-1H-indol-5-yl]methyl]-1,3-oxazolidin-2-one	MM00590	CN(C)CCc1c[nH]c2ccc(CC3COC(=O)N3)cc12	ULSDMUVEXKOYBU-UHFFFAOYSA-N	287.36	1.92	60857	CHEMBL1185	LEC	CPMM	25	0	<ahref=https://permm.phar.umich.edu/target=_blank>PerMMwebserver</a>		-4.93	Lomize AL, Pogozheva ID.: Physics-Based Method for Modeling Passive Membrane Permeability and Translocation Pathways of Bioactive Molecules. J Chem Inf Model, Volume 59 (7), 2019	PerMM	1.1749e-05
12-Hydroxydodecanoic Acid	MM00593	O=C(O)CCCCCCCCCCCO	ZDHCZVWCTKTBRY-UHFFFAOYSA-N	216.32	2.96	79034	CHEMBL55068	LEC	CPMM	25	0	<ahref=https://permm.phar.umich.edu/target=_blank>PerMMwebserver</a>		-0.55	Lomize AL, Pogozheva ID.: Physics-Based Method for Modeling Passive Membrane Permeability and Translocation Pathways of Bioactive Molecules. J Chem Inf Model, Volume 59 (7), 2019	PerMM	0.281838
2-Hydroxybutyric Acid	MM00597	CC[C@H](O)C(=O)O	AFENDNXGAFYKQO-VKHMYHEASA-N	104.11	-0.16	11266		LEC	CPMM	25	0	<ahref=https://permm.phar.umich.edu/target=_blank>PerMMwebserver</a>		-3.74	Lomize AL, Pogozheva ID.: Physics-Based Method for Modeling Passive Membrane Permeability and Translocation Pathways of Bioactive Molecules. J Chem Inf Model, Volume 59 (7), 2019	PerMM	0.00018197
2-Hydroxycaproic Acid	MM00598	CCCC[C@H](O)C(=O)O	NYHNVHGFPZAZGA-YFKPBYRVSA-N	132.16	0.62	99824		LEC	CPMM	25	0	<ahref=https://permm.phar.umich.edu/target=_blank>PerMMwebserver</a>		-2.96	Lomize AL, Pogozheva ID.: Physics-Based Method for Modeling Passive Membrane Permeability and Translocation Pathways of Bioactive Molecules. J Chem Inf Model, Volume 59 (7), 2019	PerMM	0.00109648
2-Hydroxynicotinic Acid	MM00599	O=C(O)c1ccc[nH]c1=O	UEYQJQVBUVAELZ-UHFFFAOYSA-N	139.11	0.07	69114		LEC	CPMM	25	0	<ahref=https://permm.phar.umich.edu/target=_blank>PerMMwebserver</a>		-3.22	Lomize AL, Pogozheva ID.: Physics-Based Method for Modeling Passive Membrane Permeability and Translocation Pathways of Bioactive Molecules. J Chem Inf Model, Volume 59 (7), 2019	PerMM	0.00060256
2-Hydroxyvaleric Acid	MM00600	CCC[C@H](O)C(=O)O	JRHWHSJDIILJAT-BYPYZUCNSA-N	118.13	0.23	98009		LEC	CPMM	25	0	<ahref=https://permm.phar.umich.edu/target=_blank>PerMMwebserver</a>		-3.34	Lomize AL, Pogozheva ID.: Physics-Based Method for Modeling Passive Membrane Permeability and Translocation Pathways of Bioactive Molecules. J Chem Inf Model, Volume 59 (7), 2019	PerMM	0.000457088
3,4-Dihydroxyphenylacetic Acid	MM00602	O=C(O)Cc1ccc(O)c(O)c1	CFFZDZCDUFSOFZ-UHFFFAOYSA-N	168.15	0.72	547	CHEMBL1284	LEC	CPMM	25	0	<ahref=https://permm.phar.umich.edu/target=_blank>PerMMwebserver</a>		-4.55	Lomize AL, Pogozheva ID.: Physics-Based Method for Modeling Passive Membrane Permeability and Translocation Pathways of Bioactive Molecules. J Chem Inf Model, Volume 59 (7), 2019	PerMM	2.81838e-05
3-Hydroxyphenylacetic Acid	MM00604	O=C(O)Cc1cccc(O)c1	FVMDYYGIDFPZAX-UHFFFAOYSA-N	152.15	1.02	12122	190035	LEC	CPMM	25	0	<ahref=https://permm.phar.umich.edu/target=_blank>PerMMwebserver</a>		-2.99	Lomize AL, Pogozheva ID.: Physics-Based Method for Modeling Passive Membrane Permeability and Translocation Pathways of Bioactive Molecules. J Chem Inf Model, Volume 59 (7), 2019	PerMM	0.00102329
Alfentanil	MM00439	CCC(=O)N(c1ccccc1)C1(COC)CCN(CCn2nnn(CC)c2=O)CC1	IDBPHNDTYPBSNI-UHFFFAOYSA-N	416.53	1.38	51263	CHEMBL634	LEC	CPMM	25	0	<ahref=https://permm.phar.umich.edu/target=_blank>PerMMwebserver</a>		-1.36	Lomize AL, Pogozheva ID.: Physics-Based Method for Modeling Passive Membrane Permeability and Translocation Pathways of Bioactive Molecules. J Chem Inf Model, Volume 59 (7), 2019	PerMM	0.0436516
(2-butyl-1-benzofuran-3-yl){4-[2-(diethylamino)ethoxy]-3,5-diiodophenyl}methanone	MM00443	CCCCc1oc2ccccc2c1C(=O)c1cc(I)c(OCCN(CC)CC)c(I)c1	IYIKLHRQXLHMJQ-UHFFFAOYSA-N	645.32	6.94	2157	CHEMBL633	LEC	CPMM	25	0	<ahref=https://permm.phar.umich.edu/target=_blank>PerMMwebserver</a>		3.29	Lomize AL, Pogozheva ID.: Physics-Based Method for Modeling Passive Membrane Permeability and Translocation Pathways of Bioactive Molecules. J Chem Inf Model, Volume 59 (7), 2019	PerMM	1949.84
Amitriptyline	MM00444	CN(C)CCC=C1c2ccccc2CCc2ccccc21	KRMDCWKBEZIMAB-UHFFFAOYSA-N	277.41	4.17	2160	CHEMBL629	LEC	CPMM	25	0	<ahref=https://permm.phar.umich.edu/target=_blank>PerMMwebserver</a>		3.79	Lomize AL, Pogozheva ID.: Physics-Based Method for Modeling Passive Membrane Permeability and Translocation Pathways of Bioactive Molecules. J Chem Inf Model, Volume 59 (7), 2019	PerMM	6165.95
Amlodipine	MM00098	CCOC(=O)C1=C(COCCN)NC(C)=C(C(=O)OC)[C@H]1c1ccccc1Cl	HTIQEAQVCYTUBX-QGZVFWFLSA-N	408.88	2.27	2162	CHEMBL1491	LEC	CPMM	25	0	<ahref=https://permm.phar.umich.edu/target=_blank>PerMMwebserver</a>		-4.04	Lomize AL, Pogozheva ID.: Physics-Based Method for Modeling Passive Membrane Permeability and Translocation Pathways of Bioactive Molecules. J Chem Inf Model, Volume 59 (7), 2019	PerMM	9.12011e-05
Ascorbic Acid	MM00628	O=C1O[C@H]([C@@H](O)CO)C(O)=C1O	CIWBSHSKHKDKBQ-JLAZNSOCSA-N	176.12	-1.41	54670067	CHEMBL196	LEC	CPMM	25	0	<ahref=https://permm.phar.umich.edu/target=_blank>PerMMwebserver</a>		-11	Lomize AL, Pogozheva ID.: Physics-Based Method for Modeling Passive Membrane Permeability and Translocation Pathways of Bioactive Molecules. J Chem Inf Model, Volume 59 (7), 2019	PerMM	1e-11
Astemizole	MM00448	COc1ccc(CCN2CCC(Nc3nc4ccccc4n3Cc3ccc(F)cc3)CC2)cc1	GXDALQBWZGODGZ-UHFFFAOYSA-N	458.58	5.35	2247	CHEMBL296419	LEC	CPMM	25	0	<ahref=https://permm.phar.umich.edu/target=_blank>PerMMwebserver</a>		1.68	Lomize AL, Pogozheva ID.: Physics-Based Method for Modeling Passive Membrane Permeability and Translocation Pathways of Bioactive Molecules. J Chem Inf Model, Volume 59 (7), 2019	PerMM	47.863
Atomoxetine	MM00449	CNCCC(Oc1ccccc1C)c1ccccc1	VHGCDTVCOLNTBX-QGZVFWFLSA-N	255.36	3.72	54841	CHEMBL641	LEC	CPMM	25	0	<ahref=https://permm.phar.umich.edu/target=_blank>PerMMwebserver</a>		2.94	Lomize AL, Pogozheva ID.: Physics-Based Method for Modeling Passive Membrane Permeability and Translocation Pathways of Bioactive Molecules. J Chem Inf Model, Volume 59 (7), 2019	PerMM	870.964
Benazepril	MM00629	CCOC(=O)[C@H](CCc1ccccc1)N[C@H]1CCc2ccccc2N(CC(=O)O)C1=O	XPCFTKFZXHTYIP-PMACEKPBSA-N	424.5	2.57	5362124	CHEMBL838	LEC	CPMM	25	0	<ahref=https://permm.phar.umich.edu/target=_blank>PerMMwebserver</a>		1.21	Lomize AL, Pogozheva ID.: Physics-Based Method for Modeling Passive Membrane Permeability and Translocation Pathways of Bioactive Molecules. J Chem Inf Model, Volume 59 (7), 2019	PerMM	16.2181
3-(benzylsulfanylmethyl)-6-chloro-1,1-dioxo-4H-1lambda6,2,4-benzothiadiazine-7-sulfonamide	MM00631	NS(=O)(=O)c1cc2c(cc1Cl)N[C@H](CSCc1ccccc1)NS2(=O)=O	ZUNJWRJEKCRIMZ-HNNXBMFYSA-N	433.96	1.95	2343	CHEMBL1201039	LEC	CPMM	25	0	<ahref=https://permm.phar.umich.edu/target=_blank>PerMMwebserver</a>		-6.79	Lomize AL, Pogozheva ID.: Physics-Based Method for Modeling Passive Membrane Permeability and Translocation Pathways of Bioactive Molecules. J Chem Inf Model, Volume 59 (7), 2019	PerMM	1.62181e-07
1-isobutoxy-2-pyrrolidino-3[n-benzylanilino] propane	MM00451	CC(C)COC[C@@H](CN(Cc1ccccc1)c1ccccc1)N1CCCC1	UIEATEWHFDRYRU-XMMPIXPASA-N	366.55	4.83	2351	CHEMBL1008	LEC	CPMM	25	0	<ahref=https://permm.phar.umich.edu/target=_blank>PerMMwebserver</a>		4.43	Lomize AL, Pogozheva ID.: Physics-Based Method for Modeling Passive Membrane Permeability and Translocation Pathways of Bioactive Molecules. J Chem Inf Model, Volume 59 (7), 2019	PerMM	26915.3
1-butyl-N-(2,6-dimethylphenyl)piperidine-2-carboxamide	MM00454	CCCCN1CCCC[C@H]1C(=O)Nc1c(C)cccc1C	LEBVLXFERQHONN-INIZCTEOSA-N	288.44	3.9	2474	CHEMBL1098	LEC	CPMM	25	0	<ahref=https://permm.phar.umich.edu/target=_blank>PerMMwebserver</a>		2.66	Lomize AL, Pogozheva ID.: Physics-Based Method for Modeling Passive Membrane Permeability and Translocation Pathways of Bioactive Molecules. J Chem Inf Model, Volume 59 (7), 2019	PerMM	457.088
Bupropion	MM00455	CC(NC(C)(C)C)C(=O)c1cccc(Cl)c1	SNPPWIUOZRMYNY-VIFPVBQESA-N	239.75	3.3	444	CHEMBL894	LEC	CPMM	25	0	<ahref=https://permm.phar.umich.edu/target=_blank>PerMMwebserver</a>		1.83	Lomize AL, Pogozheva ID.: Physics-Based Method for Modeling Passive Membrane Permeability and Translocation Pathways of Bioactive Molecules. J Chem Inf Model, Volume 59 (7), 2019	PerMM	67.6083
8-[4-(4-pyrimidin-2-ylpiperazin-1-yl)butyl]-8-azaspiro[4.5]decane-7,9-dione	MM00456	O=C1CC2(CCCC2)CC(=O)N1CCCCN1CCN(c2ncccn2)CC1	QWCRAEMEVRGPNT-UHFFFAOYSA-N	385.51	2.09	2477	CHEMBL49	LEC	CPMM	25	0	<ahref=https://permm.phar.umich.edu/target=_blank>PerMMwebserver</a>		-1.38	Lomize AL, Pogozheva ID.: Physics-Based Method for Modeling Passive Membrane Permeability and Translocation Pathways of Bioactive Molecules. J Chem Inf Model, Volume 59 (7), 2019	PerMM	0.0416869
1-Butylamine	MM00435	CCCCN	HQABUPZFAYXKJW-UHFFFAOYSA-N	73.14	0.75	8007	CHEMBL13968	LEC	CPMM	25	0	<ahref=https://permm.phar.umich.edu/target=_blank>PerMMwebserver</a>		-0.22	Lomize AL, Pogozheva ID.: Physics-Based Method for Modeling Passive Membrane Permeability and Translocation Pathways of Bioactive Molecules. J Chem Inf Model, Volume 59 (7), 2019	PerMM	0.60256
1-(9H-carbazol-4-yloxy)-3-[2-(2-methoxyphenoxy)ethylamino]propan-2-ol	MM00458	COc1ccccc1OCCNCC(O)COc1cccc2[nH]c3ccccc3c12	OGHNVEJMJSYVRP-UHFFFAOYSA-N	406.48	3.74	2585	CHEMBL723	LEC	CPMM	25	0	<ahref=https://permm.phar.umich.edu/target=_blank>PerMMwebserver</a>		-0.9	Lomize AL, Pogozheva ID.: Physics-Based Method for Modeling Passive Membrane Permeability and Translocation Pathways of Bioactive Molecules. J Chem Inf Model, Volume 59 (7), 2019	PerMM	0.125893
1-benzhydryl-4-[(E)-3-phenylprop-2-enyl]piperazine	MM00464	C(=Cc1ccccc1)CN1CCN(C(c2ccccc2)c2ccccc2)CC1	DERZBLKQOCDDDZ-UHFFFAOYSA-N	368.52	5.11	1547484	CHEMBL43064	LEC	CPMM	25	0	<ahref=https://permm.phar.umich.edu/target=_blank>PerMMwebserver</a>		4.91	Lomize AL, Pogozheva ID.: Physics-Based Method for Modeling Passive Membrane Permeability and Translocation Pathways of Bioactive Molecules. J Chem Inf Model, Volume 59 (7), 2019	PerMM	81283.1
Citric Acid	MM00642	O=C(O)CC(O)(CC(=O)O)C(=O)O	KRKNYBCHXYNGOX-UHFFFAOYSA-N	192.12	-1.25	311	CHEMBL1261	LEC	CPMM	25	0	<ahref=https://permm.phar.umich.edu/target=_blank>PerMMwebserver</a>		-10.12	Lomize AL, Pogozheva ID.: Physics-Based Method for Modeling Passive Membrane Permeability and Translocation Pathways of Bioactive Molecules. J Chem Inf Model, Volume 59 (7), 2019	PerMM	7.58578e-11
4-(dibenzo[1,2-a:2',1'-d][7]annulen-11-ylidene)-1-methyl-piperidine	MM00472	CN1CCC(=C2c3ccccc3C=Cc3ccccc32)CC1	JJCFRYNCJDLXIK-UHFFFAOYSA-N	287.41	4.7	2913	CHEMBL516	LEC	CPMM	25	0	<ahref=https://permm.phar.umich.edu/target=_blank>PerMMwebserver</a>		3.88	Lomize AL, Pogozheva ID.: Physics-Based Method for Modeling Passive Membrane Permeability and Translocation Pathways of Bioactive Molecules. J Chem Inf Model, Volume 59 (7), 2019	PerMM	7585.78
Capric Acid	MM00635	CCCCCCCCCC(=O)O	GHVNFZFCNZKVNT-UHFFFAOYSA-N	172.27	3.21	2969	CHEMBL107498	LEC	CPMM	25	0	<ahref=https://permm.phar.umich.edu/target=_blank>PerMMwebserver</a>		1.18	Lomize AL, Pogozheva ID.: Physics-Based Method for Modeling Passive Membrane Permeability and Translocation Pathways of Bioactive Molecules. J Chem Inf Model, Volume 59 (7), 2019	PerMM	15.1356
Dipicolinic Acid	MM00643	O=C(O)c1cccc(C(=O)O)n1	WJJMNDUMQPNECX-UHFFFAOYSA-N	167.12	0.48	10367		LEC	CPMM	25	0	<ahref=https://permm.phar.umich.edu/target=_blank>PerMMwebserver</a>		-5.66	Lomize AL, Pogozheva ID.: Physics-Based Method for Modeling Passive Membrane Permeability and Translocation Pathways of Bioactive Molecules. J Chem Inf Model, Volume 59 (7), 2019	PerMM	2.18776e-06
Donepezil	MM00482	COc1cc2c(cc1OC)C(=O)C(CC1CCN(Cc3ccccc3)CC1)C2	ADEBPBSSDYVVLD-UHFFFAOYSA-N	379.5	4.36	3152	CHEMBL502	LEC	CPMM	25	0	<ahref=https://permm.phar.umich.edu/target=_blank>PerMMwebserver</a>		0.02	Lomize AL, Pogozheva ID.: Physics-Based Method for Modeling Passive Membrane Permeability and Translocation Pathways of Bioactive Molecules. J Chem Inf Model, Volume 59 (7), 2019	PerMM	1.04713
Enoxacin	MM00733	CCn1cc(C(=O)O)c(=O)c2cc(F)c(N3CCNCC3)nc21	IDYZIJYBMGIQMJ-UHFFFAOYSA-N	320.32	0.66	3229	CHEMBL826	LEC	CPMM	25	0	<ahref=https://permm.phar.umich.edu/target=_blank>PerMMwebserver</a>		-4.8	Lomize AL, Pogozheva ID.: Physics-Based Method for Modeling Passive Membrane Permeability and Translocation Pathways of Bioactive Molecules. J Chem Inf Model, Volume 59 (7), 2019	PerMM	1.58489e-05
Enrofloxacin	MM00734	CCN1CCN(c2cc3c(cc2F)c(=O)c(C(=O)O)cn3C2CC2)CC1	SPFYMRJSYKOXGV-UHFFFAOYSA-N	359.4	2.32	71188		LEC	CPMM	25	0	<ahref=https://permm.phar.umich.edu/target=_blank>PerMMwebserver</a>		-3.23	Lomize AL, Pogozheva ID.: Physics-Based Method for Modeling Passive Membrane Permeability and Translocation Pathways of Bioactive Molecules. J Chem Inf Model, Volume 59 (7), 2019	PerMM	0.000588844
L-epinephrine	MM00644	CNCC(O)c1ccc(O)c(O)c1	UCTWMZQNUQWSLP-UHFFFAOYSA-N	183.21	0.35	5816	CHEMBL679	LEC	CPMM	25	0	<ahref=https://permm.phar.umich.edu/target=_blank>PerMMwebserver</a>		-5.48	Lomize AL, Pogozheva ID.: Physics-Based Method for Modeling Passive Membrane Permeability and Translocation Pathways of Bioactive Molecules. J Chem Inf Model, Volume 59 (7), 2019	PerMM	3.31131e-06
Ergonovine	MM00487	CC(CO)NC(=O)C1C=C2c3cccc4[nH]cc(c34)CC2N(C)C1	WVVSZNPYNCNODU-UHFFFAOYSA-N	325.41	1.53	443884	CHEMBL119443	LEC	CPMM	25	0	<ahref=https://permm.phar.umich.edu/target=_blank>PerMMwebserver</a>		-3.63	Lomize AL, Pogozheva ID.: Physics-Based Method for Modeling Passive Membrane Permeability and Translocation Pathways of Bioactive Molecules. J Chem Inf Model, Volume 59 (7), 2019	PerMM	0.000234423
Ergotamine	MM00488	CN1C[C@H](C(=O)N[C@]2(C)O[C@@]3(O)[C@@H]4CCCN4C(=O)[C@H](Cc4ccccc4)N3C2=O)C=C2c3cccc4[nH]cc(c34)C[C@H]21	XCGSFFUVFURLIX-VFGNJEKYSA-N	581.67	1.99	8223	CHEMBL442	LEC	CPMM	25	0	<ahref=https://permm.phar.umich.edu/target=_blank>PerMMwebserver</a>		-3.99	Lomize AL, Pogozheva ID.: Physics-Based Method for Modeling Passive Membrane Permeability and Translocation Pathways of Bioactive Molecules. J Chem Inf Model, Volume 59 (7), 2019	PerMM	0.000102329
Ethanolamine	MM00490	NCCO	HZAXFHJVJLSVMW-UHFFFAOYSA-N	61.08	-1.06	700	CHEMBL104943	LEC	CPMM	25	0	<ahref=https://permm.phar.umich.edu/target=_blank>PerMMwebserver</a>		-4.65	Lomize AL, Pogozheva ID.: Physics-Based Method for Modeling Passive Membrane Permeability and Translocation Pathways of Bioactive Molecules. J Chem Inf Model, Volume 59 (7), 2019	PerMM	2.23872e-05
2-[4-[3-[2-(trifluoromethyl)phenothiazin-10-yl]propyl]piperazin-1-yl]ethanol	MM00494	OCCN1CCN(CCCN2c3ccccc3Sc3ccc(C(F)(F)F)cc32)CC1	PLDUPXSUYLZYBN-UHFFFAOYSA-N	437.53	4.31	3372	CHEMBL726	LEC	CPMM	25	0	<ahref=https://permm.phar.umich.edu/target=_blank>PerMMwebserver</a>		-1.55	Lomize AL, Pogozheva ID.: Physics-Based Method for Modeling Passive Membrane Permeability and Translocation Pathways of Bioactive Molecules. J Chem Inf Model, Volume 59 (7), 2019	PerMM	0.0281838
Flurbiprofen	MM00647	CC(C(=O)O)c1ccc(-c2ccccc2)c(F)c1	SYTBZMRGLBWNTM-UHFFFAOYSA-N	244.27	3.68	3394	CHEMBL563	LEC	CPMM	25	0	<ahref=https://permm.phar.umich.edu/target=_blank>PerMMwebserver</a>		1.03	Lomize AL, Pogozheva ID.: Physics-Based Method for Modeling Passive Membrane Permeability and Translocation Pathways of Bioactive Molecules. J Chem Inf Model, Volume 59 (7), 2019	PerMM	10.7152
Fluvoxamine	MM00495	COCCCCC(=NOCCN)c1ccc(C(F)(F)F)cc1	CJOFXWAVKWHTFT-UHFFFAOYSA-N	318.34	3.2	5324346	CHEMBL814	LEC	CPMM	25	0	<ahref=https://permm.phar.umich.edu/target=_blank>PerMMwebserver</a>		-1.59	Lomize AL, Pogozheva ID.: Physics-Based Method for Modeling Passive Membrane Permeability and Translocation Pathways of Bioactive Molecules. J Chem Inf Model, Volume 59 (7), 2019	PerMM	0.025704
Galantamine	MM00496	COc1ccc2c3c1OC1CC(O)C=CC31CCN(C)C2	ASUTZQLVASHGKV-UHFFFAOYSA-N	287.36	1.85	9651	CHEMBL659	LEC	CPMM	25	0	<ahref=https://permm.phar.umich.edu/target=_blank>PerMMwebserver</a>		-1.62	Lomize AL, Pogozheva ID.: Physics-Based Method for Modeling Passive Membrane Permeability and Translocation Pathways of Bioactive Molecules. J Chem Inf Model, Volume 59 (7), 2019	PerMM	0.0239883
Gatifloxacin	MM00738	COc1c(N2CCNC(C)C2)c(F)cc2c(=O)c(C(=O)O)cn(C3CC3)c12	XUBOMFCQGDBHNK-UHFFFAOYSA-N	375.4	1.98	5379	CHEMBL31	LEC	CPMM	25	0	<ahref=https://permm.phar.umich.edu/target=_blank>PerMMwebserver</a>		-4.43	Lomize AL, Pogozheva ID.: Physics-Based Method for Modeling Passive Membrane Permeability and Translocation Pathways of Bioactive Molecules. J Chem Inf Model, Volume 59 (7), 2019	PerMM	3.71535e-05
5-(2,5-dimethylphenoxy)-2,2-dimethylpentanoic acid	MM00650	Cc1ccc(C)c(OCCCC(C)(C)C(=O)O)c1	HEMJJKBWTPKOJG-UHFFFAOYSA-N	250.34	3.57	3463	CHEMBL457	LEC	CPMM	25	0	<ahref=https://permm.phar.umich.edu/target=_blank>PerMMwebserver</a>		1.85	Lomize AL, Pogozheva ID.: Physics-Based Method for Modeling Passive Membrane Permeability and Translocation Pathways of Bioactive Molecules. J Chem Inf Model, Volume 59 (7), 2019	PerMM	70.7946
Guanidine	MM00498	N=C(N)N	ZRALSGWEFCBTJO-UHFFFAOYSA-N	59.07	-1.16	3520	CHEMBL821	LEC	CPMM	25	0	<ahref=https://permm.phar.umich.edu/target=_blank>PerMMwebserver</a>		-6.21	Lomize AL, Pogozheva ID.: Physics-Based Method for Modeling Passive Membrane Permeability and Translocation Pathways of Bioactive Molecules. J Chem Inf Model, Volume 59 (7), 2019	PerMM	6.16595e-07
Haloperidol	MM00499	O=C(CCCN1CCC(O)(c2ccc(Cl)cc2)CC1)c1ccc(F)cc1	LNEPOXFFQSENCJ-UHFFFAOYSA-N	375.87	4.43	3559	CHEMBL54	LEC	CPMM	25	0	<ahref=https://permm.phar.umich.edu/target=_blank>PerMMwebserver</a>		0.62	Lomize AL, Pogozheva ID.: Physics-Based Method for Modeling Passive Membrane Permeability and Translocation Pathways of Bioactive Molecules. J Chem Inf Model, Volume 59 (7), 2019	PerMM	4.16869
Histamine	MM00500	NCCc1cnc[nH]1	NTYJJOPFIAHURM-UHFFFAOYSA-N	111.15	-0.09	774	CHEMBL90	LEC	CPMM	25	0	<ahref=https://permm.phar.umich.edu/target=_blank>PerMMwebserver</a>		-3.32	Lomize AL, Pogozheva ID.: Physics-Based Method for Modeling Passive Membrane Permeability and Translocation Pathways of Bioactive Molecules. J Chem Inf Model, Volume 59 (7), 2019	PerMM	0.00047863
1-hydrazinophthalazine	MM00501	NNc1nncc2ccccc12	RPTUSVTUFVMDQK-UHFFFAOYSA-N	160.18	0.92	3637	CHEMBL276832	LEC	CPMM	25	0	<ahref=https://permm.phar.umich.edu/target=_blank>PerMMwebserver</a>		2.15	Lomize AL, Pogozheva ID.: Physics-Based Method for Modeling Passive Membrane Permeability and Translocation Pathways of Bioactive Molecules. J Chem Inf Model, Volume 59 (7), 2019	PerMM	141.254
Imatinib	MM00503	Cc1ccc(NC(=O)c2ccc(CN3CCN(C)CC3)cc2)cc1Nc1nccc(-c2cccnc2)n1	KTUFNOKKBVMGRW-UHFFFAOYSA-N	493.62	4.59	5291	CHEMBL941	LEC	CPMM	25	0	<ahref=https://permm.phar.umich.edu/target=_blank>PerMMwebserver</a>		-2.11	Lomize AL, Pogozheva ID.: Physics-Based Method for Modeling Passive Membrane Permeability and Translocation Pathways of Bioactive Molecules. J Chem Inf Model, Volume 59 (7), 2019	PerMM	0.00776247
Isotretinoin	MM00594	CC(C=CC1=C(C)CCCC1(C)C)=CC=CC(C)=CC(=O)O	SHGAZHPCJJPHSC-UHFFFAOYSA-N	300.44	5.6	5282379		LEC	CPMM	25	0	<ahref=https://permm.phar.umich.edu/target=_blank>PerMMwebserver</a>		4.22	Lomize AL, Pogozheva ID.: Physics-Based Method for Modeling Passive Membrane Permeability and Translocation Pathways of Bioactive Molecules. J Chem Inf Model, Volume 59 (7), 2019	PerMM	16595.9
3,5,7-trihydroxy-2-(4-hydroxyphenyl)chromen-4-one	MM00661	O=c1c(O)c(-c2ccc(O)cc2)oc2cc(O)cc(O)c12	IYRMWMYZSQPJKC-UHFFFAOYSA-N	286.24	2.28	5280863	CHEMBL150	LEC	CPMM	25	0	<ahref=https://permm.phar.umich.edu/target=_blank>PerMMwebserver</a>		-7.11	Lomize AL, Pogozheva ID.: Physics-Based Method for Modeling Passive Membrane Permeability and Translocation Pathways of Bioactive Molecules. J Chem Inf Model, Volume 59 (7), 2019	PerMM	7.76247e-08
Kynurenic Acid	MM00663	O=C(O)c1cc(=O)c2ccccc2[nH]1	HCZHHEIFKROPDY-UHFFFAOYSA-N	189.17	1.23	3845	CHEMBL299155	LEC	CPMM	25	0	<ahref=https://permm.phar.umich.edu/target=_blank>PerMMwebserver</a>		-4.15	Lomize AL, Pogozheva ID.: Physics-Based Method for Modeling Passive Membrane Permeability and Translocation Pathways of Bioactive Molecules. J Chem Inf Model, Volume 59 (7), 2019	PerMM	7.07946e-05
Levofloxacin	MM00762	C[C@H]1COc2c(N3CCN(C)CC3)c(F)cc3c(=O)c(C(=O)O)cn1c23	GSDSWSVVBLHKDQ-JTQLQIEISA-N	361.37	1.54	149096	CHEMBL33	LEC	CPMM	25	0	<ahref=https://permm.phar.umich.edu/target=_blank>PerMMwebserver</a>		-4.66	Lomize AL, Pogozheva ID.: Physics-Based Method for Modeling Passive Membrane Permeability and Translocation Pathways of Bioactive Molecules. J Chem Inf Model, Volume 59 (7), 2019	PerMM	2.18776e-05
Lidocaine	MM00092	CCN(CC)CC(=O)Nc1c(C)cccc1C	NNJVILVZKWQKPM-UHFFFAOYSA-N	234.34	2.58	3676	CHEMBL79	LEC	CPMM	25	0	<ahref=https://permm.phar.umich.edu/target=_blank>PerMMwebserver</a>		1.54	Lomize AL, Pogozheva ID.: Physics-Based Method for Modeling Passive Membrane Permeability and Translocation Pathways of Bioactive Molecules. J Chem Inf Model, Volume 59 (7), 2019	PerMM	34.6737
Lomefloxacin	MM00764	CCn1cc(C(=O)O)c(=O)c2cc(F)c(N3CCNC(C)C3)c(F)c21	ZEKZLJVOYLTDKK-UHFFFAOYSA-N	351.35	1.8	3948	CHEMBL561	LEC	CPMM	25	0	<ahref=https://permm.phar.umich.edu/target=_blank>PerMMwebserver</a>		-4.48	Lomize AL, Pogozheva ID.: Physics-Based Method for Modeling Passive Membrane Permeability and Translocation Pathways of Bioactive Molecules. J Chem Inf Model, Volume 59 (7), 2019	PerMM	3.31131e-05
Losartan	MM00665	CCCCc1nc(Cl)c(CO)n1Cc1ccc(-c2ccccc2-c2nn[nH]n2)cc1	PSIFNNKUMBGKDQ-UHFFFAOYSA-N	422.92	4.27	3961	CHEMBL191	LEC	CPMM	25	0	<ahref=https://permm.phar.umich.edu/target=_blank>PerMMwebserver</a>		1.74	Lomize AL, Pogozheva ID.: Physics-Based Method for Modeling Passive Membrane Permeability and Translocation Pathways of Bioactive Molecules. J Chem Inf Model, Volume 59 (7), 2019	PerMM	54.9541
Mefenamic Acid	MM00667	Cc1cccc(Nc2ccccc2C(=O)O)c1C	HYYBABOKPJLUIN-UHFFFAOYSA-N	241.29	3.75	4044	CHEMBL686	LEC	CPMM	25	0	<ahref=https://permm.phar.umich.edu/target=_blank>PerMMwebserver</a>		2.22	Lomize AL, Pogozheva ID.: Physics-Based Method for Modeling Passive Membrane Permeability and Translocation Pathways of Bioactive Molecules. J Chem Inf Model, Volume 59 (7), 2019	PerMM	165.959
(2S)-2-amino-3-[4-[bis(2-chloroethyl)amino]phenyl]propanoic acid	MM00766	NC(Cc1ccc(N(CCCl)CCCl)cc1)C(=O)O	SGDBTWWWUNNDEQ-UHFFFAOYSA-N	305.21	1.93	460612	CHEMBL852	LEC	CPMM	25	0	<ahref=https://permm.phar.umich.edu/target=_blank>PerMMwebserver</a>		-3.24	Lomize AL, Pogozheva ID.: Physics-Based Method for Modeling Passive Membrane Permeability and Translocation Pathways of Bioactive Molecules. J Chem Inf Model, Volume 59 (7), 2019	PerMM	0.00057544
10-[2-(1-methylpiperidin-2-yl)ethyl]-2-methylsulfinylphenothiazine	MM00513	CN1CCCCC1CCN1c2ccccc2Sc2ccc(S(C)=O)cc21	SLVMESMUVMCQIY-UHFFFAOYSA-N	386.59	4.9	4078	CHEMBL1088	LEC	CPMM	25	0	<ahref=https://permm.phar.umich.edu/target=_blank>PerMMwebserver</a>		-0.19	Lomize AL, Pogozheva ID.: Physics-Based Method for Modeling Passive Membrane Permeability and Translocation Pathways of Bioactive Molecules. J Chem Inf Model, Volume 59 (7), 2019	PerMM	0.645654
Metipranolol	MM00516	CC(=O)Oc1c(C)cc(OCC(O)CNC(C)C)c(C)c1C	BQIPXWYNLPYNHW-UHFFFAOYSA-N	309.41	2.27	31477	CHEMBL1291	LEC	CPMM	25	0	<ahref=https://permm.phar.umich.edu/target=_blank>PerMMwebserver</a>		-0.3	Lomize AL, Pogozheva ID.: Physics-Based Method for Modeling Passive Membrane Permeability and Translocation Pathways of Bioactive Molecules. J Chem Inf Model, Volume 59 (7), 2019	PerMM	0.501187
1-(2,6-dimethylphenoxy)propan-2-amine	MM00518	Cc1cccc(C)c1OCC(C)N	VLPIATFUUWWMKC-UHFFFAOYSA-N	179.26	2.03	4178	CHEMBL558	LEC	CPMM	25	0	<ahref=https://permm.phar.umich.edu/target=_blank>PerMMwebserver</a>		1.15	Lomize AL, Pogozheva ID.: Physics-Based Method for Modeling Passive Membrane Permeability and Translocation Pathways of Bioactive Molecules. J Chem Inf Model, Volume 59 (7), 2019	PerMM	14.1254
1-[2-(2,4-dichlorophenyl)-2-[(2,4-dichlorophenyl)methoxy]ethyl]imidazole	MM00088	Clc1ccc(COC(Cn2ccnc2)c2ccc(Cl)cc2Cl)c(Cl)c1	BYBLEWFAAKGYCD-UHFFFAOYSA-N	416.14	6.45	4189	CHEMBL91	LEC	CPMM	25	0	<ahref=https://permm.phar.umich.edu/target=_blank>PerMMwebserver</a>		0.45	Lomize AL, Pogozheva ID.: Physics-Based Method for Modeling Passive Membrane Permeability and Translocation Pathways of Bioactive Molecules. J Chem Inf Model, Volume 59 (7), 2019	PerMM	2.81838
5-methyl-2,5,19-triazatetracyclo[13.4.0.02,7.08,13]nonadeca-1(15),8,10,12,16,18-hexaene	MM00520	CN1CCN2c3ncccc3Cc3ccccc3C2C1	RONZAEMNMFQXRA-UHFFFAOYSA-N	265.36	2.48	4205	CHEMBL654	LEC	CPMM	25	0	<ahref=https://permm.phar.umich.edu/target=_blank>PerMMwebserver</a>		1.62	Lomize AL, Pogozheva ID.: Physics-Based Method for Modeling Passive Membrane Permeability and Translocation Pathways of Bioactive Molecules. J Chem Inf Model, Volume 59 (7), 2019	PerMM	41.6869
Montelukast	MM00669	CC(C)(O)c1ccccc1CCC(SCC1(CC(=O)O)CC1)c1cccc(C=Cc2ccc3ccc(Cl)cc3n2)c1	UCHDWCPVSPXUMX-UHFFFAOYSA-N	586.2	8.95	5281040	CHEMBL787	LEC	CPMM	25	0	<ahref=https://permm.phar.umich.edu/target=_blank>PerMMwebserver</a>		3.63	Lomize AL, Pogozheva ID.: Physics-Based Method for Modeling Passive Membrane Permeability and Translocation Pathways of Bioactive Molecules. J Chem Inf Model, Volume 59 (7), 2019	PerMM	4265.8
Moxifloxacin	MM00767	COc1c(N2C[C@@H]3CCCN[C@@H]3C2)c(F)cc2c(=O)c(C(=O)O)cn(C3CC3)c12	FABPRXSRWADJSP-MEDUHNTESA-N	401.44	2.37	152946	CHEMBL32	LEC	CPMM	25	0	<ahref=https://permm.phar.umich.edu/target=_blank>PerMMwebserver</a>		-4.52	Lomize AL, Pogozheva ID.: Physics-Based Method for Modeling Passive Membrane Permeability and Translocation Pathways of Bioactive Molecules. J Chem Inf Model, Volume 59 (7), 2019	PerMM	3.01995e-05
Nalidixic Acid	MM00671	CCn1cc(C(=O)O)c(=O)c2ccc(C)nc21	MHWLWQUZZRMNGJ-UHFFFAOYSA-N	232.24	1.42	4421	CHEMBL5	LEC	CPMM	25	0	<ahref=https://permm.phar.umich.edu/target=_blank>PerMMwebserver</a>		-2.75	Lomize AL, Pogozheva ID.: Physics-Based Method for Modeling Passive Membrane Permeability and Translocation Pathways of Bioactive Molecules. J Chem Inf Model, Volume 59 (7), 2019	PerMM	0.00177828
Nicardipine	MM00278	COC(=O)C1=C(C)NC(C)=C(C(=O)OCCN(C)Cc2ccccc2)C1c1cccc([N+](=O)[O-])c1	ZBBHBTPTTSWHBA-UHFFFAOYSA-N	479.53	3.68	4474	CHEMBL1484	LEC	CPMM	25	0	<ahref=https://permm.phar.umich.edu/target=_blank>PerMMwebserver</a>		-1.42	Lomize AL, Pogozheva ID.: Physics-Based Method for Modeling Passive Membrane Permeability and Translocation Pathways of Bioactive Molecules. J Chem Inf Model, Volume 59 (7), 2019	PerMM	0.0380189
Nortriptyline	MM00280	CNCCC=C1c2ccccc2CCc2ccccc21	PHVGLTMQBUFIQQ-UHFFFAOYSA-N	263.38	3.83	4543	CHEMBL445	LEC	CPMM	25	0	<ahref=https://permm.phar.umich.edu/target=_blank>PerMMwebserver</a>		3.69	Lomize AL, Pogozheva ID.: Physics-Based Method for Modeling Passive Membrane Permeability and Translocation Pathways of Bioactive Molecules. J Chem Inf Model, Volume 59 (7), 2019	PerMM	4897.79
Noscapine	MM00530	COc1ccc2c(c1OC)C(=O)OC2C1c2c(cc3c(c2OC)OCO3)CCN1C	AKNNEGZIBPJZJG-UHFFFAOYSA-N	413.43	2.88	275196	CHEMBL364713	LEC	CPMM	25	0	<ahref=https://permm.phar.umich.edu/target=_blank>PerMMwebserver</a>		-5.32	Lomize AL, Pogozheva ID.: Physics-Based Method for Modeling Passive Membrane Permeability and Translocation Pathways of Bioactive Molecules. J Chem Inf Model, Volume 59 (7), 2019	PerMM	4.7863e-06
Olanzapine	MM00089	Cc1cc2c(s1)Nc1ccccc1N=C2N1CCN(C)CC1	KVWDHTXUZHCGIO-UHFFFAOYSA-N	312.44	3.44	4585	CHEMBL715	LEC	CPMM	25	0	<ahref=https://permm.phar.umich.edu/target=_blank>PerMMwebserver</a>		0.35	Lomize AL, Pogozheva ID.: Physics-Based Method for Modeling Passive Membrane Permeability and Translocation Pathways of Bioactive Molecules. J Chem Inf Model, Volume 59 (7), 2019	PerMM	2.23872
Ondansetron	MM00531	Cc1nccn1CC1CCc2c(c3ccccc3n2C)C1=O	FELGMEQIXOGIFQ-UHFFFAOYSA-N	293.37	3.13	4595	CHEMBL46	LEC	CPMM	25	0	<ahref=https://permm.phar.umich.edu/target=_blank>PerMMwebserver</a>		-0.03	Lomize AL, Pogozheva ID.: Physics-Based Method for Modeling Passive Membrane Permeability and Translocation Pathways of Bioactive Molecules. J Chem Inf Model, Volume 59 (7), 2019	PerMM	0.933254
N,N-dimethyl-2-[(2-methylphenyl)-phenylmethoxy]ethanamine	MM00532	Cc1ccccc1C(OCCN(C)C)c1ccccc1	QVYRGXJJSLMXQH-UHFFFAOYSA-N	269.39	3.66	4601	CHEMBL900	LEC	CPMM	25	0	<ahref=https://permm.phar.umich.edu/target=_blank>PerMMwebserver</a>		2.84	Lomize AL, Pogozheva ID.: Physics-Based Method for Modeling Passive Membrane Permeability and Translocation Pathways of Bioactive Molecules. J Chem Inf Model, Volume 59 (7), 2019	PerMM	691.831
Oxprenolol	MM00289	C=CCOc1ccccc1OCC(O)CNC(C)C	CEMAWMOMDPGJMB-UHFFFAOYSA-N	265.35	1.99	4631	CHEMBL546	LEC	CPMM	25	0	<ahref=https://permm.phar.umich.edu/target=_blank>PerMMwebserver</a>		-0.44	Lomize AL, Pogozheva ID.: Physics-Based Method for Modeling Passive Membrane Permeability and Translocation Pathways of Bioactive Molecules. J Chem Inf Model, Volume 59 (7), 2019	PerMM	0.363078
Palmitic Acid	MM00678	CCCCCCCCCCCCCCCC(=O)O	IPCSVZSSVZVIGE-UHFFFAOYSA-N	256.43	5.55	985	CHEMBL82293	LEC	CPMM	25	0	<ahref=https://permm.phar.umich.edu/target=_blank>PerMMwebserver</a>		3.57	Lomize AL, Pogozheva ID.: Physics-Based Method for Modeling Passive Membrane Permeability and Translocation Pathways of Bioactive Molecules. J Chem Inf Model, Volume 59 (7), 2019	PerMM	3715.35
1-(3,4-dimethoxybenzyl)-6,7-dimethoxyisoquinoline	MM00534	COc1ccc(Cc2nccc3cc(OC)c(OC)cc23)cc1OC	XQYZDYMELSJDRZ-UHFFFAOYSA-N	339.39	3.86	4680	CHEMBL19224	LEC	CPMM	25	0	<ahref=https://permm.phar.umich.edu/target=_blank>PerMMwebserver</a>		-1.86	Lomize AL, Pogozheva ID.: Physics-Based Method for Modeling Passive Membrane Permeability and Translocation Pathways of Bioactive Molecules. J Chem Inf Model, Volume 59 (7), 2019	PerMM	0.0138038
Pefloxacin	MM00770	CCn1cc(C(=O)O)c(=O)c2cc(F)c(N3CCN(C)CC3)cc21	FHFYDNQZQSQIAI-UHFFFAOYSA-N	333.36	1.61	51081	CHEMBL267648	LEC	CPMM	25	0	<ahref=https://permm.phar.umich.edu/target=_blank>PerMMwebserver</a>		-4.5	Lomize AL, Pogozheva ID.: Physics-Based Method for Modeling Passive Membrane Permeability and Translocation Pathways of Bioactive Molecules. J Chem Inf Model, Volume 59 (7), 2019	PerMM	3.16228e-05
(2S)-1-(tert-butylamino)-3-(2-cyclopentylphenoxy)propan-2-ol	MM00535	CC(C)(C)NC[C@H](O)COc1ccccc1C1CCCC1	KQXKVJAGOJTNJS-HNNXBMFYSA-N	291.44	3.47	37464	CHEMBL1290	LEC	CPMM	25	0	<ahref=https://permm.phar.umich.edu/target=_blank>PerMMwebserver</a>		2.14	Lomize AL, Pogozheva ID.: Physics-Based Method for Modeling Passive Membrane Permeability and Translocation Pathways of Bioactive Molecules. J Chem Inf Model, Volume 59 (7), 2019	PerMM	138.038
Pentazocine	MM00536	CC(C)=CCN1CC[C@@]2(C)c3cc(O)ccc3C[C@@H]1[C@@H]2C	VOKSWYLNZZRQPF-GDIGMMSISA-N	285.43	3.88	441278	CHEMBL560	LEC	CPMM	25	0	<ahref=https://permm.phar.umich.edu/target=_blank>PerMMwebserver</a>		2.36	Lomize AL, Pogozheva ID.: Physics-Based Method for Modeling Passive Membrane Permeability and Translocation Pathways of Bioactive Molecules. J Chem Inf Model, Volume 59 (7), 2019	PerMM	229.087
Pergolide	MM00538	CCCN1C[C@H](CSC)C[C@@H]2c3cccc4[nH]cc(c34)C[C@H]21	YEHCICAEULNIGD-MZMPZRCHSA-N	314.5	4.27	47811	CHEMBL531	LEC	CPMM	25	0	<ahref=https://permm.phar.umich.edu/target=_blank>PerMMwebserver</a>		2.5	Lomize AL, Pogozheva ID.: Physics-Based Method for Modeling Passive Membrane Permeability and Translocation Pathways of Bioactive Molecules. J Chem Inf Model, Volume 59 (7), 2019	PerMM	316.228
2-[4-[3-(2-chlorophenothiazin-10-yl)propyl]piperazin-1-yl]ethanol	MM00539	OCCN1CCN(CCCN2c3ccccc3Sc3ccc(Cl)cc32)CC1	RGCVKNLCSQQDEP-UHFFFAOYSA-N	403.98	3.94	4748	CHEMBL567	LEC	CPMM	25	0	<ahref=https://permm.phar.umich.edu/target=_blank>PerMMwebserver</a>		-1.59	Lomize AL, Pogozheva ID.: Physics-Based Method for Modeling Passive Membrane Permeability and Translocation Pathways of Bioactive Molecules. J Chem Inf Model, Volume 59 (7), 2019	PerMM	0.025704
4-butyl-1,2-diphenylpyrazolidine-3,5-dione	MM00680	CCCCC1C(=O)N(c2ccccc2)N(c2ccccc2)C1=O	VYMDGNCVAMGZFE-UHFFFAOYSA-N	308.38	3.79	4781	CHEMBL101	LEC	CPMM	25	0	<ahref=https://permm.phar.umich.edu/target=_blank>PerMMwebserver</a>		2.53	Lomize AL, Pogozheva ID.: Physics-Based Method for Modeling Passive Membrane Permeability and Translocation Pathways of Bioactive Molecules. J Chem Inf Model, Volume 59 (7), 2019	PerMM	338.844
Phloretin	MM00681	O=C(CCc1ccc(O)cc1)c1c(O)cc(O)cc1O	VGEREEWJJVICBM-UHFFFAOYSA-N	274.27	2.32	4788	CHEMBL45068	LEC	CPMM	25	0	<ahref=https://permm.phar.umich.edu/target=_blank>PerMMwebserver</a>		-5.9	Lomize AL, Pogozheva ID.: Physics-Based Method for Modeling Passive Membrane Permeability and Translocation Pathways of Bioactive Molecules. J Chem Inf Model, Volume 59 (7), 2019	PerMM	1.25893e-06
(3S,4R)-3-ethyl-4-[(3-methylimidazol-4-yl)methyl]oxolan-2-one	MM00541	CC[C@@H]1C(=O)OC[C@@H]1Cc1cncn1C	QCHFTSOMWOSFHM-WPRPVWTQSA-N	208.26	1.16	5910	CHEMBL550	LEC	CPMM	25	0	<ahref=https://permm.phar.umich.edu/target=_blank>PerMMwebserver</a>		-1.53	Lomize AL, Pogozheva ID.: Physics-Based Method for Modeling Passive Membrane Permeability and Translocation Pathways of Bioactive Molecules. J Chem Inf Model, Volume 59 (7), 2019	PerMM	0.0295121
(6S)-6-N-propyl-4,5,6,7-tetrahydro-1,3-benzothiazole-2,6-diamine	MM00545	CCCNC1CCc2nc(N)sc2C1	FASDKYOPVNHBLU-UHFFFAOYSA-N	211.33	1.58	119570	CHEMBL301265	LEC	CPMM	25	0	<ahref=https://permm.phar.umich.edu/target=_blank>PerMMwebserver</a>		-1.54	Lomize AL, Pogozheva ID.: Physics-Based Method for Modeling Passive Membrane Permeability and Translocation Pathways of Bioactive Molecules. J Chem Inf Model, Volume 59 (7), 2019	PerMM	0.0288403
4-N-(6-methoxyquinolin-8-yl)pentane-1,4-diamine	MM00548	COc1cc(NC(C)CCCN)c2ncccc2c1	INDBQLZJXZLFIT-UHFFFAOYSA-N	259.35	2.78	4908	CHEMBL506	LEC	CPMM	25	0	<ahref=https://permm.phar.umich.edu/target=_blank>PerMMwebserver</a>		-1.9	Lomize AL, Pogozheva ID.: Physics-Based Method for Modeling Passive Membrane Permeability and Translocation Pathways of Bioactive Molecules. J Chem Inf Model, Volume 59 (7), 2019	PerMM	0.0125893
4-(dipropylsulfamoyl)benzoic acid	MM00684	CCCN(CCC)S(=O)(=O)c1ccc(C(=O)O)cc1	DBABZHXKTCFAPX-UHFFFAOYSA-N	285.37	2.2	4911	CHEMBL897	LEC	CPMM	25	0	<ahref=https://permm.phar.umich.edu/target=_blank>PerMMwebserver</a>		-2.09	Lomize AL, Pogozheva ID.: Physics-Based Method for Modeling Passive Membrane Permeability and Translocation Pathways of Bioactive Molecules. J Chem Inf Model, Volume 59 (7), 2019	PerMM	0.00812831
2-(diethylamino)ethyl 4-aminobenzoate	MM00204	CCN(CC)CCOC(=O)c1ccc(N)cc1	MFDFERRIHVXMIY-UHFFFAOYSA-N	236.32	1.77	4914	CHEMBL569	LEC	CPMM	25	0	<ahref=https://permm.phar.umich.edu/target=_blank>PerMMwebserver</a>		-0.75	Lomize AL, Pogozheva ID.: Physics-Based Method for Modeling Passive Membrane Permeability and Translocation Pathways of Bioactive Molecules. J Chem Inf Model, Volume 59 (7), 2019	PerMM	0.177828
1-cyclohexyl-1-phenyl-3-pyrrolidin-1-ylpropan-1-ol	MM00549	OC(CCN1CCCC1)(c1ccccc1)C1CCCCC1	WYDUSKDSKCASEF-UHFFFAOYSA-N	287.45	3.94	4919	CHEMBL86715	LEC	CPMM	25	0	<ahref=https://permm.phar.umich.edu/target=_blank>PerMMwebserver</a>		2.88	Lomize AL, Pogozheva ID.: Physics-Based Method for Modeling Passive Membrane Permeability and Translocation Pathways of Bioactive Molecules. J Chem Inf Model, Volume 59 (7), 2019	PerMM	758.578
Promethazine	MM00550	CC(CN1c2ccccc2Sc2ccccc21)N(C)C	PWWVAXIEGOYWEE-UHFFFAOYSA-N	284.43	4.24	4927	CHEMBL643	LEC	CPMM	25	0	<ahref=https://permm.phar.umich.edu/target=_blank>PerMMwebserver</a>		2.13	Lomize AL, Pogozheva ID.: Physics-Based Method for Modeling Passive Membrane Permeability and Translocation Pathways of Bioactive Molecules. J Chem Inf Model, Volume 59 (7), 2019	PerMM	134.896
1-[2-[2-hydroxy-3-(propylamino)propoxy]phenyl]-3-phenylpropan-1-one	MM00551	CCCNCC(O)COc1ccccc1C(=O)CCc1ccccc1	JWHAUXFOSRPERK-UHFFFAOYSA-N	341.45	3.24	4932	CHEMBL631	LEC	CPMM	25	0	<ahref=https://permm.phar.umich.edu/target=_blank>PerMMwebserver</a>		-0.02	Lomize AL, Pogozheva ID.: Physics-Based Method for Modeling Passive Membrane Permeability and Translocation Pathways of Bioactive Molecules. J Chem Inf Model, Volume 59 (7), 2019	PerMM	0.954993
1-Propylamine	MM00436	CCCN	WGYKZJWCGVVSQN-UHFFFAOYSA-N	59.11	0.36	7852		LEC	CPMM	25	0	<ahref=https://permm.phar.umich.edu/target=_blank>PerMMwebserver</a>		-0.58	Lomize AL, Pogozheva ID.: Physics-Based Method for Modeling Passive Membrane Permeability and Translocation Pathways of Bioactive Molecules. J Chem Inf Model, Volume 59 (7), 2019	PerMM	0.263027
Protriptyline	MM00553	CNCCCC1c2ccccc2C=Cc2ccccc21	BWPIARFWQZKAIA-UHFFFAOYSA-N	263.38	4.3	4976	CHEMBL668	LEC	CPMM	25	0	<ahref=https://permm.phar.umich.edu/target=_blank>PerMMwebserver</a>		3.68	Lomize AL, Pogozheva ID.: Physics-Based Method for Modeling Passive Membrane Permeability and Translocation Pathways of Bioactive Molecules. J Chem Inf Model, Volume 59 (7), 2019	PerMM	4786.3
Pyridoxine	MM00555	Cc1ncc(CO)c(CO)c1O	LXNHXLLTXMVWPM-UHFFFAOYSA-N	169.18	0.08	1054	CHEMBL1364	LEC	CPMM	25	0	<ahref=https://permm.phar.umich.edu/target=_blank>PerMMwebserver</a>		-6.86	Lomize AL, Pogozheva ID.: Physics-Based Method for Modeling Passive Membrane Permeability and Translocation Pathways of Bioactive Molecules. J Chem Inf Model, Volume 59 (7), 2019	PerMM	1.38038e-07
5-(4-chlorophenyl)-6-ethylpyrimidine-2,4-diamine	MM00556	CCc1nc(N)nc(N)c1-c1ccc(Cl)cc1	WKSAUQYGYAYLPV-UHFFFAOYSA-N	248.72	2.52	4993	CHEMBL36	LEC	CPMM	25	0	<ahref=https://permm.phar.umich.edu/target=_blank>PerMMwebserver</a>		-3.38	Lomize AL, Pogozheva ID.: Physics-Based Method for Modeling Passive Membrane Permeability and Translocation Pathways of Bioactive Molecules. J Chem Inf Model, Volume 59 (7), 2019	PerMM	0.000416869
2-[2-(4-benzo[b][1,4]benzothiazepin-6-ylpiperazin-1-yl)ethoxy]ethanol	MM00557	OCCOCCN1CCN(C2=Nc3ccccc3Sc3ccccc32)CC1	URKOMYMAXPYINW-UHFFFAOYSA-N	383.52	2.86	5002	CHEMBL716	LEC	CPMM	25	0	<ahref=https://permm.phar.umich.edu/target=_blank>PerMMwebserver</a>		-1.92	Lomize AL, Pogozheva ID.: Physics-Based Method for Modeling Passive Membrane Permeability and Translocation Pathways of Bioactive Molecules. J Chem Inf Model, Volume 59 (7), 2019	PerMM	0.0120226
Quinolinic Acid	MM00686	O=C(O)c1cccnc1C(=O)O	GJAWHXHKYYXBSV-UHFFFAOYSA-N	167.12	0.48	1066	CHEMBL286204	LEC	CPMM	25	0	<ahref=https://permm.phar.umich.edu/target=_blank>PerMMwebserver</a>		-5.71	Lomize AL, Pogozheva ID.: Physics-Based Method for Modeling Passive Membrane Permeability and Translocation Pathways of Bioactive Molecules. J Chem Inf Model, Volume 59 (7), 2019	PerMM	1.94984e-06
1-(1-adamantyl)ethanamine	MM00560	CC(N)C12CC3CC(CC(C3)C1)C2	UBCHPRBFMUDMNC-UHFFFAOYSA-N	179.31	2.55	5071	CHEMBL959	LEC	CPMM	25	0	<ahref=https://permm.phar.umich.edu/target=_blank>PerMMwebserver</a>		2.17	Lomize AL, Pogozheva ID.: Physics-Based Method for Modeling Passive Membrane Permeability and Translocation Pathways of Bioactive Molecules. J Chem Inf Model, Volume 59 (7), 2019	PerMM	147.911
Risperidone	MM00561	Cc1nc2n(c(=O)c1CCN1CCC(c3noc4cc(F)ccc34)CC1)CCCC2	RAPZEAPATHNIPO-UHFFFAOYSA-N	410.49	3.59	5073	CHEMBL85	LEC	CPMM	25	0	<ahref=https://permm.phar.umich.edu/target=_blank>PerMMwebserver</a>		0.84	Lomize AL, Pogozheva ID.: Physics-Based Method for Modeling Passive Membrane Permeability and Translocation Pathways of Bioactive Molecules. J Chem Inf Model, Volume 59 (7), 2019	PerMM	6.91831
Rosmarinic Acid	MM00687	O=C(/C=C/c1ccc(O)c(O)c1)O[C@H](Cc1ccc(O)c(O)c1)C(=O)O	DOUMFZQKYFQNTF-WUTVXBCWSA-N	360.32	1.76	5281792		LEC	CPMM	25	0	<ahref=https://permm.phar.umich.edu/target=_blank>PerMMwebserver</a>		-7.81	Lomize AL, Pogozheva ID.: Physics-Based Method for Modeling Passive Membrane Permeability and Translocation Pathways of Bioactive Molecules. J Chem Inf Model, Volume 59 (7), 2019	PerMM	1.54882e-08
Sebacic Acid	MM00689	O=C(O)CCCCCCCCC(=O)O	CXMXRPHRNRROMY-UHFFFAOYSA-N	202.25	2.28	5192	CHEMBL1232164	LEC	CPMM	25	0	<ahref=https://permm.phar.umich.edu/target=_blank>PerMMwebserver</a>		-2.46	Lomize AL, Pogozheva ID.: Physics-Based Method for Modeling Passive Membrane Permeability and Translocation Pathways of Bioactive Molecules. J Chem Inf Model, Volume 59 (7), 2019	PerMM	0.00346737
Sertraline	MM00566	CN[C@H]1CC[C@@H](c2ccc(Cl)c(Cl)c2)c2ccccc21	VGKDLMBJGBXTGI-SJCJKPOMSA-N	306.24	5.18	68617	CHEMBL809	LEC	CPMM	25	0	<ahref=https://permm.phar.umich.edu/target=_blank>PerMMwebserver</a>		2.76	Lomize AL, Pogozheva ID.: Physics-Based Method for Modeling Passive Membrane Permeability and Translocation Pathways of Bioactive Molecules. J Chem Inf Model, Volume 59 (7), 2019	PerMM	575.44
Sufentanil	MM00304	CCC(=O)N(c1ccccc1)C1(COC)CCN(CCc2cccs2)CC1	GGCSSNBKKAUURC-UHFFFAOYSA-N	386.56	4.21	41693	CHEMBL658	LEC	CPMM	25	0	<ahref=https://permm.phar.umich.edu/target=_blank>PerMMwebserver</a>		2.07	Lomize AL, Pogozheva ID.: Physics-Based Method for Modeling Passive Membrane Permeability and Translocation Pathways of Bioactive Molecules. J Chem Inf Model, Volume 59 (7), 2019	PerMM	117.49
Tacrine	MM00305	Nc1c2c(nc3ccccc13)CCCC2	YLJREFDVOIBQDA-UHFFFAOYSA-N	198.27	2.7	1935	CHEMBL95	LEC	CPMM	25	0	<ahref=https://permm.phar.umich.edu/target=_blank>PerMMwebserver</a>		0.72	Lomize AL, Pogozheva ID.: Physics-Based Method for Modeling Passive Membrane Permeability and Translocation Pathways of Bioactive Molecules. J Chem Inf Model, Volume 59 (7), 2019	PerMM	5.24807
Tamoxifen	MM00570	CCC(=C(c1ccccc1)c1ccc(OCCN(C)C)cc1)c1ccccc1	NKANXQFJJICGDU-UHFFFAOYSA-N	371.52	6	2733526	CHEMBL83	LEC	CPMM	25	0	<ahref=https://permm.phar.umich.edu/target=_blank>PerMMwebserver</a>		4.47	Lomize AL, Pogozheva ID.: Physics-Based Method for Modeling Passive Membrane Permeability and Translocation Pathways of Bioactive Molecules. J Chem Inf Model, Volume 59 (7), 2019	PerMM	29512.1
10-[2-(1-methylpiperidin-2-yl)ethyl]-2-methylsulfanylphenothiazine	MM00572	CSc1ccc2c(c1)N(CCC1CCCCN1C)c1ccccc1S2	KLBQZWRITKRQQV-UHFFFAOYSA-N	370.59	5.89	5452	CHEMBL479	LEC	CPMM	25	0	<ahref=https://permm.phar.umich.edu/target=_blank>PerMMwebserver</a>		2.4	Lomize AL, Pogozheva ID.: Physics-Based Method for Modeling Passive Membrane Permeability and Translocation Pathways of Bioactive Molecules. J Chem Inf Model, Volume 59 (7), 2019	PerMM	251.189
(9Z)-N,N-dimethyl-9-[3-(4-methylpiperazin-1-yl)propylidene]thioxanthene-2-sulfonamide	MM00693	CN1CCN(CC/C=C2/c3ccccc3Sc3ccc(S(=O)(=O)N(C)C)cc32)CC1	GFBKORZTTCHDGY-UWVJOHFNSA-N	443.64	3.47	941651	CHEMBL1201	LEC	CPMM	25	0	<ahref=https://permm.phar.umich.edu/target=_blank>PerMMwebserver</a>		-2.75	Lomize AL, Pogozheva ID.: Physics-Based Method for Modeling Passive Membrane Permeability and Translocation Pathways of Bioactive Molecules. J Chem Inf Model, Volume 59 (7), 2019	PerMM	0.00177828
(3R)-1-[4,4-bis(3-methylthiophen-2-yl)but-3-enyl]piperidine-3-carboxylic acid	MM00773	Cc1ccsc1C(=CCCN1CCCC(C(=O)O)C1)c1sccc1C	PBJUNZJWGZTSKL-UHFFFAOYSA-N	375.56	5.04	60648	CHEMBL1027	LEC	CPMM	25	0	<ahref=https://permm.phar.umich.edu/target=_blank>PerMMwebserver</a>		0.71	Lomize AL, Pogozheva ID.: Physics-Based Method for Modeling Passive Membrane Permeability and Translocation Pathways of Bioactive Molecules. J Chem Inf Model, Volume 59 (7), 2019	PerMM	5.12861
1-[4-(3-methylanilino)pyridin-3-yl]sulfonyl-3-propan-2-ylurea	MM00709	Cc1cccc(Nc2ccncc2S(=O)(=O)NC(=O)NC(C)C)c1	NGBFQHCMQULJNZ-UHFFFAOYSA-N	348.43	2.53	41781	CHEMBL1148	LEC	CPMM	25	0	<ahref=https://permm.phar.umich.edu/target=_blank>PerMMwebserver</a>		-5.26	Lomize AL, Pogozheva ID.: Physics-Based Method for Modeling Passive Membrane Permeability and Translocation Pathways of Bioactive Molecules. J Chem Inf Model, Volume 59 (7), 2019	PerMM	5.49541e-06
6-phenylpteridine-2,4,7-triamine	MM00577	Nc1nc(N)c2nc(-c3ccccc3)c(N)nc2n1	FNYLWPVRPXGIIP-UHFFFAOYSA-N	253.27	0.83	5546	CHEMBL585	LEC	CPMM	25	0	<ahref=https://permm.phar.umich.edu/target=_blank>PerMMwebserver</a>		-8.51	Lomize AL, Pogozheva ID.: Physics-Based Method for Modeling Passive Membrane Permeability and Translocation Pathways of Bioactive Molecules. J Chem Inf Model, Volume 59 (7), 2019	PerMM	3.0903e-09
10-[3-(4-methylpiperazin-1-yl)propyl]-2-(trifluoromethyl)phenothiazine	MM00578	CN1CCN(CCCN2c3ccccc3Sc3ccc(C(F)(F)F)cc32)CC1	ZEWQUBUPAILYHI-UHFFFAOYSA-N	407.51	4.95	5566	CHEMBL422	LEC	CPMM	25	0	<ahref=https://permm.phar.umich.edu/target=_blank>PerMMwebserver</a>		0.22	Lomize AL, Pogozheva ID.: Physics-Based Method for Modeling Passive Membrane Permeability and Translocation Pathways of Bioactive Molecules. J Chem Inf Model, Volume 59 (7), 2019	PerMM	1.65959
N,N-dimethyl-3-[2-(trifluoromethyl)phenothiazin-10-yl]propan-1-amine	MM00579	CN(C)CCCN1c2ccccc2Sc2ccc(C(F)(F)F)cc21	XSCGXQMFQXDFCW-UHFFFAOYSA-N	352.43	5.26	5568	CHEMBL570	LEC	CPMM	25	0	<ahref=https://permm.phar.umich.edu/target=_blank>PerMMwebserver</a>		1.01	Lomize AL, Pogozheva ID.: Physics-Based Method for Modeling Passive Membrane Permeability and Translocation Pathways of Bioactive Molecules. J Chem Inf Model, Volume 59 (7), 2019	PerMM	10.2329
1-cyclohexyl-1-phenyl-3-piperidin-1-ylpropan-1-ol	MM00580	OC(CCN1CCCCC1)(c1ccccc1)C1CCCCC1	HWHLPVGTWGOCJO-UHFFFAOYSA-N	301.47	4.33	5572	CHEMBL1490	LEC	CPMM	25	0	<ahref=https://permm.phar.umich.edu/target=_blank>PerMMwebserver</a>		3.22	Lomize AL, Pogozheva ID.: Physics-Based Method for Modeling Passive Membrane Permeability and Translocation Pathways of Bioactive Molecules. J Chem Inf Model, Volume 59 (7), 2019	PerMM	1659.59
Trimipramine	MM00254	CC(CN(C)C)CN1c2ccccc2CCc2ccccc21	ZSCDBOWYZJWBIY-UHFFFAOYSA-N	294.44	4.12	5584	CHEMBL644	LEC	CPMM	25	0	<ahref=https://permm.phar.umich.edu/target=_blank>PerMMwebserver</a>		3.18	Lomize AL, Pogozheva ID.: Physics-Based Method for Modeling Passive Membrane Permeability and Translocation Pathways of Bioactive Molecules. J Chem Inf Model, Volume 59 (7), 2019	PerMM	1513.56
Trovafloxacin	MM00774	NC1[C@@H]2CN(c3nc4c(cc3F)c(=O)c(C(=O)O)cn4-c3ccc(F)cc3F)C[C@H]12	WVPSKSLAZQPAKQ-SOSAQKQKSA-N	416.36	1.89	62959	CHEMBL428	LEC	CPMM	25	0	<ahref=https://permm.phar.umich.edu/target=_blank>PerMMwebserver</a>		-4.53	Lomize AL, Pogozheva ID.: Physics-Based Method for Modeling Passive Membrane Permeability and Translocation Pathways of Bioactive Molecules. J Chem Inf Model, Volume 59 (7), 2019	PerMM	2.95121e-05
Tryptamine	MM00582	NCCc1c[nH]c2ccccc12	APJYDQYYACXCRM-UHFFFAOYSA-N	160.22	1.67	1150	CHEMBL6640	LEC	CPMM	25	0	<ahref=https://permm.phar.umich.edu/target=_blank>PerMMwebserver</a>		-0.95	Lomize AL, Pogozheva ID.: Physics-Based Method for Modeling Passive Membrane Permeability and Translocation Pathways of Bioactive Molecules. J Chem Inf Model, Volume 59 (7), 2019	PerMM	0.112202
N,N-dimethyl-2-[6-methyl-2-(4-methylphenyl)imidazo[1,2-a]pyridin-3-yl]acetamide	MM00591	Cc1ccc(-c2nc3ccc(C)cn3c2CC(=O)N(C)C)cc1	ZAFYATHCZYHLPB-UHFFFAOYSA-N	307.4	3.25	5732	CHEMBL911	LEC	CPMM	25	0	<ahref=https://permm.phar.umich.edu/target=_blank>PerMMwebserver</a>		0.66	Lomize AL, Pogozheva ID.: Physics-Based Method for Modeling Passive Membrane Permeability and Translocation Pathways of Bioactive Molecules. J Chem Inf Model, Volume 59 (7), 2019	PerMM	4.57088
9-Anthroic Acid	MM00612	O=C(O)c1c2ccccc2cc2ccccc12	XGWFJBFNAQHLEF-UHFFFAOYSA-N	222.24	3.69	2201		LEC	CPMM	25	0	<ahref=https://permm.phar.umich.edu/target=_blank>PerMMwebserver</a>		1.52	Lomize AL, Pogozheva ID.: Physics-Based Method for Modeling Passive Membrane Permeability and Translocation Pathways of Bioactive Molecules. J Chem Inf Model, Volume 59 (7), 2019	PerMM	33.1131
Acrivastine	MM00715	Cc1ccc(C(=CCN2CCCC2)c2cccc(C=CC(=O)O)n2)cc1	PWACSDKDOHSSQD-IUTFFREVSA-N	348.45	4.02	5284514	CHEMBL1224	LEC	CPMM	25	0	<ahref=https://permm.phar.umich.edu/target=_blank>PerMMwebserver</a>		0.6	Lomize AL, Pogozheva ID.: Physics-Based Method for Modeling Passive Membrane Permeability and Translocation Pathways of Bioactive Molecules. J Chem Inf Model, Volume 59 (7), 2019	PerMM	3.98107
5-Aminolevulinic Acid	MM00714	NCC(=O)CCC(=O)O	ZGXJTSGNIOSYLO-UHFFFAOYSA-N	131.13	-0.62	137	CHEMBL601	LEC	CPMM	25	0	<ahref=https://permm.phar.umich.edu/target=_blank>PerMMwebserver</a>		-4.83	Lomize AL, Pogozheva ID.: Physics-Based Method for Modeling Passive Membrane Permeability and Translocation Pathways of Bioactive Molecules. J Chem Inf Model, Volume 59 (7), 2019	PerMM	1.47911e-05
1-Naphthoic Acid	MM00592	O=C(O)c1cccc2ccccc12	LNETULKMXZVUST-UHFFFAOYSA-N	172.18	2.54	6847		LEC	CPMM	25	0	<ahref=https://permm.phar.umich.edu/target=_blank>PerMMwebserver</a>		0.37	Lomize AL, Pogozheva ID.: Physics-Based Method for Modeling Passive Membrane Permeability and Translocation Pathways of Bioactive Molecules. J Chem Inf Model, Volume 59 (7), 2019	PerMM	2.34423
2-Naphthoic Acid	MM00601	O=C(O)c1ccc2ccccc2c1	UOBYKYZJUGYBDK-UHFFFAOYSA-N	172.18	2.54	7123	114648	LEC	CPMM	25	0	<ahref=https://permm.phar.umich.edu/target=_blank>PerMMwebserver</a>		0.4	Lomize AL, Pogozheva ID.: Physics-Based Method for Modeling Passive Membrane Permeability and Translocation Pathways of Bioactive Molecules. J Chem Inf Model, Volume 59 (7), 2019	PerMM	2.51189
Bromoacetic Acid	MM00633	O=C(O)CBr	KDPAWGWELVVRCH-UHFFFAOYSA-N	138.95	0.47	6227	CHEMBL60851	LEC	CPMM	25	0	<ahref=https://permm.phar.umich.edu/target=_blank>PerMMwebserver</a>		-1.3	Lomize AL, Pogozheva ID.: Physics-Based Method for Modeling Passive Membrane Permeability and Translocation Pathways of Bioactive Molecules. J Chem Inf Model, Volume 59 (7), 2019	PerMM	0.0501187
Cefatrizine	MM00719	NC(C(=O)NC1C(=O)N2C(C(=O)O)=C(CSc3cn[nH]n3)CSC12)c1ccc(O)cc1	UOCJDOLVGGIYIQ-PBFPGSCMSA-N	462.51	0.04	6410758	CHEMBL1095284	LEC	CPMM	25	0	<ahref=https://permm.phar.umich.edu/target=_blank>PerMMwebserver</a>		-9.52	Lomize AL, Pogozheva ID.: Physics-Based Method for Modeling Passive Membrane Permeability and Translocation Pathways of Bioactive Molecules. J Chem Inf Model, Volume 59 (7), 2019	PerMM	3.01995e-10
Cephaloglycin	MM00722	CC(=O)OCC1=C(C(=O)O)N2C(=O)[C@@H](NC(=O)[C@H](N)c3ccccc3)[C@H]2SC1	FUBBGQLTSCSAON-PBFPGSCMSA-N	405.43	-0.01	19150	CHEMBL1200971	LEC	CPMM	25	0	<ahref=https://permm.phar.umich.edu/target=_blank>PerMMwebserver</a>		-8.23	Lomize AL, Pogozheva ID.: Physics-Based Method for Modeling Passive Membrane Permeability and Translocation Pathways of Bioactive Molecules. J Chem Inf Model, Volume 59 (7), 2019	PerMM	5.88844e-09
Cephaloridine	MM00638	O=C(Cc1cccs1)NC1C(=O)N2C(C(=O)O)=C(C[n+]3ccccc3)CSC12	CZTQZXZIADLWOZ-UHFFFAOYSA-O	416.5	1.02	5773	CHEMBL316157	LEC	CPMM	25	0	<ahref=https://permm.phar.umich.edu/target=_blank>PerMMwebserver</a>		-5.41	Lomize AL, Pogozheva ID.: Physics-Based Method for Modeling Passive Membrane Permeability and Translocation Pathways of Bioactive Molecules. J Chem Inf Model, Volume 59 (7), 2019	PerMM	3.89045e-06
Daunorubicin	MM00473	COc1cccc2c1C(=O)c1c(O)c3c(c(O)c1C2=O)CC(O)(C(C)=O)CC3OC1CC(N)C(O)C(C)O1	STQGQHZAVUOBTE-UHFFFAOYSA-N	527.53	1.03	30323	CHEMBL178	LEC	CPMM	25	0	<ahref=https://permm.phar.umich.edu/target=_blank>PerMMwebserver</a>		-11.03	Lomize AL, Pogozheva ID.: Physics-Based Method for Modeling Passive Membrane Permeability and Translocation Pathways of Bioactive Molecules. J Chem Inf Model, Volume 59 (7), 2019	PerMM	9.33254e-12
Iodoacetic Acid	MM00657	O=C(O)CI	JDNTWHVOXJZDSN-UHFFFAOYSA-N	185.95	0.51	5240		LEC	CPMM	25	0	<ahref=https://permm.phar.umich.edu/target=_blank>PerMMwebserver</a>		-2.2	Lomize AL, Pogozheva ID.: Physics-Based Method for Modeling Passive Membrane Permeability and Translocation Pathways of Bioactive Molecules. J Chem Inf Model, Volume 59 (7), 2019	PerMM	0.00630957
Isoxicam	MM00660	Cc1cc(NC(=O)C2=C(O)c3ccccc3S(=O)(=O)N2C)no1	YYUAYBYLJSNDCX-UHFFFAOYSA-N	335.34	1.48	54677972	CHEMBL53292	LEC	CPMM	25	0	<ahref=https://permm.phar.umich.edu/target=_blank>PerMMwebserver</a>		-4.33	Lomize AL, Pogozheva ID.: Physics-Based Method for Modeling Passive Membrane Permeability and Translocation Pathways of Bioactive Molecules. J Chem Inf Model, Volume 59 (7), 2019	PerMM	4.67735e-05
4-Methylphenylacetic Acid	MM00611	Cc1ccc(CC(=O)O)cc1	GXXXUZIRGXYDFP-UHFFFAOYSA-N	150.18	1.62	248474		LEC	CPMM	25	0	<ahref=https://permm.phar.umich.edu/target=_blank>PerMMwebserver</a>		0.28	Lomize AL, Pogozheva ID.: Physics-Based Method for Modeling Passive Membrane Permeability and Translocation Pathways of Bioactive Molecules. J Chem Inf Model, Volume 59 (7), 2019	PerMM	1.90546
Pumafentrine	MM00554	CCOc1cc2c(cc1OC)C(c1ccc(C(=O)N(C(C)C)C(C)C)cc1)=N[C@@H]1CCN(C)C[C@H]21	CVDXFPBVOIERBH-JWQCQUIFSA-N	477.65	4.99	3052763		LEC	CPMM	25	0	<ahref=https://permm.phar.umich.edu/target=_blank>PerMMwebserver</a>		1.12	Lomize AL, Pogozheva ID.: Physics-Based Method for Modeling Passive Membrane Permeability and Translocation Pathways of Bioactive Molecules. J Chem Inf Model, Volume 59 (7), 2019	PerMM	13.1826
Tolafentrine	MM00574	COc1cc2c(cc1OC)[C@@H]1CN(C)CC[C@@H]1N=C2c1ccc(NS(=O)(=O)c2ccc(C)cc2)cc1	FVZJIAUYFDQQKJ-DQEYMECFSA-N	505.64	4.45	65990		LEC	CPMM	25	0	<ahref=https://permm.phar.umich.edu/target=_blank>PerMMwebserver</a>		-2.54	Lomize AL, Pogozheva ID.: Physics-Based Method for Modeling Passive Membrane Permeability and Translocation Pathways of Bioactive Molecules. J Chem Inf Model, Volume 59 (7), 2019	PerMM	0.00288403
N-methyl-2-phenyl-N-[(5R,7S,8S)-7-pyrrolidin-1-yl-1-oxaspiro[4.5]decan-8-yl]acetamide	MM00583	CN(C(=O)Cc1ccccc1)[C@H]1CC[C@@]2(CCCO2)C[C@@H]1N1CCCC1	PGZRDDYTKFZSFR-ONTIZHBOSA-N	356.51	3.25	105104		LEC	CPMM	25	0	<ahref=https://permm.phar.umich.edu/target=_blank>PerMMwebserver</a>		2.39	Lomize AL, Pogozheva ID.: Physics-Based Method for Modeling Passive Membrane Permeability and Translocation Pathways of Bioactive Molecules. J Chem Inf Model, Volume 59 (7), 2019	PerMM	245.471
2-[5-(4-chlorobenzoyl)-1,4-dimethylpyrrol-2-yl]acetic acid	MM00713	Cc1cc(CC(=O)O)n(C)c1C(=O)c1ccc(Cl)cc1	ZXVNMYWKKDOREA-UHFFFAOYSA-N	291.73	2.85	5733	CHEMBL19490	LEC	CPMM	25	0	<ahref=https://permm.phar.umich.edu/target=_blank>PerMMwebserver</a>		-2.46	Lomize AL, Pogozheva ID.: Physics-Based Method for Modeling Passive Membrane Permeability and Translocation Pathways of Bioactive Molecules. J Chem Inf Model, Volume 59 (7), 2019	PerMM	0.00346737
N-Octylmalonic Acid	MM00670	CCCCCCCCC(C(=O)O)C(=O)O	QJGNSTCICFBACB-UHFFFAOYSA-N	216.28	2.52	12972		LEC	CPMM	25	0	<ahref=https://permm.phar.umich.edu/target=_blank>PerMMwebserver</a>		-2.05	Lomize AL, Pogozheva ID.: Physics-Based Method for Modeling Passive Membrane Permeability and Translocation Pathways of Bioactive Molecules. J Chem Inf Model, Volume 59 (7), 2019	PerMM	0.00891251
3,5-Dichlorobenzoic Acid	MM00603	O=C(O)c1cc(Cl)cc(Cl)c1	CXKCZFDUOYMOOP-UHFFFAOYSA-N	191.01	2.69	5811		LEC	CPMM	25	0	<ahref=https://permm.phar.umich.edu/target=_blank>PerMMwebserver</a>		-1.54	Lomize AL, Pogozheva ID.: Physics-Based Method for Modeling Passive Membrane Permeability and Translocation Pathways of Bioactive Molecules. J Chem Inf Model, Volume 59 (7), 2019	PerMM	0.0288403
3-Phenylpropionic Acid	MM00605	O=C(O)CCc1ccccc1	XMIIGOLPHOKFCH-UHFFFAOYSA-N	150.18	1.7	107	CHEMBL851	LEC	CPMM	25	0	<ahref=https://permm.phar.umich.edu/target=_blank>PerMMwebserver</a>		0.13	Lomize AL, Pogozheva ID.: Physics-Based Method for Modeling Passive Membrane Permeability and Translocation Pathways of Bioactive Molecules. J Chem Inf Model, Volume 59 (7), 2019	PerMM	1.34896
4-Phenylbutylamine	MM00096	NCCCCc1ccccc1	AGNFWIZBEATIAK-UHFFFAOYSA-N	149.24	1.97	83242	CHEMBL79512	LEC	CPMM	25	0	<ahref=https://permm.phar.umich.edu/target=_blank>PerMMwebserver</a>		1.39	Lomize AL, Pogozheva ID.: Physics-Based Method for Modeling Passive Membrane Permeability and Translocation Pathways of Bioactive Molecules. J Chem Inf Model, Volume 59 (7), 2019	PerMM	24.5471
Aminoguanidine	MM00442	NN=C(N)N	HAMNKKUPIHEESI-UHFFFAOYSA-N	74.09	-1.87	2146	CHEMBL225304	LEC	CPMM	25	0	<ahref=https://permm.phar.umich.edu/target=_blank>PerMMwebserver</a>		-3.22	Lomize AL, Pogozheva ID.: Physics-Based Method for Modeling Passive Membrane Permeability and Translocation Pathways of Bioactive Molecules. J Chem Inf Model, Volume 59 (7), 2019	PerMM	0.00060256
Cerivastatin	MM00639	COCc1c(C(C)C)nc(C(C)C)c(C=CC(O)CC(O)CC(=O)O)c1-c1ccc(F)cc1	SEERZIQQUAZTOL-UHFFFAOYSA-N	459.56	4.88	446156	CHEMBL1477	LEC	CPMM	25	0	<ahref=https://permm.phar.umich.edu/target=_blank>PerMMwebserver</a>		-1.97	Lomize AL, Pogozheva ID.: Physics-Based Method for Modeling Passive Membrane Permeability and Translocation Pathways of Bioactive Molecules. J Chem Inf Model, Volume 59 (7), 2019	PerMM	0.0107152
Chlortetracycline	MM00725	CN(C)C1C(=O)C(C(N)=O)=C(O)C2(O)C(=O)C3=C(O)c4c(O)ccc(Cl)c4C(C)(O)C3CC12	DHPRQBPJLMKORJ-XRNKAMNCSA-N	478.89	0.28	54675777	CHEMBL404520	LEC	CPMM	25	0	<ahref=https://permm.phar.umich.edu/target=_blank>PerMMwebserver</a>		-9.93	Lomize AL, Pogozheva ID.: Physics-Based Method for Modeling Passive Membrane Permeability and Translocation Pathways of Bioactive Molecules. J Chem Inf Model, Volume 59 (7), 2019	PerMM	1.1749e-10
DPDPE	MM00731	CC1(C)SSC(C)(C)C(NC(=O)C(N)Cc2ccc(O)cc2)C(=O)NCC(=O)NC(Cc2ccccc2)C(=O)NC1C(=O)O	MCMMCRYPQBNCPH-UHFFFAOYSA-N	645.8	1.11	104787	CHEMBL31421	LEC	CPMM	25	0	<ahref=https://permm.phar.umich.edu/target=_blank>PerMMwebserver</a>		-11.89	Lomize AL, Pogozheva ID.: Physics-Based Method for Modeling Passive Membrane Permeability and Translocation Pathways of Bioactive Molecules. J Chem Inf Model, Volume 59 (7), 2019	PerMM	1.28825e-12
3,3-diphenyl-N-(1-phenylethyl)propan-1-amine	MM00492	CC(NCCC(c1ccccc1)c1ccccc1)c1ccccc1	NMKSAYKQLCHXDK-UHFFFAOYSA-N	315.46	5.56	3336	CHEMBL254832	LEC	CPMM	25	0	<ahref=https://permm.phar.umich.edu/target=_blank>PerMMwebserver</a>		6	Lomize AL, Pogozheva ID.: Physics-Based Method for Modeling Passive Membrane Permeability and Translocation Pathways of Bioactive Molecules. J Chem Inf Model, Volume 59 (7), 2019	PerMM	1000000
Fleroxacin	MM00736	CN1CCN(c2c(F)cc3c(=O)c(C(=O)O)cn(CCF)c3c2F)CC1	XBJBPGROQZJDOJ-UHFFFAOYSA-N	369.34	1.7	3357	CHEMBL6273	LEC	CPMM	25	0	<ahref=https://permm.phar.umich.edu/target=_blank>PerMMwebserver</a>		-6.17	Lomize AL, Pogozheva ID.: Physics-Based Method for Modeling Passive Membrane Permeability and Translocation Pathways of Bioactive Molecules. J Chem Inf Model, Volume 59 (7), 2019	PerMM	6.76083e-07
Flufenamic Acid	MM00645	O=C(O)c1ccccc1Nc1cccc(C(F)(F)F)c1	LPEPZBJOKDYZAD-UHFFFAOYSA-N	281.23	4.15	3371	CHEMBL23588	LEC	CPMM	25	0	<ahref=https://permm.phar.umich.edu/target=_blank>PerMMwebserver</a>		-0.64	Lomize AL, Pogozheva ID.: Physics-Based Method for Modeling Passive Membrane Permeability and Translocation Pathways of Bioactive Molecules. J Chem Inf Model, Volume 59 (7), 2019	PerMM	0.229087
1-methoxy-3-(2-nitroimidazol-1-yl)propan-2-ol	MM00521	COCC(O)Cn1ccnc1[N+](=O)[O-]	OBBCSXFCDPPXOL-UHFFFAOYSA-N	201.18	-0.2	26105	CHEMBL42161	LEC	CPMM	25	0	<ahref=https://permm.phar.umich.edu/target=_blank>PerMMwebserver</a>		-4.76	Lomize AL, Pogozheva ID.: Physics-Based Method for Modeling Passive Membrane Permeability and Translocation Pathways of Bioactive Molecules. J Chem Inf Model, Volume 59 (7), 2019	PerMM	1.7378e-05
Naltrindole	MM00527	Oc1ccc2c3c1O[C@H]1c4[nH]c5ccccc5c4C[C@@]4(O)[C@@H](C2)N(CC2CC2)CC[C@]314	WIYUZYBFCWCCQJ-IFKAHUTRSA-N	414.51	3.57	5497186		LEC	CPMM	25	0	<ahref=https://permm.phar.umich.edu/target=_blank>PerMMwebserver</a>		-0.39	Lomize AL, Pogozheva ID.: Physics-Based Method for Modeling Passive Membrane Permeability and Translocation Pathways of Bioactive Molecules. J Chem Inf Model, Volume 59 (7), 2019	PerMM	0.40738
Neotrofin	MM00674	O=C(CCn1cnc2c(=O)nc[nH]c21)Nc1ccc(C(=O)[O-])cc1.[K+]	MICLTPPSCUXHJT-UHFFFAOYSA-M	365.39	-3.48	23663995		LEC	CPMM	25	0	<ahref=https://permm.phar.umich.edu/target=_blank>PerMMwebserver</a>		-9.21	Lomize AL, Pogozheva ID.: Physics-Based Method for Modeling Passive Membrane Permeability and Translocation Pathways of Bioactive Molecules. J Chem Inf Model, Volume 59 (7), 2019	PerMM	6.16595e-10
Oxolinic Acid	MM00677	CCn1cc(C(=O)O)c(=O)c2cc3c(cc21)OCO3	KYGZCKSPAKDVKC-UHFFFAOYSA-N	261.23	1.45	4628		LEC	CPMM	25	0	<ahref=https://permm.phar.umich.edu/target=_blank>PerMMwebserver</a>		-5.65	Lomize AL, Pogozheva ID.: Physics-Based Method for Modeling Passive Membrane Permeability and Translocation Pathways of Bioactive Molecules. J Chem Inf Model, Volume 59 (7), 2019	PerMM	2.23872e-06
Amylamine	MM00537	CCCCCN	DPBLXKKOBLCELK-UHFFFAOYSA-N	87.17	1.14	8060		LEC	CPMM	25	0	<ahref=https://permm.phar.umich.edu/target=_blank>PerMMwebserver</a>		0.14	Lomize AL, Pogozheva ID.: Physics-Based Method for Modeling Passive Membrane Permeability and Translocation Pathways of Bioactive Molecules. J Chem Inf Model, Volume 59 (7), 2019	PerMM	1.38038
Pramocaine	MM00546	CCCCOc1ccc(OCCCN2CCOCC2)cc1	DQKXQSGTHWVTAD-UHFFFAOYSA-N	293.41	2.97	4886	CHEMBL1198	LEC	CPMM	25	0	<ahref=https://permm.phar.umich.edu/target=_blank>PerMMwebserver</a>		0.48	Lomize AL, Pogozheva ID.: Physics-Based Method for Modeling Passive Membrane Permeability and Translocation Pathways of Bioactive Molecules. J Chem Inf Model, Volume 59 (7), 2019	PerMM	3.01995
Tol-Gly	MM00698	Cc1ccc(C(=O)NCC(=O)O)cc1	NRSCPTLHWVWLLH-UHFFFAOYSA-N	193.2	0.81	97479		LEC	CPMM	25	0	<ahref=https://permm.phar.umich.edu/target=_blank>PerMMwebserver</a>		-3.13	Lomize AL, Pogozheva ID.: Physics-Based Method for Modeling Passive Membrane Permeability and Translocation Pathways of Bioactive Molecules. J Chem Inf Model, Volume 59 (7), 2019	PerMM	0.00074131
Heptanoic Acid	MM00653	CCCCCCC(=O)O	MNWFXJYAOYHMED-UHFFFAOYSA-N	130.19	2.04	8094	CHEMBL320358	LEC	CPMM	25	0	<ahref=https://permm.phar.umich.edu/target=_blank>PerMMwebserver</a>		-0.18	Lomize AL, Pogozheva ID.: Physics-Based Method for Modeling Passive Membrane Permeability and Translocation Pathways of Bioactive Molecules. J Chem Inf Model, Volume 59 (7), 2019	PerMM	0.660693
Malic Acid	MM00666	O=C(O)CC(O)C(=O)O	BJEPYKJPYRNKOW-UHFFFAOYSA-N	134.09	-1.09	525	CHEMBL1455497	LEC	CPMM	25	0	<ahref=https://permm.phar.umich.edu/target=_blank>PerMMwebserver</a>		-8.24	Lomize AL, Pogozheva ID.: Physics-Based Method for Modeling Passive Membrane Permeability and Translocation Pathways of Bioactive Molecules. J Chem Inf Model, Volume 59 (7), 2019	PerMM	5.7544e-09
Dextromethorphan	MM00475	COc1ccc2c(c1)C13CCCCC1C(C2)N(C)CC3	MKXZASYAUGDDCJ-UHFFFAOYSA-N	271.4	3.38	5360696	CHEMBL52440	LEC	CPMM	25	0	<ahref=https://permm.phar.umich.edu/target=_blank>PerMMwebserver</a>		1.54	Lomize AL, Pogozheva ID.: Physics-Based Method for Modeling Passive Membrane Permeability and Translocation Pathways of Bioactive Molecules. J Chem Inf Model, Volume 59 (7), 2019	PerMM	34.6737
Lincomycin	MM00508	CCCC1CC(C(=O)NC(C(C)O)C2OC(SC)C(O)C(O)C2O)N(C)C1	OJMMVQQUTAEWLP-KIDUDLJLSA-N	406.55	-0.86	3000540	CHEMBL1447	LEC	CPMM	25	0	<ahref=https://permm.phar.umich.edu/target=_blank>PerMMwebserver</a>		-9.23	Lomize AL, Pogozheva ID.: Physics-Based Method for Modeling Passive Membrane Permeability and Translocation Pathways of Bioactive Molecules. J Chem Inf Model, Volume 59 (7), 2019	PerMM	5.88844e-10
Ranitidine	MM01053	CNC(=C[N+](=O)[O-])NCCSCc1ccc(CN(C)C)o1	VMXUWOKSQNHOCA-UHFFFAOYSA-N	314.41	1.46	5039		LEC	CPMM	25	0	<ahref=https://permm.phar.umich.edu/target=_blank>PerMMwebserver</a>		-1.82	Lomize AL, Pogozheva ID.: Physics-Based Method for Modeling Passive Membrane Permeability and Translocation Pathways of Bioactive Molecules. J Chem Inf Model, Volume 59 (7), 2019	PerMM	0.0151356
Saquinavir	MM00563	CC(C)(C)NC(=O)C1CC2CCCCC2CN1CC(O)C(Cc1ccccc1)NC(=O)C(CC(N)=O)NC(=O)c1ccc2ccccc2n1	QWAXKHKRTORLEM-UHFFFAOYSA-N	670.86	3.09	441243	CHEMBL114	LEC	CPMM	25	0	<ahref=https://permm.phar.umich.edu/target=_blank>PerMMwebserver</a>		-4.68	Lomize AL, Pogozheva ID.: Physics-Based Method for Modeling Passive Membrane Permeability and Translocation Pathways of Bioactive Molecules. J Chem Inf Model, Volume 59 (7), 2019	PerMM	2.0893e-05
Scopolamine	MM00564	CN1[C@H]2CC(OC(=O)[C@H](CO)c3ccccc3)C[C@@H]1[C@H]1O[C@@H]21	STECJAGHUSJQJN-USLFZFAMSA-N	303.36	0.92	3000322	CHEMBL569713	LEC	CPMM	25	0	<ahref=https://permm.phar.umich.edu/target=_blank>PerMMwebserver</a>		-1.37	Lomize AL, Pogozheva ID.: Physics-Based Method for Modeling Passive Membrane Permeability and Translocation Pathways of Bioactive Molecules. J Chem Inf Model, Volume 59 (7), 2019	PerMM	0.042658
Ketoconazole	MM00506	CC(=O)N1CCN(c2ccc(OCC3COC(Cn4ccnc4)(c4ccc(Cl)cc4Cl)O3)cc2)CC1	XMAYWYJOQHXEEK-UHFFFAOYSA-N	531.44	4.21	3823	CHEMBL157101	LEC	CPMM	25	0	<ahref=https://permm.phar.umich.edu/target=_blank>PerMMwebserver</a>		-2.46	Lomize AL, Pogozheva ID.: Physics-Based Method for Modeling Passive Membrane Permeability and Translocation Pathways of Bioactive Molecules. J Chem Inf Model, Volume 59 (7), 2019	PerMM	0.00346737
Naringenin	MM00673	O=C1CC(c2ccc(O)cc2)Oc2cc(O)cc(O)c21	FTVWIRXFELQLPI-UHFFFAOYSA-N	272.26	2.51	439246	CHEMBL9352	LEC	CPMM	25	0	<ahref=https://permm.phar.umich.edu/target=_blank>PerMMwebserver</a>		-4.92	Lomize AL, Pogozheva ID.: Physics-Based Method for Modeling Passive Membrane Permeability and Translocation Pathways of Bioactive Molecules. J Chem Inf Model, Volume 59 (7), 2019	PerMM	1.20226e-05
Cefsulodin	MM00720	NC(=O)c1cc[n+](CC2=C(C(=O)O)N3C(=O)C(NC(=O)C(c4ccccc4)S(=O)(=O)O)C3SC2)cc1	SYLKGLMBLAAGSC-UHFFFAOYSA-O	533.56	-0.56	656575		LEC	CPMM	25	0	<ahref=https://permm.phar.umich.edu/target=_blank>PerMMwebserver</a>		-13.43	Lomize AL, Pogozheva ID.: Physics-Based Method for Modeling Passive Membrane Permeability and Translocation Pathways of Bioactive Molecules. J Chem Inf Model, Volume 59 (7), 2019	PerMM	3.71535e-14
CNV97100	MM00727	CC1CN(c2cc3c(cc2F)c(=O)c(C(=O)O)cn3C2CC2)CCN1.O=C(O)C(F)(F)F	URJUNYOPXJPQGS-UHFFFAOYSA-N	459.4	2.61	46781144		LEC	CPMM	25	0	<ahref=https://permm.phar.umich.edu/target=_blank>PerMMwebserver</a>		-4.54	Lomize AL, Pogozheva ID.: Physics-Based Method for Modeling Passive Membrane Permeability and Translocation Pathways of Bioactive Molecules. J Chem Inf Model, Volume 59 (7), 2019	PerMM	2.88403e-05
Me-ciprofloxacin	MM01307	CN1CCN(c2cc3c(cc2F)c(=O)c(C(=O)O)cn3C2CC2)CC1	TXJIOKSSHCOKKH-UHFFFAOYSA-N	345.37	1.93	465907		LEC	CPMM	25	0	<ahref=https://permm.phar.umich.edu/target=_blank>PerMMwebserver</a>		-4.22	Lomize AL, Pogozheva ID.: Physics-Based Method for Modeling Passive Membrane Permeability and Translocation Pathways of Bioactive Molecules. J Chem Inf Model, Volume 59 (7), 2019	PerMM	6.0256e-05
Tol-Gly-Gly-Sar	MM00701	Cc1ccc(C(=O)NCC(=O)NCC(=O)N(C)CC(=O)O)cc1	GPOXNQMQXBXEJG-UHFFFAOYSA-N	321.33	-0.62			LEC	CPMM	25	0	<ahref=https://permm.phar.umich.edu/target=_blank>PerMMwebserver</a>		-6.54	Lomize AL, Pogozheva ID.: Physics-Based Method for Modeling Passive Membrane Permeability and Translocation Pathways of Bioactive Molecules. J Chem Inf Model, Volume 59 (7), 2019	PerMM	2.88403e-07
Tol-Ala-Ala-Ala	MM00697	Cc1ccc(C(=O)N[C@@H](C)C(=O)NC(C)C(=O)NC(C)C(=O)O)cc1	AWXUDMFMJWEFLI-CXQJBGSLSA-N	349.39	0.21			LEC	CPMM	25	0	<ahref=https://permm.phar.umich.edu/target=_blank>PerMMwebserver</a>		-5.53	Lomize AL, Pogozheva ID.: Physics-Based Method for Modeling Passive Membrane Permeability and Translocation Pathways of Bioactive Molecules. J Chem Inf Model, Volume 59 (7), 2019	PerMM	2.95121e-06
Tol-Ala-Ala	MM00696	Cc1ccc(C(=O)N[C@@H](C)C(=O)NC(C)C(=O)O)cc1	FBAZKLTYPHRTPD-RGURZIINSA-N	278.31	0.7			LEC	CPMM	25	0	<ahref=https://permm.phar.umich.edu/target=_blank>PerMMwebserver</a>		-3.72	Lomize AL, Pogozheva ID.: Physics-Based Method for Modeling Passive Membrane Permeability and Translocation Pathways of Bioactive Molecules. J Chem Inf Model, Volume 59 (7), 2019	PerMM	0.000190546
Tol-Ala	MM00695	Cc1ccc(C(=O)N[C@@H](C)C(=O)O)cc1	LUQFCOKRPYVJGV-QMMMGPOBSA-N	207.23	1.2	702949		LEC	CPMM	25	0	<ahref=https://permm.phar.umich.edu/target=_blank>PerMMwebserver</a>		-2.01	Lomize AL, Pogozheva ID.: Physics-Based Method for Modeling Passive Membrane Permeability and Translocation Pathways of Bioactive Molecules. J Chem Inf Model, Volume 59 (7), 2019	PerMM	0.00977237
Tol-Gly-Gly-Gly	MM00700	Cc1ccc(C(=O)NCC(=O)NCC(=O)NCC(=O)O)cc1	OQIOHQJDADAQRO-UHFFFAOYSA-N	307.31	-0.96			LEC	CPMM	25	0	<ahref=https://permm.phar.umich.edu/target=_blank>PerMMwebserver</a>		-7.94	Lomize AL, Pogozheva ID.: Physics-Based Method for Modeling Passive Membrane Permeability and Translocation Pathways of Bioactive Molecules. J Chem Inf Model, Volume 59 (7), 2019	PerMM	1.14815e-08
Tol-Gly-Gly	MM00699	Cc1ccc(C(=O)NCC(=O)NCC(=O)O)cc1	GFMIXHRADKOCKD-UHFFFAOYSA-N	250.25	-0.07	1612474		LEC	CPMM	25	0	<ahref=https://permm.phar.umich.edu/target=_blank>PerMMwebserver</a>		-4.67	Lomize AL, Pogozheva ID.: Physics-Based Method for Modeling Passive Membrane Permeability and Translocation Pathways of Bioactive Molecules. J Chem Inf Model, Volume 59 (7), 2019	PerMM	2.13796e-05
Tol-Gly-Sar-Gly	MM00703	Cc1ccc(C(=O)NCC(=O)N(C)CC(=O)NCC(=O)O)cc1	VDLFQRLCHVTMPD-UHFFFAOYSA-N	321.33	-0.62			LEC	CPMM	25	0	<ahref=https://permm.phar.umich.edu/target=_blank>PerMMwebserver</a>		-6.32	Lomize AL, Pogozheva ID.: Physics-Based Method for Modeling Passive Membrane Permeability and Translocation Pathways of Bioactive Molecules. J Chem Inf Model, Volume 59 (7), 2019	PerMM	4.7863e-07
Tol-Gly-Sar	MM00702	Cc1ccc(C(=O)NCC(=O)N(C)CC(=O)O)cc1	LKGQGAPFEYAOCE-UHFFFAOYSA-N	264.28	0.27	43356167		LEC	CPMM	25	0	<ahref=https://permm.phar.umich.edu/target=_blank>PerMMwebserver</a>		-4.89	Lomize AL, Pogozheva ID.: Physics-Based Method for Modeling Passive Membrane Permeability and Translocation Pathways of Bioactive Molecules. J Chem Inf Model, Volume 59 (7), 2019	PerMM	1.28825e-05
Tol-Sar-Gly-Gly	MM00706	Cc1ccc(C(=O)N(C)CC(=O)NCC(=O)NCC(=O)O)cc1	GQINUZIFINBVAM-UHFFFAOYSA-N	321.33	-0.62			LEC	CPMM	25	0	<ahref=https://permm.phar.umich.edu/target=_blank>PerMMwebserver</a>		-6.72	Lomize AL, Pogozheva ID.: Physics-Based Method for Modeling Passive Membrane Permeability and Translocation Pathways of Bioactive Molecules. J Chem Inf Model, Volume 59 (7), 2019	PerMM	1.90546e-07
Tol-Sar-Gly	MM00705	Cc1ccc(C(=O)N(C)CC(=O)NCC(=O)O)cc1	JDZZMSKJRWYDMH-UHFFFAOYSA-N	264.28	0.27			LEC	CPMM	25	0	<ahref=https://permm.phar.umich.edu/target=_blank>PerMMwebserver</a>		-4.7	Lomize AL, Pogozheva ID.: Physics-Based Method for Modeling Passive Membrane Permeability and Translocation Pathways of Bioactive Molecules. J Chem Inf Model, Volume 59 (7), 2019	PerMM	1.99526e-05
Tol-Sar-Sar-Gly	MM00707	Cc1ccc(C(=O)N(C)CC(=O)N(C)CC(=O)NCC(=O)O)cc1	GQJNIDFZAHXWIX-UHFFFAOYSA-N	335.36	-0.27			LEC	CPMM	25	0	<ahref=https://permm.phar.umich.edu/target=_blank>PerMMwebserver</a>		-6.66	Lomize AL, Pogozheva ID.: Physics-Based Method for Modeling Passive Membrane Permeability and Translocation Pathways of Bioactive Molecules. J Chem Inf Model, Volume 59 (7), 2019	PerMM	2.18776e-07
Tol-Sar	MM00704	Cc1ccc(C(=O)N(C)CC(=O)O)cc1	WKEPQHRTXMIHLM-UHFFFAOYSA-N	207.23	1.15	16777360		LEC	CPMM	25	0	<ahref=https://permm.phar.umich.edu/target=_blank>PerMMwebserver</a>		-3.09	Lomize AL, Pogozheva ID.: Physics-Based Method for Modeling Passive Membrane Permeability and Translocation Pathways of Bioactive Molecules. J Chem Inf Model, Volume 59 (7), 2019	PerMM	0.000812831
CNV97103	MM00729	CCCN1CCN(c2cc3c(cc2F)c(=O)c(C(=O)O)cn3C2CC2)CC1C	WPGHZQMHNTXSAF-UHFFFAOYSA-N	387.46	3.09	13326823		LEC	CPMM	25	0	<ahref=https://permm.phar.umich.edu/target=_blank>PerMMwebserver</a>		-3.23	Lomize AL, Pogozheva ID.: Physics-Based Method for Modeling Passive Membrane Permeability and Translocation Pathways of Bioactive Molecules. J Chem Inf Model, Volume 59 (7), 2019	PerMM	0.000588844
Terfenadine	MM00571	CC(C)(C)c1ccc(C(O)CCCN2CCC(C(O)(c3ccccc3)c3ccccc3)CC2)cc1	GUGOEEXESWIERI-UHFFFAOYSA-N	471.69	6.45	5405	CHEMBL17157	LEC	CPMM	25		<ahref=https://permm.phar.umich.edu/target=_blank>PerMMwebserver</a>		1.55	Lomize AL, Pogozheva ID.: Physics-Based Method for Modeling Passive Membrane Permeability and Translocation Pathways of Bioactive Molecules. J Chem Inf Model, Volume 59 (7), 2019	PerMM	35.4813
2-(diethylamino)ethyl 4-aminobenzoate	MM00204	CCN(CC)CCOC(=O)c1ccc(N)cc1	MFDFERRIHVXMIY-UHFFFAOYSA-N	236.32	1.77	4914	CHEMBL569	LEC	CPMM	25		<ahref=https://permm.phar.umich.edu/target=_blank>PerMMwebserver</a>		-2.49	Lomize AL, Pogozheva ID.: Physics-Based Method for Modeling Passive Membrane Permeability and Translocation Pathways of Bioactive Molecules. J Chem Inf Model, Volume 59 (7), 2019	PerMM	0.00323594
MM476428	MM476428	CN(C)C(=O)Cn1c(-c2ccoc2)c(C2CCCCC2)c2ccc(C(=O)O)cc21	WMWCGYUJKNEVBP-UHFFFAOYSA-N	394.47	4.74	6480931	CHEMBL190558	CACO	ECACO	25	0	fromAtoB,ph=7.4,<ahref=https://www.ebi.ac.uk/chembl/assay_report_card/CHEMBL1067063/target=_blank>CHEMBL1067063</a>		-4.89	Beaulieu PL, Jolicoeur E, Gillard J, Brochu C, Coulombe R, Dansereau N, Duan J, Garneau M, Jakalian A, KÄ‚Ä˝hn P, LagacÄ‚Â© L, LaPlante S, McKercher G, Perrault S, Poirier M, Poupart MA, Stammers T, Thauvette L, Thavonekham B, Kukolj G.: N-Acetamideindolecarboxylic acid allosteric 'finger-loop' inhibitors of the hepatitis C virus NS5B polymerase: discovery and initial optimization studies. Bioorg…	CACO-2	1.28825e-05
MM476429	MM476429	CCCC(CC1(C(=O)NC2(CO)Cc3ccccc3C2)CCCC1)C(=O)O		373.49	3.08	9969592	CHEMBL212526	CACO	ECACO	25	0	fromAtoB,ph=7.4,<ahref=https://www.ebi.ac.uk/chembl/assay_report_card/CHEMBL862878/target=_blank>CHEMBL862878</a>		-5.22	Pryde DC, Maw GN, Planken S, Platts MY, Sanderson V, Corless M, Stobie A, Barber CG, Russell R, Foster L, Barker L, Wayman C, Van Der Graaf P, Stacey P, Morren D, Kohl C, Beaumont K, Coggon S, Tute M.: Novel selective inhibitors of neutral endopeptidase for the treatment of female sexual arousal disorder. Synthesis and activity of functionalized glutaramides. J Med Chem, Volume 49 (14), 2006	CACO-2	6.0256e-06
MM476430	MM476430	COCCC(CC1(C(=O)NCCCc2ccc(F)cc2)CCCC1)C(=O)O	MPWCDZKWKGSZCI-QGZVFWFLSA-N	379.47	3.56	44422283	CHEMBL224670	CACO	ECACO	25	0	fromAtoB,ph=7.4,<ahref=https://www.ebi.ac.uk/chembl/assay_report_card/CHEMBL914047/target=_blank>CHEMBL914047</a>		-4.92	Pryde DC, Cook AS, Burring DJ, Jones LH, Foll S, Platts MY, Sanderson V, Corless M, Stobie A, Middleton DS, Foster L, Barker L, Van Der Graaf P, Stacey P, Kohl C, Coggon S, Beaumont K.: Novel selective inhibitors of neutral endopeptidase for the treatment of female sexual arousal disorder. Bioorg Med Chem, Volume 15 (1), 2007	CACO-2	1.20226e-05
MM476431	MM476431	COCCC(CC1(C(=O)NC2(CO)Cc3ccccc3C2)CCCC1)C(=O)O		389.49	2.32	10110899	CHEMBL225084	CACO	ECACO	25	0	fromAtoB,ph=7.4,<ahref=https://www.ebi.ac.uk/chembl/assay_report_card/CHEMBL914047/target=_blank>CHEMBL914047</a>		-6	Pryde DC, Cook AS, Burring DJ, Jones LH, Foll S, Platts MY, Sanderson V, Corless M, Stobie A, Middleton DS, Foster L, Barker L, Van Der Graaf P, Stacey P, Kohl C, Coggon S, Beaumont K.: Novel selective inhibitors of neutral endopeptidase for the treatment of female sexual arousal disorder. Bioorg Med Chem, Volume 15 (1), 2007	CACO-2	1e-06
MM476432	MM476432	COCCC(CC1(C(=O)NCCCc2ccc(Cl)cc2)CCCC1)C(=O)O		395.93	4.08	15978653	CHEMBL225085	CACO	ECACO	25	0	fromAtoB,ph=7.4,<ahref=https://www.ebi.ac.uk/chembl/assay_report_card/CHEMBL914047/target=_blank>CHEMBL914047</a>		-4.92	Pryde DC, Cook AS, Burring DJ, Jones LH, Foll S, Platts MY, Sanderson V, Corless M, Stobie A, Middleton DS, Foster L, Barker L, Van Der Graaf P, Stacey P, Kohl C, Coggon S, Beaumont K.: Novel selective inhibitors of neutral endopeptidase for the treatment of female sexual arousal disorder. Bioorg Med Chem, Volume 15 (1), 2007	CACO-2	1.20226e-05
MM475543	MM475543	CC(N)CC(=O)NC(CCCCN)CC(=O)O		245.32	-0.19	23630629	CHEMBL244755	CACO	ECACO	25	0	fromAtoB,ph=7.4,<ahref=https://www.ebi.ac.uk/chembl/assay_report_card/CHEMBL896861/target=_blank>CHEMBL896861</a>		-7.36	Hubatsch I, Arvidsson PI, Seebach D, Luthman K, Artursson P.: Beta- and gamma-di- and tripeptides as potential substrates for the oligopeptide transporter hPepT1. J Med Chem, Volume 50 (21), 2007	CACO-2	4.36516e-08
MM475543	MM475543	CC(N)CC(=O)NC(CCCCN)CC(=O)O		245.32	-0.19	23630629	CHEMBL244755	CACO	ECACO	25	0	fromAtoB,ph=7.4,<ahref=https://www.ebi.ac.uk/chembl/assay_report_card/CHEMBL896863/target=_blank>CHEMBL896863</a>		-7.54	Hubatsch I, Arvidsson PI, Seebach D, Luthman K, Artursson P.: Beta- and gamma-di- and tripeptides as potential substrates for the oligopeptide transporter hPepT1. J Med Chem, Volume 50 (21), 2007	CACO-2	2.88403e-08
MM476434	MM476434	Cc1oc(-c2ccccc2)nc1CCOc1cccc(CN(CC(=O)O)Cc2ccccc2)c1		456.54	5.36	16739272	CHEMBL246270	CACO	ECACO	25	0	fromAtoB,ph=7.4,<ahref=https://www.ebi.ac.uk/chembl/assay_report_card/CHEMBL886587/target=_blank>CHEMBL886587</a>		-4.65	Devasthale PV, Chen S, Jeon Y, Qu F, Ryono DE, Wang W, Zhang H, Cheng L, Farrelly D, Golla R, Grover G, Ma Z, Moore L, Seethala R, Sun W, Doweyko AM, Chandrasena G, Sleph P, Hariharan N, Cheng PT.: Discovery of tertiary aminoacids as dual PPARalpha/gamma agonists-I. Bioorg Med Chem Lett, Volume 17 (8), 2007	CACO-2	2.23872e-05
MM476438	MM476438	CCCC(CC1(C(=O)Nc2nnc(CC)s2)CCCC1)C(=O)O		339.46	3.49	9949799	CHEMBL378763	CACO	ECACO	25	0	fromAtoB,ph=7.4,<ahref=https://www.ebi.ac.uk/chembl/assay_report_card/CHEMBL914047/target=_blank>CHEMBL914047</a>		-5.05	Pryde DC, Cook AS, Burring DJ, Jones LH, Foll S, Platts MY, Sanderson V, Corless M, Stobie A, Middleton DS, Foster L, Barker L, Van Der Graaf P, Stacey P, Kohl C, Coggon S, Beaumont K.: Novel selective inhibitors of neutral endopeptidase for the treatment of female sexual arousal disorder. Bioorg Med Chem, Volume 15 (1), 2007	CACO-2	8.91251e-06
MM476438	MM476438	CCCC(CC1(C(=O)Nc2nnc(CC)s2)CCCC1)C(=O)O		339.46	3.49	9949799	CHEMBL378763	CACO	ECACO	25	0	fromAtoB,ph=7.4,<ahref=https://www.ebi.ac.uk/chembl/assay_report_card/CHEMBL862878/target=_blank>CHEMBL862878</a>		-5.05	Pryde DC, Maw GN, Planken S, Platts MY, Sanderson V, Corless M, Stobie A, Barber CG, Russell R, Foster L, Barker L, Wayman C, Van Der Graaf P, Stacey P, Morren D, Kohl C, Beaumont K, Coggon S, Tute M.: Novel selective inhibitors of neutral endopeptidase for the treatment of female sexual arousal disorder. Synthesis and activity of functionalized glutaramides. J Med Chem, Volume 49 (14), 2006	CACO-2	8.91251e-06
MM476440	MM476440	COCCC(CC1(C(=O)NC2CC2c2ccc(OC)cc2)CCCC1)C(=O)O	WAFMGROHMCCENJ-NZSAHSFTSA-N	389.49	3.36	44422282	CHEMBL389061	CACO	ECACO	25	0	fromAtoB,ph=7.4,<ahref=https://www.ebi.ac.uk/chembl/assay_report_card/CHEMBL914047/target=_blank>CHEMBL914047</a>		-5.15	Pryde DC, Cook AS, Burring DJ, Jones LH, Foll S, Platts MY, Sanderson V, Corless M, Stobie A, Middleton DS, Foster L, Barker L, Van Der Graaf P, Stacey P, Kohl C, Coggon S, Beaumont K.: Novel selective inhibitors of neutral endopeptidase for the treatment of female sexual arousal disorder. Bioorg Med Chem, Volume 15 (1), 2007	CACO-2	7.07946e-06
MM475908	MM475908	CCCC(CC(C)NC(=O)C(C)CC(NC(=O)C(Cc1ccccc1)CC(C)N)C(C)C)C(=O)O		489.7	4.15	23631917	CHEMBL397682	CACO	ECACO	25	0	fromAtoB,ph=7.4,<ahref=https://www.ebi.ac.uk/chembl/assay_report_card/CHEMBL896861/target=_blank>CHEMBL896861</a>		-7.68	Hubatsch I, Arvidsson PI, Seebach D, Luthman K, Artursson P.: Beta- and gamma-di- and tripeptides as potential substrates for the oligopeptide transporter hPepT1. J Med Chem, Volume 50 (21), 2007	CACO-2	2.0893e-08
MM475908	MM475908	CCCC(CC(C)NC(=O)C(C)CC(NC(=O)C(Cc1ccccc1)CC(C)N)C(C)C)C(=O)O		489.7	4.15	23631917	CHEMBL397682	CACO	ECACO	25	0	fromAtoB,ph=7.4,<ahref=https://www.ebi.ac.uk/chembl/assay_report_card/CHEMBL896863/target=_blank>CHEMBL896863</a>		-7.28	Hubatsch I, Arvidsson PI, Seebach D, Luthman K, Artursson P.: Beta- and gamma-di- and tripeptides as potential substrates for the oligopeptide transporter hPepT1. J Med Chem, Volume 50 (21), 2007	CACO-2	5.24807e-08
MM476445	MM476445	COc1ccc(CCN2C(=O)N(NS(C)(=O)=O)C[C@H]2c2ccc(OC)cc2)cc1		419.5	2.19		CHEMBL569185	CACO	ECACO	25	0	fromAtoB,ph=7.4,<ahref=https://www.ebi.ac.uk/chembl/assay_report_card/CHEMBL1039590/target=_blank>CHEMBL1039590</a>		-4.4	Blass BE, Fensome A, Trybulski E, Magolda R, Gardell SJ, Liu K, Samuel M, Feingold I, Huselton C, Jackson CM, Djandjighian L, Ho D, Hennan J, Janusz JM.: Selective Kv1.5 blockers: development of (R)-1-(methylsulfonylamino)-3-[2-(4-methoxyphenyl)ethyl]-4-(4-methoxyphenyl)-2-imidazolidinone (KVI-020/WYE-160020) as a potential treatment for atrial arrhythmia. J Med Chem, Volume 52 (21), 2009	CACO-2	3.98107e-05
MM476448	MM476448	O=C(O)c1ccc2c(C3CCCCC3)c(-c3ccoc3)n(CC(=O)N3CCC(N4CCCC4)CC3)c2c1	AXCDCTDPQGHPHW-UHFFFAOYSA-N	503.64	5.73	11375542	CHEMBL600222	CACO	ECACO	25	0	fromAtoB,ph=7.4,<ahref=https://www.ebi.ac.uk/chembl/assay_report_card/CHEMBL1067063/target=_blank>CHEMBL1067063</a>		-5.85	Beaulieu PL, Jolicoeur E, Gillard J, Brochu C, Coulombe R, Dansereau N, Duan J, Garneau M, Jakalian A, KÄ‚Ä˝hn P, LagacÄ‚Â© L, LaPlante S, McKercher G, Perrault S, Poirier M, Poupart MA, Stammers T, Thauvette L, Thavonekham B, Kukolj G.: N-Acetamideindolecarboxylic acid allosteric 'finger-loop' inhibitors of the hepatitis C virus NS5B polymerase: discovery and initial optimization studies. Bioorg…	CACO-2	1.41254e-06
MM476449	MM476449	O=C(O)c1ccc2c(C3CCCCC3)c(-c3cccs3)n(CC(=O)N3CCC(N4CCCC4)CC3)c2c1	UYKGLIHNWJZRAE-UHFFFAOYSA-N	519.71	6.2	10256099	CHEMBL600613	CACO	ECACO	25	0	fromAtoB,ph=7.4,<ahref=https://www.ebi.ac.uk/chembl/assay_report_card/CHEMBL1067063/target=_blank>CHEMBL1067063</a>		-6.7	Beaulieu PL, Jolicoeur E, Gillard J, Brochu C, Coulombe R, Dansereau N, Duan J, Garneau M, Jakalian A, KÄ‚Ä˝hn P, LagacÄ‚Â© L, LaPlante S, McKercher G, Perrault S, Poirier M, Poupart MA, Stammers T, Thauvette L, Thavonekham B, Kukolj G.: N-Acetamideindolecarboxylic acid allosteric 'finger-loop' inhibitors of the hepatitis C virus NS5B polymerase: discovery and initial optimization studies. Bioorg…	CACO-2	1.99526e-07
MM476450	MM476450	CCN1CCN(C(=O)Cn2c(-c3ccoc3)c(C3CCCCC3)c3ccc(C(=O)O)cc32)CC1	RUNGOSGEIDQARZ-UHFFFAOYSA-N	463.58	4.81	46232544	CHEMBL601030	CACO	ECACO	25	0	fromAtoB,ph=7.4,<ahref=https://www.ebi.ac.uk/chembl/assay_report_card/CHEMBL1067063/target=_blank>CHEMBL1067063</a>		-5.19	Beaulieu PL, Jolicoeur E, Gillard J, Brochu C, Coulombe R, Dansereau N, Duan J, Garneau M, Jakalian A, KÄ‚Ä˝hn P, LagacÄ‚Â© L, LaPlante S, McKercher G, Perrault S, Poirier M, Poupart MA, Stammers T, Thauvette L, Thavonekham B, Kukolj G.: N-Acetamideindolecarboxylic acid allosteric 'finger-loop' inhibitors of the hepatitis C virus NS5B polymerase: discovery and initial optimization studies. Bioorg…	CACO-2	6.45654e-06
MM476451	MM476451	CC(C)N1CCN(C(=O)Cn2c(-c3ccoc3)c(C3CCCCC3)c3ccc(C(=O)O)cc32)CC1	OLJMSYJNZOXIEK-UHFFFAOYSA-N	477.61	5.2	46232545	CHEMBL601031	CACO	ECACO	25	0	fromAtoB,ph=7.4,<ahref=https://www.ebi.ac.uk/chembl/assay_report_card/CHEMBL1067063/target=_blank>CHEMBL1067063</a>		-5.15	Beaulieu PL, Jolicoeur E, Gillard J, Brochu C, Coulombe R, Dansereau N, Duan J, Garneau M, Jakalian A, KÄ‚Ä˝hn P, LagacÄ‚Â© L, LaPlante S, McKercher G, Perrault S, Poirier M, Poupart MA, Stammers T, Thauvette L, Thavonekham B, Kukolj G.: N-Acetamideindolecarboxylic acid allosteric 'finger-loop' inhibitors of the hepatitis C virus NS5B polymerase: discovery and initial optimization studies. Bioorg…	CACO-2	7.07946e-06
MM476452	MM476452	CN1CCN(C(=O)Cn2c(-c3ccoc3)c(C3CCCCC3)c3ccc(C(=O)O)cc32)CC1	PVPJOOULWFAITO-UHFFFAOYSA-N	449.55	4.42	46232543	CHEMBL602142	CACO	ECACO	25	0	fromAtoB,ph=7.4,<ahref=https://www.ebi.ac.uk/chembl/assay_report_card/CHEMBL1067063/target=_blank>CHEMBL1067063</a>		-5.77	Beaulieu PL, Jolicoeur E, Gillard J, Brochu C, Coulombe R, Dansereau N, Duan J, Garneau M, Jakalian A, KÄ‚Ä˝hn P, LagacÄ‚Â© L, LaPlante S, McKercher G, Perrault S, Poirier M, Poupart MA, Stammers T, Thauvette L, Thavonekham B, Kukolj G.: N-Acetamideindolecarboxylic acid allosteric 'finger-loop' inhibitors of the hepatitis C virus NS5B polymerase: discovery and initial optimization studies. Bioorg…	CACO-2	1.69824e-06
MM476453	MM476453	CN1CCC(N(C)C(=O)Cn2c(-c3ccoc3)c(C3CCCCC3)c3ccc(C(=O)O)cc32)CC1	PDPAKDRWKAZOJT-UHFFFAOYSA-N	477.61	5.2	46232428	CHEMBL604945	CACO	ECACO	25	0	fromAtoB,ph=7.4,<ahref=https://www.ebi.ac.uk/chembl/assay_report_card/CHEMBL1067063/target=_blank>CHEMBL1067063</a>		-6.7	Beaulieu PL, Jolicoeur E, Gillard J, Brochu C, Coulombe R, Dansereau N, Duan J, Garneau M, Jakalian A, KÄ‚Ä˝hn P, LagacÄ‚Â© L, LaPlante S, McKercher G, Perrault S, Poirier M, Poupart MA, Stammers T, Thauvette L, Thavonekham B, Kukolj G.: N-Acetamideindolecarboxylic acid allosteric 'finger-loop' inhibitors of the hepatitis C virus NS5B polymerase: discovery and initial optimization studies. Bioorg…	CACO-2	1.99526e-07
MM476454	MM476454	O=C(O)c1ccc2c(C3CCCCC3)c(-c3ccoc3)n(CC(=O)N3CCOCC3)c2c1	KDYXOWBSSDOZCK-UHFFFAOYSA-N	436.51	4.51	21105257	CHEMBL606202	CACO	ECACO	25	0	fromAtoB,ph=7.4,<ahref=https://www.ebi.ac.uk/chembl/assay_report_card/CHEMBL1067063/target=_blank>CHEMBL1067063</a>		-5.28	Beaulieu PL, Jolicoeur E, Gillard J, Brochu C, Coulombe R, Dansereau N, Duan J, Garneau M, Jakalian A, KÄ‚Ä˝hn P, LagacÄ‚Â© L, LaPlante S, McKercher G, Perrault S, Poirier M, Poupart MA, Stammers T, Thauvette L, Thavonekham B, Kukolj G.: N-Acetamideindolecarboxylic acid allosteric 'finger-loop' inhibitors of the hepatitis C virus NS5B polymerase: discovery and initial optimization studies. Bioorg…	CACO-2	5.24807e-06
Verapamil	MM00585	COc1ccc(CCN(C)CCCC(C#N)(c2ccc(OC)c(OC)c2)C(C)C)cc1OC	SGTNSNPWRIOYBX-UHFFFAOYSA-N	454.61	5.09	2520	CHEMBL6966	CACO	ECACO	25	0	fromAtoB,ph=7.4,<ahref=https://www.ebi.ac.uk/chembl/assay_report_card/CHEMBL933017/target=_blank>CHEMBL933017</a>		-4.92	Colabufo NA, Abate C, Contino M, Inglese C, Niso M, Berardi F, Perrone R.: PB183, a sigma receptor ligand, as a potential PET probe for the imaging of prostate adenocarcinoma. Bioorg Med Chem Lett, Volume 18 (6), 2008	CACO-2	1.20226e-05
MM476455	MM476455	COc1cccc2c(CCCN3CCN(C4CCCCC4)CC3)cccc12	OAXSBEWCGPXYFN-UHFFFAOYSA-N	366.55	4.73	11428574	CHEMBL75286	CACO	ECACO	25	0	fromAtoB,ph=7.4,<ahref=https://www.ebi.ac.uk/chembl/assay_report_card/CHEMBL933017/target=_blank>CHEMBL933017</a>		-5.2	Colabufo NA, Abate C, Contino M, Inglese C, Niso M, Berardi F, Perrone R.: PB183, a sigma receptor ligand, as a potential PET probe for the imaging of prostate adenocarcinoma. Bioorg Med Chem Lett, Volume 18 (6), 2008	CACO-2	6.30957e-06
MM476429	MM476429	CCCC(CC1(C(=O)NC2(CO)Cc3ccccc3C2)CCCC1)C(=O)O		373.49	3.08	9969592	CHEMBL212526	CACO	ECACO	25	0	fromBtoA,ph=7.4,<ahref=https://www.ebi.ac.uk/chembl/assay_report_card/CHEMBL862879/target=_blank>CHEMBL862879</a>		-5	Pryde DC, Maw GN, Planken S, Platts MY, Sanderson V, Corless M, Stobie A, Barber CG, Russell R, Foster L, Barker L, Wayman C, Van Der Graaf P, Stacey P, Morren D, Kohl C, Beaumont K, Coggon S, Tute M.: Novel selective inhibitors of neutral endopeptidase for the treatment of female sexual arousal disorder. Synthesis and activity of functionalized glutaramides. J Med Chem, Volume 49 (14), 2006	CACO-2	1e-05
MM476431	MM476431	COCCC(CC1(C(=O)NC2(CO)Cc3ccccc3C2)CCCC1)C(=O)O		389.49	2.32	10110899	CHEMBL225084	CACO	ECACO	25	0	fromBtoA,ph=7.4,<ahref=https://www.ebi.ac.uk/chembl/assay_report_card/CHEMBL914048/target=_blank>CHEMBL914048</a>		-5.6	Pryde DC, Cook AS, Burring DJ, Jones LH, Foll S, Platts MY, Sanderson V, Corless M, Stobie A, Middleton DS, Foster L, Barker L, Van Der Graaf P, Stacey P, Kohl C, Coggon S, Beaumont K.: Novel selective inhibitors of neutral endopeptidase for the treatment of female sexual arousal disorder. Bioorg Med Chem, Volume 15 (1), 2007	CACO-2	2.51189e-06
MM476432	MM476432	COCCC(CC1(C(=O)NCCCc2ccc(Cl)cc2)CCCC1)C(=O)O		395.93	4.08	15978653	CHEMBL225085	CACO	ECACO	25	0	fromBtoA,ph=7.4,<ahref=https://www.ebi.ac.uk/chembl/assay_report_card/CHEMBL914048/target=_blank>CHEMBL914048</a>		-4.85	Pryde DC, Cook AS, Burring DJ, Jones LH, Foll S, Platts MY, Sanderson V, Corless M, Stobie A, Middleton DS, Foster L, Barker L, Van Der Graaf P, Stacey P, Kohl C, Coggon S, Beaumont K.: Novel selective inhibitors of neutral endopeptidase for the treatment of female sexual arousal disorder. Bioorg Med Chem, Volume 15 (1), 2007	CACO-2	1.41254e-05
MM475543	MM475543	CC(N)CC(=O)NC(CCCCN)CC(=O)O		245.32	-0.19	23630629	CHEMBL244755	CACO	ECACO	25	0	fromBtoA,ph=7.4,<ahref=https://www.ebi.ac.uk/chembl/assay_report_card/CHEMBL896862/target=_blank>CHEMBL896862</a>		-7.29	Hubatsch I, Arvidsson PI, Seebach D, Luthman K, Artursson P.: Beta- and gamma-di- and tripeptides as potential substrates for the oligopeptide transporter hPepT1. J Med Chem, Volume 50 (21), 2007	CACO-2	5.12861e-08
MM475543	MM475543	CC(N)CC(=O)NC(CCCCN)CC(=O)O		245.32	-0.19	23630629	CHEMBL244755	CACO	ECACO	25	0	fromBtoA,ph=7.4,<ahref=https://www.ebi.ac.uk/chembl/assay_report_card/CHEMBL896864/target=_blank>CHEMBL896864</a>		-7.31	Hubatsch I, Arvidsson PI, Seebach D, Luthman K, Artursson P.: Beta- and gamma-di- and tripeptides as potential substrates for the oligopeptide transporter hPepT1. J Med Chem, Volume 50 (21), 2007	CACO-2	4.89779e-08
MM476437	MM476437	CCCC(CC1(C(=O)Nc2nnc(C)s2)CCCC1)C(=O)O	FEIWTOVFMGPLGF-LLVKDONJSA-N	325.43	3.24	44413731	CHEMBL378762	CACO	ECACO	25	0	fromBtoA,ph=7.4,<ahref=https://www.ebi.ac.uk/chembl/assay_report_card/CHEMBL862879/target=_blank>CHEMBL862879</a>		-5.7	Pryde DC, Maw GN, Planken S, Platts MY, Sanderson V, Corless M, Stobie A, Barber CG, Russell R, Foster L, Barker L, Wayman C, Van Der Graaf P, Stacey P, Morren D, Kohl C, Beaumont K, Coggon S, Tute M.: Novel selective inhibitors of neutral endopeptidase for the treatment of female sexual arousal disorder. Synthesis and activity of functionalized glutaramides. J Med Chem, Volume 49 (14), 2006	CACO-2	1.99526e-06
MM476438	MM476438	CCCC(CC1(C(=O)Nc2nnc(CC)s2)CCCC1)C(=O)O		339.46	3.49	9949799	CHEMBL378763	CACO	ECACO	25	0	fromBtoA,ph=7.4,<ahref=https://www.ebi.ac.uk/chembl/assay_report_card/CHEMBL914048/target=_blank>CHEMBL914048</a>		-4.85	Pryde DC, Cook AS, Burring DJ, Jones LH, Foll S, Platts MY, Sanderson V, Corless M, Stobie A, Middleton DS, Foster L, Barker L, Van Der Graaf P, Stacey P, Kohl C, Coggon S, Beaumont K.: Novel selective inhibitors of neutral endopeptidase for the treatment of female sexual arousal disorder. Bioorg Med Chem, Volume 15 (1), 2007	CACO-2	1.41254e-05
MM476438	MM476438	CCCC(CC1(C(=O)Nc2nnc(CC)s2)CCCC1)C(=O)O		339.46	3.49	9949799	CHEMBL378763	CACO	ECACO	25	0	fromBtoA,ph=7.4,<ahref=https://www.ebi.ac.uk/chembl/assay_report_card/CHEMBL862879/target=_blank>CHEMBL862879</a>		-4.85	Pryde DC, Maw GN, Planken S, Platts MY, Sanderson V, Corless M, Stobie A, Barber CG, Russell R, Foster L, Barker L, Wayman C, Van Der Graaf P, Stacey P, Morren D, Kohl C, Beaumont K, Coggon S, Tute M.: Novel selective inhibitors of neutral endopeptidase for the treatment of female sexual arousal disorder. Synthesis and activity of functionalized glutaramides. J Med Chem, Volume 49 (14), 2006	CACO-2	1.41254e-05
MM475908	MM475908	CCCC(CC(C)NC(=O)C(C)CC(NC(=O)C(Cc1ccccc1)CC(C)N)C(C)C)C(=O)O		489.7	4.15	23631917	CHEMBL397682	CACO	ECACO	25	0	fromBtoA,ph=7.4,<ahref=https://www.ebi.ac.uk/chembl/assay_report_card/CHEMBL896862/target=_blank>CHEMBL896862</a>		-6.94	Hubatsch I, Arvidsson PI, Seebach D, Luthman K, Artursson P.: Beta- and gamma-di- and tripeptides as potential substrates for the oligopeptide transporter hPepT1. J Med Chem, Volume 50 (21), 2007	CACO-2	1.14815e-07
MM475908	MM475908	CCCC(CC(C)NC(=O)C(C)CC(NC(=O)C(Cc1ccccc1)CC(C)N)C(C)C)C(=O)O		489.7	4.15	23631917	CHEMBL397682	CACO	ECACO	25	0	fromBtoA,ph=7.4,<ahref=https://www.ebi.ac.uk/chembl/assay_report_card/CHEMBL896864/target=_blank>CHEMBL896864</a>		-7.28	Hubatsch I, Arvidsson PI, Seebach D, Luthman K, Artursson P.: Beta- and gamma-di- and tripeptides as potential substrates for the oligopeptide transporter hPepT1. J Med Chem, Volume 50 (21), 2007	CACO-2	5.24807e-08
MM476445	MM476445	COc1ccc(CCN2C(=O)N(NS(C)(=O)=O)C[C@H]2c2ccc(OC)cc2)cc1		419.5	2.19		CHEMBL569185	CACO	ECACO	25	0	fromBtoA,ph=7.4,<ahref=https://www.ebi.ac.uk/chembl/assay_report_card/CHEMBL1039591/target=_blank>CHEMBL1039591</a>		-4.41	Blass BE, Fensome A, Trybulski E, Magolda R, Gardell SJ, Liu K, Samuel M, Feingold I, Huselton C, Jackson CM, Djandjighian L, Ho D, Hennan J, Janusz JM.: Selective Kv1.5 blockers: development of (R)-1-(methylsulfonylamino)-3-[2-(4-methoxyphenyl)ethyl]-4-(4-methoxyphenyl)-2-imidazolidinone (KVI-020/WYE-160020) as a potential treatment for atrial arrhythmia. J Med Chem, Volume 52 (21), 2009	CACO-2	3.89045e-05
MM476427	MM476427	CCCc1nc(CC)c(C(N)=O)n1Cc1ccc(-c2ccccc2S(=O)(=O)Nc2onc(C)c2C)c(C)c1		535.67	4.93	9871837	CHEMBL12106	CACO	ECACO	25	0	ph=7.4,<ahref=https://www.ebi.ac.uk/chembl/assay_report_card/CHEMBL656471/target=_blank>CHEMBL656471</a>		-5.4	Tellew JE, Baska RA, Beyer SM, Carlson KE, Cornelius LA, Fadnis L, Gu Z, Kunst BL, Kowala MC, Monshizadegan H, Murugesan N, Ryan CS, Valentine MT, Yang Y, Macor JE.: Discovery of 4'-[(imidazol-1-yl)methyl]biphenyl-2-sulfonamides as dual endothelin/angiotensin II receptor antagonists. Bioorg Med Chem Lett, Volume 13 (6), 2003	CACO-2	3.98107e-06
MM476435	MM476435	CCCc1nc(CC)c(C(=O)NC)n1Cc1ccc(-c2ccccc2S(=O)(=O)Nc2onc(C)c2C)c(C)c1		549.7	5.19	9985001	CHEMBL266628	CACO	ECACO	25	0	ph=7.4,<ahref=https://www.ebi.ac.uk/chembl/assay_report_card/CHEMBL653929/target=_blank>CHEMBL653929</a>		-5.43	Tellew JE, Baska RA, Beyer SM, Carlson KE, Cornelius LA, Fadnis L, Gu Z, Kunst BL, Kowala MC, Monshizadegan H, Murugesan N, Ryan CS, Valentine MT, Yang Y, Macor JE.: Discovery of 4'-[(imidazol-1-yl)methyl]biphenyl-2-sulfonamides as dual endothelin/angiotensin II receptor antagonists. Bioorg Med Chem Lett, Volume 13 (6), 2003	CACO-2	3.71535e-06
MM476439	MM476439	Cc1ccn(CCCCN2CCN(c3cc(C(F)(F)F)nc(C(C)(C)C)n3)CC2)c(=O)c1	RLMADYPUXGWZSL-UHFFFAOYSA-N	451.54	3.87	15949564	CHEMBL382773	CACO	ECACO	25	0	ph=7.2,<ahref=https://www.ebi.ac.uk/chembl/assay_report_card/CHEMBL862323/target=_blank>CHEMBL862323</a>		-5.3	Geneste H, Amberg W, Backfisch G, Beyerbach A, Braje WM, Delzer J, Haupt A, Hutchins CW, King LL, Sauer DR, Unger L, Wernet W.: Synthesis and SAR of highly potent and selective dopamine D3-receptor antagonists: variations on the 1H-pyrimidin-2-one theme. Bioorg Med Chem Lett, Volume 16 (7), 2006	CACO-2	5.01187e-06
Carbamazepine	MM00341	NC(=O)N1c2ccccc2C=Cc2ccccc21	FFGPTBGBLSHEPO-UHFFFAOYSA-N	236.27	3.39	2554	CHEMBL108	GENER	EPAM	25	0	ph=7.4,<ahref=https://www.ebi.ac.uk/chembl/assay_report_card/CHEMBL1056608/target=_blank>CHEMBL1056608</a>		-5.8	Dreassi E, Zizzari AT, Falchi F, Schenone S, Santucci A, Maga G, Botta M.: Determination of permeability and lipophilicity of pyrazolo-pyrimidine tyrosine kinase inhibitors and correlation with biological data. Eur J Med Chem, Volume 44 (9), 2009	PAMPA	1.58489e-06
Carbamazepine	MM00341	NC(=O)N1c2ccccc2C=Cc2ccccc21	FFGPTBGBLSHEPO-UHFFFAOYSA-N	236.27	3.39	2554	CHEMBL108	GENER	EPAM	25	0	ph=7.4,<ahref=https://www.ebi.ac.uk/chembl/assay_report_card/CHEMBL3270245/target=_blank>CHEMBL3270245</a>		-3.89	Van Horn KS, Burda WN, Fleeman R, Shaw LN, Manetsch R.: Antibacterial activity of a series of N2,N4-disubstituted quinazoline-2,4-diamines. J Med Chem, Volume 57 (7), 2014	PAMPA	0.000128825
Carbamazepine	MM00341	NC(=O)N1c2ccccc2C=Cc2ccccc21	FFGPTBGBLSHEPO-UHFFFAOYSA-N	236.27	3.39	2554	CHEMBL108	GENER	EPAM	25	0	ph=7.4,<ahref=https://www.ebi.ac.uk/chembl/assay_report_card/CHEMBL3370143/target=_blank>CHEMBL3370143</a>		-3.95	Cross RM, Flanigan DL, Monastyrskyi A, LaCrue AN, SÄ‚Ë‡enz FE, Maignan JR, Mutka TS, White KL, Shackleford DM, Bathurst I, Fronczek FR, Wojtas L, Guida WC, Charman SA, Burrows JN, Kyle DE, Manetsch R.: Orally bioavailable 6-chloro-7-methoxy-4(1H)-quinolones efficacious against multiple stages of Plasmodium. J Med Chem, Volume 57 (21), 2014	PAMPA	0.000112202
MM471510	MM471510	CC(=O)N(C)CCc1cc(Br)c(OCCCN=c2ncn(C)c3nc[nH]c23)c(Br)c1		540.26	3.74	135914520	CHEMBL1086155	GENER	EPAM	25	0	ph=7.4,<ahref=https://www.ebi.ac.uk/chembl/assay_report_card/CHEMBL1111419/target=_blank>CHEMBL1111419</a>		-3.49	Wright AE, Roth GP, Hoffman JK, Divlianska DB, Pechter D, Sennett SH, GuzmÄ‚Ë‡n EA, Linley P, McCarthy PJ, Pitts TP, Pomponi SA, Reed JK.: Isolation, synthesis, and biological activity of aphrocallistin, an adenine-substituted bromotyramine metabolite from the Hexactinellida sponge Aphrocallistes beatrix. J Nat Prod, Volume 72 (6), 2009	PAMPA	0.000323594
MM471513	MM471513	CCCN(CCCNc1ccnc2cc(Cl)ccc12)CC1CC1		331.89	4.81	11278987	CHEMBL1087469	GENER	EPAM	25	0	ph=7.4,<ahref=https://www.ebi.ac.uk/chembl/assay_report_card/CHEMBL1103809/target=_blank>CHEMBL1103809</a>		-2.96	Ray S, Madrid PB, Catz P, LeValley SE, Furniss MJ, Rausch LL, Guy RK, DeRisi JL, Iyer LV, Green CE, Mirsalis JC.: Development of a new generation of 4-aminoquinoline antimalarial compounds using predictive pharmacokinetic and toxicology models. J Med Chem, Volume 53 (9), 2010	PAMPA	0.00109648
MM471514	MM471514	Clc1ccc2c(NCCCNCc3cccc4c3OCO4)ccnc2c1		369.85	4.21	46222241	CHEMBL1088123	GENER	EPAM	25	0	ph=7.4,<ahref=https://www.ebi.ac.uk/chembl/assay_report_card/CHEMBL1103809/target=_blank>CHEMBL1103809</a>		-2.62	Ray S, Madrid PB, Catz P, LeValley SE, Furniss MJ, Rausch LL, Guy RK, DeRisi JL, Iyer LV, Green CE, Mirsalis JC.: Development of a new generation of 4-aminoquinoline antimalarial compounds using predictive pharmacokinetic and toxicology models. J Med Chem, Volume 53 (9), 2010	PAMPA	0.00239883
MM471515	MM471515	COc1cccc(CNCCCNc2ccnc3cc(Cl)ccc23)c1O		371.87	4.19	46222243	CHEMBL1088255	GENER	EPAM	25	0	ph=7.4,<ahref=https://www.ebi.ac.uk/chembl/assay_report_card/CHEMBL1103809/target=_blank>CHEMBL1103809</a>		-2.87	Ray S, Madrid PB, Catz P, LeValley SE, Furniss MJ, Rausch LL, Guy RK, DeRisi JL, Iyer LV, Green CE, Mirsalis JC.: Development of a new generation of 4-aminoquinoline antimalarial compounds using predictive pharmacokinetic and toxicology models. J Med Chem, Volume 53 (9), 2010	PAMPA	0.00134896
MM471854	MM471854	CCOC(=O)c1c(-c2cccc(OC)c2)[nH]c2cc(OC)ccc2c1=O	KWRPQBUOZRTWTK-UHFFFAOYSA-N	353.37	3.39	45103531	CHEMBL1092774	GENER	EPAM	25	0	ph=7.4,<ahref=https://www.ebi.ac.uk/chembl/assay_report_card/CHEMBL2175311/target=_blank>CHEMBL2175311</a>		-3.77	Zhang Y, Clark JA, Connelly MC, Zhu F, Min J, Guiguemde WA, Pradhan A, Iyer L, Furimsky A, Gow J, Parman T, El Mazouni F, Phillips MA, Kyle DE, Mirsalis J, Guy RK.: Lead optimization of 3-carboxyl-4(1H)-quinolones to deliver orally bioavailable antimalarials. J Med Chem, Volume 55 (9), 2012	PAMPA	0.000169824
MM471851	MM471851	CCOC(=O)c1c(-c2cccc(Cl)c2)[nH]c2cc(OC)ccc2c1=O	LWEMFPJHVREVBZ-UHFFFAOYSA-N	357.79	4.03	46884043	CHEMBL1093726	GENER	EPAM	25	0	ph=7.4,<ahref=https://www.ebi.ac.uk/chembl/assay_report_card/CHEMBL2175311/target=_blank>CHEMBL2175311</a>		-3.02	Zhang Y, Clark JA, Connelly MC, Zhu F, Min J, Guiguemde WA, Pradhan A, Iyer L, Furimsky A, Gow J, Parman T, El Mazouni F, Phillips MA, Kyle DE, Mirsalis J, Guy RK.: Lead optimization of 3-carboxyl-4(1H)-quinolones to deliver orally bioavailable antimalarials. J Med Chem, Volume 55 (9), 2012	PAMPA	0.000954993
Acetaminophen	MM00322	CC(=O)Nc1ccc(O)cc1	RZVAJINKPMORJF-UHFFFAOYSA-N	151.17	1.35	1983	CHEMBL112	GENER	EPAM	25	0	ph=7.4,<ahref=https://www.ebi.ac.uk/chembl/assay_report_card/CHEMBL1056608/target=_blank>CHEMBL1056608</a>		-6.52	Dreassi E, Zizzari AT, Falchi F, Schenone S, Santucci A, Maga G, Botta M.: Determination of permeability and lipophilicity of pyrazolo-pyrimidine tyrosine kinase inhibitors and correlation with biological data. Eur J Med Chem, Volume 44 (9), 2009	PAMPA	3.01995e-07
Caffeine	MM00040	Cn1c(=O)c2c(ncn2C)n(C)c1=O	RYYVLZVUVIJVGH-UHFFFAOYSA-N	194.19	-1.03	2519	CHEMBL113	GENER	EPAM	25	0	ph=7.4,<ahref=https://www.ebi.ac.uk/chembl/assay_report_card/CHEMBL1056608/target=_blank>CHEMBL1056608</a>		-5.75	Dreassi E, Zizzari AT, Falchi F, Schenone S, Santucci A, Maga G, Botta M.: Determination of permeability and lipophilicity of pyrazolo-pyrimidine tyrosine kinase inhibitors and correlation with biological data. Eur J Med Chem, Volume 44 (9), 2009	PAMPA	1.77828e-06
MM471395	MM471395	N#Cc1ccc(-c2ccc(OC3OC(CO)C(O)C(O)C3O)cc2)cc1	DCZNYNMIRSBGHQ-GFEQUFNTSA-N	357.36	0.4	46838482	CHEMBL1169700	GENER	EPAM	25	0	ph=7.4,<ahref=https://www.ebi.ac.uk/chembl/assay_report_card/CHEMBL3419536/target=_blank>CHEMBL3419536</a>		-5.7	Kleeb S, Pang L, Mayer K, Eris D, Sigl A, Preston RC, Zihlmann P, Sharpe T, Jakob RP, Abgottspon D, Hutter AS, Scharenberg M, Jiang X, Navarra G, Rabbani S, Smiesko M, LÄ‚Ä˝din N, BezenÄ‚Â§on J, Schwardt O, Maier T, Ernst B.: FimH antagonists: bioisosteres to improve the in vitro and in vivo PK/PD profile. J Med Chem, Volume 58 (5), 2015	PAMPA	1.99526e-06
MM471388	MM471388	OCC1OC(Oc2ccc(-c3ccccc3)cc2)C(O)C(O)C1O	SZBKRKVDBPBJHL-ZBRFXRBCSA-N	332.35	0.53	46838077	CHEMBL1170072	GENER	EPAM	25	0	ph=7.4,<ahref=https://www.ebi.ac.uk/chembl/assay_report_card/CHEMBL3419536/target=_blank>CHEMBL3419536</a>		-4.7	Kleeb S, Pang L, Mayer K, Eris D, Sigl A, Preston RC, Zihlmann P, Sharpe T, Jakob RP, Abgottspon D, Hutter AS, Scharenberg M, Jiang X, Navarra G, Rabbani S, Smiesko M, LÄ‚Ä˝din N, BezenÄ‚Â§on J, Schwardt O, Maier T, Ernst B.: FimH antagonists: bioisosteres to improve the in vitro and in vivo PK/PD profile. J Med Chem, Volume 58 (5), 2015	PAMPA	1.99526e-05
MM471575	MM471575	O=C1CC(c2ccc(Cl)cc2Cl)Cc2[nH]c3ccc(Cl)cc3c(=O)c21	SLRIULRRADAUHV-UHFFFAOYSA-N	392.67	5.81	633805	CHEMBL117217	GENER	EPAM	25	0	ph=7.4,<ahref=https://www.ebi.ac.uk/chembl/assay_report_card/CHEMBL1804799/target=_blank>CHEMBL1804799</a>		-4.7	Cross RM, Maignan JR, Mutka TS, Luong L, Sargent J, Kyle DE, Manetsch R.: Optimization of 1,2,3,4-tetrahydroacridin-9(10H)-ones as antimalarials utilizing structure-activity and structure-property relationships. J Med Chem, Volume 54 (13), 2011	PAMPA	1.99526e-05
MM471518	MM471518	CCN1CCCC1CNC(=O)c1ccc(-c2cnc3ccc(NCC4CC4)nn23)cc1	IUTRAWUFJOFGJK-FQEVSTJZSA-N	418.55	3.43	49865433	CHEMBL1221431	GENER	EPAM	25	0	ph=7.4,<ahref=https://www.ebi.ac.uk/chembl/assay_report_card/CHEMBL1228256/target=_blank>CHEMBL1228256</a>		-4.64	Shimizu H, Tanaka S, Toki T, Yasumatsu I, Akimoto T, Morishita K, Yamasaki T, Yasukochi T, Iimura S.: Discovery of imidazo[1,2-b]pyridazine derivatives as IKKbeta inhibitors. Part 1: Hit-to-lead study and structure-activity relationship. Bioorg Med Chem Lett, Volume 20 (17), 2010	PAMPA	2.29087e-05
MM471595	MM471595	O=C(NCC1CCCN1)c1ccc(-c2cnc3ccc(NCC4CC4)nn23)cc1	VDTACYBUGLTWCI-SFHVURJKSA-N	390.49	2.7	46933384	CHEMBL1222990	GENER	EPAM	25	0	ph=7.4,<ahref=https://www.ebi.ac.uk/chembl/assay_report_card/CHEMBL1809899/target=_blank>CHEMBL1809899</a>		-6.08	Shimizu H, Yamasaki T, Yoneda Y, Muro F, Hamada T, Yasukochi T, Tanaka S, Toki T, Yokoyama M, Morishita K, Iimura S.: Discovery of imidazo[1,2-b]pyridazines as IKKĂŽË› inhibitors. Part 3: exploration of effective compounds in arthritis models. Bioorg Med Chem Lett, Volume 21 (15), 2011	PAMPA	8.31764e-07
MM471517	MM471517	CN(C)CCNC(=O)c1ccc(-c2cnc3ccc(NCC4CC4)nn23)cc1	DVIFVYZZPLRXHC-UHFFFAOYSA-N	378.48	2.51	24959046	CHEMBL1223203	GENER	EPAM	25	0	ph=7.4,<ahref=https://www.ebi.ac.uk/chembl/assay_report_card/CHEMBL1228256/target=_blank>CHEMBL1228256</a>		-4.3	Shimizu H, Tanaka S, Toki T, Yasumatsu I, Akimoto T, Morishita K, Yamasaki T, Yasukochi T, Iimura S.: Discovery of imidazo[1,2-b]pyridazine derivatives as IKKbeta inhibitors. Part 1: Hit-to-lead study and structure-activity relationship. Bioorg Med Chem Lett, Volume 20 (17), 2010	PAMPA	5.01187e-05
MM471519	MM471519	O=C(NCC1CCCCN1)c1ccc(-c2cnc3ccc(NCC4CC4)nn23)cc1	VCULOSHGZWNQPI-IBGZPJMESA-N	404.52	3.09	46933383	CHEMBL1223289	GENER	EPAM	25	0	ph=7.4,<ahref=https://www.ebi.ac.uk/chembl/assay_report_card/CHEMBL1228256/target=_blank>CHEMBL1228256</a>		-5.64	Shimizu H, Tanaka S, Toki T, Yasumatsu I, Akimoto T, Morishita K, Yamasaki T, Yasukochi T, Iimura S.: Discovery of imidazo[1,2-b]pyridazine derivatives as IKKbeta inhibitors. Part 1: Hit-to-lead study and structure-activity relationship. Bioorg Med Chem Lett, Volume 20 (17), 2010	PAMPA	2.29087e-06
MM471557	MM471557	Cc1cc(NC(=O)Nc2ccc(Cl)cc2)c2ccccc2n1	JQMQNDGGSXZDNL-UHFFFAOYSA-N	311.77	4.84	3524522	CHEMBL1254870	GENER	EPAM	25	0	ph=7.4,<ahref=https://www.ebi.ac.uk/chembl/assay_report_card/CHEMBL1696258/target=_blank>CHEMBL1696258</a>		-3.27	Zhang Y, Anderson M, Weisman JL, Lu M, Choy CJ, Boyd VA, Price J, Sigal M, Clark J, Connelly M, Zhu F, Guiguemde WA, Jeffries C, Yang L, Lemoff A, Liou AP, Webb TR, Derisi JL, Guy RK.: Evaluation of Diarylureas for Activity Against Plasmodium falciparum. ACS Med Chem Lett, Volume 1 (9), 2010	PAMPA	0.000537032
MM471523	MM471523	CCc1c(C)[nH]c2cc(OC)c(F)cc2c1=O	ZCUUVDIRRJZGFY-UHFFFAOYSA-N	235.26	2.55	49781244	CHEMBL1255728	GENER	EPAM	25	0	ph=7.4,<ahref=https://www.ebi.ac.uk/chembl/assay_report_card/CHEMBL1261030/target=_blank>CHEMBL1261030</a>		-4.72	Cross RM, Monastyrskyi A, Mutka TS, Burrows JN, Kyle DE, Manetsch R.: Endochin optimization: structure-activity and structure-property relationship studies of 3-substituted 2-methyl-4(1H)-quinolones with antimalarial activity. J Med Chem, Volume 53 (19), 2010	PAMPA	1.90546e-05
MM471524	MM471524	CCc1c(C)[nH]c2cc(OC)c(Cl)cc2c1=O		251.71	3.06	49781245	CHEMBL1255729	GENER	EPAM	25	0	ph=7.4,<ahref=https://www.ebi.ac.uk/chembl/assay_report_card/CHEMBL1261030/target=_blank>CHEMBL1261030</a>		-4.24	Cross RM, Monastyrskyi A, Mutka TS, Burrows JN, Kyle DE, Manetsch R.: Endochin optimization: structure-activity and structure-property relationship studies of 3-substituted 2-methyl-4(1H)-quinolones with antimalarial activity. J Med Chem, Volume 53 (19), 2010	PAMPA	5.7544e-05
MM471525	MM471525	CCc1c(C)[nH]c2cc(OC)c(Br)cc2c1=O		296.16	3.17	49781246	CHEMBL1255730	GENER	EPAM	25	0	ph=7.4,<ahref=https://www.ebi.ac.uk/chembl/assay_report_card/CHEMBL1261030/target=_blank>CHEMBL1261030</a>		-4.12	Cross RM, Monastyrskyi A, Mutka TS, Burrows JN, Kyle DE, Manetsch R.: Endochin optimization: structure-activity and structure-property relationship studies of 3-substituted 2-methyl-4(1H)-quinolones with antimalarial activity. J Med Chem, Volume 53 (19), 2010	PAMPA	7.58578e-05
MM471528	MM471528	COc1cc2[nH]c(C)cc(=O)c2cc1Cl		223.66	2.5	49781464	CHEMBL1255776	GENER	EPAM	25	0	ph=7.4,<ahref=https://www.ebi.ac.uk/chembl/assay_report_card/CHEMBL1261030/target=_blank>CHEMBL1261030</a>		-4.6	Cross RM, Monastyrskyi A, Mutka TS, Burrows JN, Kyle DE, Manetsch R.: Endochin optimization: structure-activity and structure-property relationship studies of 3-substituted 2-methyl-4(1H)-quinolones with antimalarial activity. J Med Chem, Volume 53 (19), 2010	PAMPA	2.51189e-05
MM471531	MM471531	COc1ccc2c(=O)cc(C)[nH]c2c1	VXLZVELXYBOECH-UHFFFAOYSA-N	189.21	1.85	4250952	CHEMBL1256108	GENER	EPAM	25	0	ph=7.4,<ahref=https://www.ebi.ac.uk/chembl/assay_report_card/CHEMBL1261030/target=_blank>CHEMBL1261030</a>		-5.05	Cross RM, Monastyrskyi A, Mutka TS, Burrows JN, Kyle DE, Manetsch R.: Endochin optimization: structure-activity and structure-property relationship studies of 3-substituted 2-methyl-4(1H)-quinolones with antimalarial activity. J Med Chem, Volume 53 (19), 2010	PAMPA	8.91251e-06
MM471532	MM471532	Cc1cc(=O)c2ccccc2[nH]1		159.19	1.84	69089	CHEMBL1256109	GENER	EPAM	25	0	ph=7.4,<ahref=https://www.ebi.ac.uk/chembl/assay_report_card/CHEMBL1261030/target=_blank>CHEMBL1261030</a>		-5.81	Cross RM, Monastyrskyi A, Mutka TS, Burrows JN, Kyle DE, Manetsch R.: Endochin optimization: structure-activity and structure-property relationship studies of 3-substituted 2-methyl-4(1H)-quinolones with antimalarial activity. J Med Chem, Volume 53 (19), 2010	PAMPA	1.54882e-06
MM471533	MM471533	Cc1[nH]c2ccccc2c(=O)c1C1CCCCC1		241.33	3.88	49780578	CHEMBL1256166	GENER	EPAM	25	0	ph=7.4,<ahref=https://www.ebi.ac.uk/chembl/assay_report_card/CHEMBL1261030/target=_blank>CHEMBL1261030</a>		-3.64	Cross RM, Monastyrskyi A, Mutka TS, Burrows JN, Kyle DE, Manetsch R.: Endochin optimization: structure-activity and structure-property relationship studies of 3-substituted 2-methyl-4(1H)-quinolones with antimalarial activity. J Med Chem, Volume 53 (19), 2010	PAMPA	0.000229087
MM471534	MM471534	Cc1[nH]c2ccccc2c(=O)c1-c1ccccc1		235.29	3.5	219141	CHEMBL1256167	GENER	EPAM	25	0	ph=7.4,<ahref=https://www.ebi.ac.uk/chembl/assay_report_card/CHEMBL1261030/target=_blank>CHEMBL1261030</a>		-4.48	Cross RM, Monastyrskyi A, Mutka TS, Burrows JN, Kyle DE, Manetsch R.: Endochin optimization: structure-activity and structure-property relationship studies of 3-substituted 2-methyl-4(1H)-quinolones with antimalarial activity. J Med Chem, Volume 53 (19), 2010	PAMPA	3.31131e-05
MM471535	MM471535	Cc1[nH]c2ccccc2c(=O)c1Cc1ccccc1		249.31	3.43	14661520	CHEMBL1256168	GENER	EPAM	25	0	ph=7.4,<ahref=https://www.ebi.ac.uk/chembl/assay_report_card/CHEMBL1261030/target=_blank>CHEMBL1261030</a>		-3.99	Cross RM, Monastyrskyi A, Mutka TS, Burrows JN, Kyle DE, Manetsch R.: Endochin optimization: structure-activity and structure-property relationship studies of 3-substituted 2-methyl-4(1H)-quinolones with antimalarial activity. J Med Chem, Volume 53 (19), 2010	PAMPA	0.000102329
MM472011	MM472011	OCc1cc(OCC(O)CNC2CCN(c3ncnc4scc(-c5ccccc5)c34)CC2)ccc1O		506.63	3.55	24936626	CHEMBL1257555	GENER	EPAM	25	0	ph=7.4,<ahref=https://www.ebi.ac.uk/chembl/assay_report_card/CHEMBL1261333/target=_blank>CHEMBL1261333</a>		-6	Tasler S, Baumgartner R, Ammendola A, Schachtner J, Wieber T, Blisse M, Rath S, Zaja M, Klahn P, Quotschalla U, Ney P.: Thienopyrimidines as ĂŽË›3-adrenoceptor agonists: hit-to-lead optimization. Bioorg Med Chem Lett, Volume 20 (20), 2010	PAMPA	1e-06
MM471521	MM471521	COc1cc2[nH]c(C)c(-c3ccccc3)c(=O)c2cc1Cl		299.76	4.17	49781242	CHEMBL1257903	GENER	EPAM	25	0	ph=7.4,<ahref=https://www.ebi.ac.uk/chembl/assay_report_card/CHEMBL1261030/target=_blank>CHEMBL1261030</a>		-4.32	Cross RM, Monastyrskyi A, Mutka TS, Burrows JN, Kyle DE, Manetsch R.: Endochin optimization: structure-activity and structure-property relationship studies of 3-substituted 2-methyl-4(1H)-quinolones with antimalarial activity. J Med Chem, Volume 53 (19), 2010	PAMPA	4.7863e-05
MM471522	MM471522	COc1cc2[nH]c(C)c(-c3ccccc3)c(=O)c2cc1Br		344.21	4.27	49781243	CHEMBL1258012	GENER	EPAM	25	0	ph=7.4,<ahref=https://www.ebi.ac.uk/chembl/assay_report_card/CHEMBL1261030/target=_blank>CHEMBL1261030</a>		-3.48	Cross RM, Monastyrskyi A, Mutka TS, Burrows JN, Kyle DE, Manetsch R.: Endochin optimization: structure-activity and structure-property relationship studies of 3-substituted 2-methyl-4(1H)-quinolones with antimalarial activity. J Med Chem, Volume 53 (19), 2010	PAMPA	0.000331131
MM471526	MM471526	COc1cc2[nH]c(C)c(C3CCCCC3)c(=O)c2cc1Cl		305.81	4.55	49781459	CHEMBL1258132	GENER	EPAM	25	0	ph=7.4,<ahref=https://www.ebi.ac.uk/chembl/assay_report_card/CHEMBL1261030/target=_blank>CHEMBL1261030</a>		-3.2	Cross RM, Monastyrskyi A, Mutka TS, Burrows JN, Kyle DE, Manetsch R.: Endochin optimization: structure-activity and structure-property relationship studies of 3-substituted 2-methyl-4(1H)-quinolones with antimalarial activity. J Med Chem, Volume 53 (19), 2010	PAMPA	0.000630957
MM471527	MM471527	COc1cc2[nH]c(C)c(Cc3ccccc3)c(=O)c2cc1Cl		313.78	4.09	49781460	CHEMBL1258133	GENER	EPAM	25	0	ph=7.4,<ahref=https://www.ebi.ac.uk/chembl/assay_report_card/CHEMBL1261030/target=_blank>CHEMBL1261030</a>		-3.25	Cross RM, Monastyrskyi A, Mutka TS, Burrows JN, Kyle DE, Manetsch R.: Endochin optimization: structure-activity and structure-property relationship studies of 3-substituted 2-methyl-4(1H)-quinolones with antimalarial activity. J Med Chem, Volume 53 (19), 2010	PAMPA	0.000562341
MM471529	MM471529	C=C(CCCCC)c1c(C)[nH]c2cc(OC)c(Cl)cc2c1=O		319.83	5.09	49781686	CHEMBL1258246	GENER	EPAM	25	0	ph=7.4,<ahref=https://www.ebi.ac.uk/chembl/assay_report_card/CHEMBL1261030/target=_blank>CHEMBL1261030</a>		-3.12	Cross RM, Monastyrskyi A, Mutka TS, Burrows JN, Kyle DE, Manetsch R.: Endochin optimization: structure-activity and structure-property relationship studies of 3-substituted 2-methyl-4(1H)-quinolones with antimalarial activity. J Med Chem, Volume 53 (19), 2010	PAMPA	0.000758578
MM471530	MM471530	COc1cc2[nH]c(C)c(C=CC(=O)OC(C)(C)C)c(=O)c2cc1Cl		349.81	3.85	49781688	CHEMBL1258248	GENER	EPAM	25	0	ph=7.4,<ahref=https://www.ebi.ac.uk/chembl/assay_report_card/CHEMBL1261030/target=_blank>CHEMBL1261030</a>		-3.58	Cross RM, Monastyrskyi A, Mutka TS, Burrows JN, Kyle DE, Manetsch R.: Endochin optimization: structure-activity and structure-property relationship studies of 3-substituted 2-methyl-4(1H)-quinolones with antimalarial activity. J Med Chem, Volume 53 (19), 2010	PAMPA	0.000263027
MM471915	MM471915	Cc1cccc(-n2cnc3cc(C(=O)N4CCCCC4)ccc32)c1	YQNOQZALLOQMPY-UHFFFAOYSA-N	319.41	3.96			GENER	EPAM	25	0	ph=7.4,<ahref=https://www.ebi.ac.uk/chembl/assay_report_card/CHEMBL3107149/target=_blank>CHEMBL3107149</a>		-2.92	Duveau DY, Yasgar A, Wang Y, Hu X, Kouznetsova J, Brimacombe KR, Jadhav A, Simeonov A, Thomas CJ, Maloney DJ.: Structure-activity relationship studies and biological characterization of human NAD(+)-dependent 15-hydroxyprostaglandin dehydrogenase inhibitors. Bioorg Med Chem Lett, Volume 24 (2), 2014	PAMPA	0.00120226
MM471314	MM471314	O=c1c2cc(F)ccc2sn1-c1ccccc1	ZTQXZKHEMCRFEP-UHFFFAOYSA-N	245.28	3.19	22416235	CHEMBL1406130	GENER	EPAM	25	0	ph=7.4,<ahref=https://www.ebi.ac.uk/chembl/assay_report_card/CHEMBL1777057/target=_blank>CHEMBL1777057</a>		-3.2	Dahl R, Bravo Y, Sharma V, Ichikawa M, Dhanya RP, Hedrick M, Brown B, Rascon J, Vicchiarelli M, Mangravita-Novo A, Yang L, Stonich D, Su Y, Smith LH, Sergienko E, Freeze HH, Cosford ND.: Potent, selective, and orally available benzoisothiazolone phosphomannose isomerase inhibitors as probes for congenital disorder of glycosylation Ia. J Med Chem, Volume 54 (10), 2011	PAMPA	0.000630957
MM471921	MM471921	Cc1cc(-c2nnc3n2CCCCC3)c(C)n1-c1ccccc1	SGHSEHOWYLRAPR-UHFFFAOYSA-N	306.41	4.08			GENER	EPAM	25	0	ph=7.4,<ahref=https://www.ebi.ac.uk/chembl/assay_report_card/CHEMBL3107149/target=_blank>CHEMBL3107149</a>		-3.22	Duveau DY, Yasgar A, Wang Y, Hu X, Kouznetsova J, Brimacombe KR, Jadhav A, Simeonov A, Thomas CJ, Maloney DJ.: Structure-activity relationship studies and biological characterization of human NAD(+)-dependent 15-hydroxyprostaglandin dehydrogenase inhibitors. Bioorg Med Chem Lett, Volume 24 (2), 2014	PAMPA	0.00060256
MM471805	MM471805	Cc1ccc(S(=O)(=O)n2c(N)nc3ccccc32)cc1		287.34	2.16		CHEMBL1412853	GENER	EPAM	25	0	ph=7.4,<ahref=https://www.ebi.ac.uk/chembl/assay_report_card/CHEMBL2020308/target=_blank>CHEMBL2020308</a>		-5.13	Khan PM, Correa RG, Divlianska DB, Peddibhotla S, Sessions EH, Magnuson G, Brown B, Suyama E, Yuan H, Mangravita-Novo A, Vicchiarelli M, Su Y, Vasile S, Smith LH, Diaz PW, Reed JC, Roth GP.: Identification of Inhibitors of NOD1-Induced Nuclear Factor-ĂŽĹźB Activation. ACS Med Chem Lett, Volume 2 (10), 2011	PAMPA	7.4131e-06
MM471401	MM471401	CS(=O)(=O)NCCCc1ccccc1		213.3	1.17	1744854	CHEMBL1431050	GENER	EPAM	25	0	ph=7.4,<ahref=https://www.ebi.ac.uk/chembl/assay_report_card/CHEMBL3801192/target=_blank>CHEMBL3801192</a>		-4.98	Lassalas P, Gay B, Lasfargeas C, James MJ, Tran V, Vijayendran KG, Brunden KR, Kozlowski MC, Thomas CJ, Smith AB, Huryn DM, Ballatore C.: Structure Property Relationships of Carboxylic Acid Isosteres. J Med Chem, Volume 59 (7), 2016	PAMPA	1.04713e-05
MM471401	MM471401	CS(=O)(=O)NCCCc1ccccc1		213.3	1.17	1744854	CHEMBL1431050	GENER	EPAM	25	0	ph=7.4,<ahref=https://www.ebi.ac.uk/chembl/assay_report_card/CHEMBL3801194/target=_blank>CHEMBL3801194</a>		-4.98	Lassalas P, Gay B, Lasfargeas C, James MJ, Tran V, Vijayendran KG, Brunden KR, Kozlowski MC, Thomas CJ, Smith AB, Huryn DM, Ballatore C.: Structure Property Relationships of Carboxylic Acid Isosteres. J Med Chem, Volume 59 (7), 2016	PAMPA	1.04713e-05
MM471512	MM471512	CCN(CC)CCCC(C)Nc1ccnc2cc(C(F)(F)F)ccc12		353.43	5.18	224869	CHEMBL144539	GENER	EPAM	25	0	ph=7.4,<ahref=https://www.ebi.ac.uk/chembl/assay_report_card/CHEMBL1103809/target=_blank>CHEMBL1103809</a>		-2.57	Ray S, Madrid PB, Catz P, LeValley SE, Furniss MJ, Rausch LL, Guy RK, DeRisi JL, Iyer LV, Green CE, Mirsalis JC.: Development of a new generation of 4-aminoquinoline antimalarial compounds using predictive pharmacokinetic and toxicology models. J Med Chem, Volume 53 (9), 2010	PAMPA	0.00269153
MM471734	MM471734	CC1(C)CCC2=C(O1)c1ccccc1C(=O)C2=O	QZPQTZZNNJUOLS-UHFFFAOYSA-N	242.27	2.75			GENER	EPAM	25	0	ph=7.4,<ahref=https://www.ebi.ac.uk/chembl/assay_report_card/CHEMBL4131170/target=_blank>CHEMBL4131170</a>		-4.33	Zhang X, Bian J, Li X, Wu X, Dong Y, You Q.: 2-Substituted 3,7,8-trimethylnaphtho[1,2-b]furan-4,5-diones as specific L-shaped NQO1-mediated redox modulators for the treatment of non-small cell lung cancer. Eur J Med Chem, Volume 138, 2017	PAMPA	4.67735e-05
MM471998	MM471998	O=C(CCc1ccccc1)NO	HYBGBWAPFWWJRE-UHFFFAOYSA-N	165.19	1.12	4118131	CHEMBL152162	GENER	EPAM	25	0	ph=7.4,<ahref=https://www.ebi.ac.uk/chembl/assay_report_card/CHEMBL3801192/target=_blank>CHEMBL3801192</a>		-5.3	Lassalas P, Gay B, Lasfargeas C, James MJ, Tran V, Vijayendran KG, Brunden KR, Kozlowski MC, Thomas CJ, Smith AB, Huryn DM, Ballatore C.: Structure Property Relationships of Carboxylic Acid Isosteres. J Med Chem, Volume 59 (7), 2016	PAMPA	5.01187e-06
MM471315	MM471315	Cc1ccc(C)c(-n2sc3ccc(F)cc3c2=O)c1	KVSHNLSLZGDCNM-UHFFFAOYSA-N	273.33	3.81	25181201	CHEMBL1601716	GENER	EPAM	25	0	ph=7.4,<ahref=https://www.ebi.ac.uk/chembl/assay_report_card/CHEMBL1777057/target=_blank>CHEMBL1777057</a>		-2.9	Dahl R, Bravo Y, Sharma V, Ichikawa M, Dhanya RP, Hedrick M, Brown B, Rascon J, Vicchiarelli M, Mangravita-Novo A, Yang L, Stonich D, Su Y, Smith LH, Sergienko E, Freeze HH, Cosford ND.: Potent, selective, and orally available benzoisothiazolone phosphomannose isomerase inhibitors as probes for congenital disorder of glycosylation Ia. J Med Chem, Volume 54 (10), 2011	PAMPA	0.00125893
MM472069	MM472069	COC1C=COC2(C)Oc3c(C)c(O)c4c(O)c(c5c(nc6cc(C)ccn65)c4c3C2=O)NC(=O)C(C)=CC=CC(C)C(O)C(C)C(O)C(C)C(OC(C)=O)C1C		785.89	6.16	6436173	CHEMBL1617	GENER	EPAM	25	0	ph=7.4,<ahref=https://www.ebi.ac.uk/chembl/assay_report_card/CHEMBL3386378/target=_blank>CHEMBL3386378</a>		-8.22	Maccari G, Sanfilippo S, De Luca F, Deodato D, Casian A, Dasso Lang MC, Zamperini C, Dreassi E, Rossolini GM, Docquier JD, Botta M.: Synthesis of linear and cyclic guazatine derivatives endowed with antibacterial activity. Bioorg Med Chem Lett, Volume 24 (23), 2014	PAMPA	6.0256e-09
MM471930	MM471930	c1ccc(CNc2nc(NCc3ccccc3)c3ccccc3n2)cc1		340.43	4.85	676352	CHEMBL1624459	GENER	EPAM	25	0	ph=7.4,<ahref=https://www.ebi.ac.uk/chembl/assay_report_card/CHEMBL3270245/target=_blank>CHEMBL3270245</a>		-3.42	Van Horn KS, Burda WN, Fleeman R, Shaw LN, Manetsch R.: Antibacterial activity of a series of N2,N4-disubstituted quinazoline-2,4-diamines. J Med Chem, Volume 57 (7), 2014	PAMPA	0.000380189
MM471408	MM471408	O=C1NC(=O)C(Cc2ccccc2)O1		191.19	0.86	9942360	CHEMBL164450	GENER	EPAM	25	0	ph=7.4,<ahref=https://www.ebi.ac.uk/chembl/assay_report_card/CHEMBL3801192/target=_blank>CHEMBL3801192</a>		-5.61	Lassalas P, Gay B, Lasfargeas C, James MJ, Tran V, Vijayendran KG, Brunden KR, Kozlowski MC, Thomas CJ, Smith AB, Huryn DM, Ballatore C.: Structure Property Relationships of Carboxylic Acid Isosteres. J Med Chem, Volume 59 (7), 2016	PAMPA	2.45471e-06
MM471408	MM471408	O=C1NC(=O)C(Cc2ccccc2)O1		191.19	0.86	9942360	CHEMBL164450	GENER	EPAM	25	0	ph=7.4,<ahref=https://www.ebi.ac.uk/chembl/assay_report_card/CHEMBL3801194/target=_blank>CHEMBL3801194</a>		-5.61	Lassalas P, Gay B, Lasfargeas C, James MJ, Tran V, Vijayendran KG, Brunden KR, Kozlowski MC, Thomas CJ, Smith AB, Huryn DM, Ballatore C.: Structure Property Relationships of Carboxylic Acid Isosteres. J Med Chem, Volume 59 (7), 2016	PAMPA	2.45471e-06
MM472012	MM472012	CC1(O)CC(c2nc(-c3ccc4ccc(-c5ccccc5)nc4c3F)c3c(N)ncnn23)C1		440.48	4.36	53319267	CHEMBL1667935	GENER	EPAM	25	0	ph=7.4,<ahref=https://www.ebi.ac.uk/chembl/assay_report_card/CHEMBL1695284/target=_blank>CHEMBL1695284</a>		-3.96	Jin M, Gokhale PC, Cooke A, Foreman K, Buck E, May EW, Feng L, Bittner MA, Kadalbajoo M, Landfair D, Siu KW, Stolz KM, Werner DS, Laufer RS, Li AH, Dong H, Steinig AG, Kleinberg A, Yao Y, Pachter JA, Wild R, Mulvihill MJ.: Discovery of an Orally Efficacious Imidazo[5,1-f][1,2,4]triazine Dual Inhibitor of IGF-1R and IR. ACS Med Chem Lett, Volume 1 (9), 2010	PAMPA	0.000109648
MM471539	MM471539	NC(=O)C1CCC(c2nc(-c3ccc4ccc(-c5ccccc5)nc4c3F)c3c(N)nccn23)CC1		480.55	5.09	53316637	CHEMBL1667940	GENER	EPAM	25	0	ph=7.4,<ahref=https://www.ebi.ac.uk/chembl/assay_report_card/CHEMBL1670386/target=_blank>CHEMBL1670386</a>		-4.2	Jin M, Kleinberg A, Cooke A, Gokhale PC, Foreman K, Dong H, Siu KW, Bittner MA, Mulvihill KM, Yao Y, Landfair D, O'Connor M, Mak G, Pachter JA, Wild R, Rosenfeld-Franklin M, Ji Q, Mulvihill MJ.: Potent and selective cyclohexyl-derived imidazopyrazine insulin-like growth factor 1 receptor inhibitors with in vivo efficacy. Bioorg Med Chem Lett, Volume 21 (4), 2011	PAMPA	6.30957e-05
MM471540	MM471540	Nc1nccn2c(C3CCC(C(=O)Nc4nncs4)CC3)nc(-c3ccc4ccc(-c5ccccc5)nc4c3F)c12	IYHDQGNBIDQYLJ-MXVIHJGJSA-N	564.65	6.1	53323211	CHEMBL1667941	GENER	EPAM	25	0	ph=7.4,<ahref=https://www.ebi.ac.uk/chembl/assay_report_card/CHEMBL1670386/target=_blank>CHEMBL1670386</a>		-4.07	Jin M, Kleinberg A, Cooke A, Gokhale PC, Foreman K, Dong H, Siu KW, Bittner MA, Mulvihill KM, Yao Y, Landfair D, O'Connor M, Mak G, Pachter JA, Wild R, Rosenfeld-Franklin M, Ji Q, Mulvihill MJ.: Potent and selective cyclohexyl-derived imidazopyrazine insulin-like growth factor 1 receptor inhibitors with in vivo efficacy. Bioorg Med Chem Lett, Volume 21 (4), 2011	PAMPA	8.51138e-05
MM471542	MM471542	COC1CCNC1CNC(=O)c1ccc(-c2cnc3ccc(NCC4CC4)nn23)cc1	JXUBMUQJWOBLQL-QUCCMNQESA-N	420.52	2.32	53320812	CHEMBL1669326	GENER	EPAM	25	0	ph=7.4,<ahref=https://www.ebi.ac.uk/chembl/assay_report_card/CHEMBL1671203/target=_blank>CHEMBL1671203</a>		-5.19	Shimizu H, Yasumatsu I, Hamada T, Yoneda Y, Yamasaki T, Tanaka S, Toki T, Yokoyama M, Morishita K, Iimura S.: Discovery of imidazo[1,2-b]pyridazines as IKKĂŽË› inhibitors. Part 2: improvement of potency in vitro and in vivo. Bioorg Med Chem Lett, Volume 21 (3), 2011	PAMPA	6.45654e-06
MM471543	MM471543	O=C(NCC1CC(F)CN1)c1ccc(-c2cnc3ccc(NCC4CC4)nn23)cc1	FCDBCRNHJZQDCG-MSOLQXFVSA-N	408.48	2.65	53316856	CHEMBL1669329	GENER	EPAM	25	0	ph=7.4,<ahref=https://www.ebi.ac.uk/chembl/assay_report_card/CHEMBL1671203/target=_blank>CHEMBL1671203</a>		-4.44	Shimizu H, Yasumatsu I, Hamada T, Yoneda Y, Yamasaki T, Tanaka S, Toki T, Yokoyama M, Morishita K, Iimura S.: Discovery of imidazo[1,2-b]pyridazines as IKKĂŽË› inhibitors. Part 2: improvement of potency in vitro and in vivo. Bioorg Med Chem Lett, Volume 21 (3), 2011	PAMPA	3.63078e-05
MM471544	MM471544	CN(CC1CCCN1)C(=O)c1ccc(-c2cnc3ccc(NCC4CC4)nn23)cc1	AKWSIDWVFMPINB-IBGZPJMESA-N	404.52	3.04	53318177	CHEMBL1669330	GENER	EPAM	25	0	ph=7.4,<ahref=https://www.ebi.ac.uk/chembl/assay_report_card/CHEMBL1671203/target=_blank>CHEMBL1671203</a>		-5.21	Shimizu H, Yasumatsu I, Hamada T, Yoneda Y, Yamasaki T, Tanaka S, Toki T, Yokoyama M, Morishita K, Iimura S.: Discovery of imidazo[1,2-b]pyridazines as IKKĂŽË› inhibitors. Part 2: improvement of potency in vitro and in vivo. Bioorg Med Chem Lett, Volume 21 (3), 2011	PAMPA	6.16595e-06
MM471545	MM471545	CCN(CC1CC(F)CN1)C(=O)c1ccc(-c2cnc3ccc(NCC4CC4)nn23)cc1	TWEYJMZZQBJMDD-UXHICEINSA-N	436.54	3.38	53324309	CHEMBL1669332	GENER	EPAM	25	0	ph=7.4,<ahref=https://www.ebi.ac.uk/chembl/assay_report_card/CHEMBL1671203/target=_blank>CHEMBL1671203</a>		-4.38	Shimizu H, Yasumatsu I, Hamada T, Yoneda Y, Yamasaki T, Tanaka S, Toki T, Yokoyama M, Morishita K, Iimura S.: Discovery of imidazo[1,2-b]pyridazines as IKKĂŽË› inhibitors. Part 2: improvement of potency in vitro and in vivo. Bioorg Med Chem Lett, Volume 21 (3), 2011	PAMPA	4.16869e-05
MM471546	MM471546	O=C(c1ccc(-c2cnc3ccc(NCC4CC4)nn23)cc1)N(Cc1ccc(Cl)cc1)CC1CC(F)CN1	JHAQDACUOASJFN-RPBOFIJWSA-N	533.05	5.21	51003477	CHEMBL1669336	GENER	EPAM	25	0	ph=7.4,<ahref=https://www.ebi.ac.uk/chembl/assay_report_card/CHEMBL1671203/target=_blank>CHEMBL1671203</a>		-4.41	Shimizu H, Yasumatsu I, Hamada T, Yoneda Y, Yamasaki T, Tanaka S, Toki T, Yokoyama M, Morishita K, Iimura S.: Discovery of imidazo[1,2-b]pyridazines as IKKĂŽË› inhibitors. Part 2: improvement of potency in vitro and in vivo. Bioorg Med Chem Lett, Volume 21 (3), 2011	PAMPA	3.89045e-05
MM471547	MM471547	O=C(O)CN(CC1CC(F)CN1)C(=O)c1ccc(-c2cnc3ccc(NCC4CC4)nn23)cc1	FERXNRXQECFJAW-MOPGFXCFSA-N	466.52	2.45	53322965	CHEMBL1669339	GENER	EPAM	25	0	ph=7.4,<ahref=https://www.ebi.ac.uk/chembl/assay_report_card/CHEMBL1671203/target=_blank>CHEMBL1671203</a>		-4.85	Shimizu H, Yasumatsu I, Hamada T, Yoneda Y, Yamasaki T, Tanaka S, Toki T, Yokoyama M, Morishita K, Iimura S.: Discovery of imidazo[1,2-b]pyridazines as IKKĂŽË› inhibitors. Part 2: improvement of potency in vitro and in vivo. Bioorg Med Chem Lett, Volume 21 (3), 2011	PAMPA	1.41254e-05
MM471548	MM471548	O=C(c1ccc(-c2cnc3ccc(NCC4CC4)nn23)cc1)N(CCO)CC1CC(F)CN1	FCIZALUMQYUBST-UXHICEINSA-N	452.53	2.35	53324797	CHEMBL1669340	GENER	EPAM	25	0	ph=7.4,<ahref=https://www.ebi.ac.uk/chembl/assay_report_card/CHEMBL1671203/target=_blank>CHEMBL1671203</a>		-4.82	Shimizu H, Yasumatsu I, Hamada T, Yoneda Y, Yamasaki T, Tanaka S, Toki T, Yokoyama M, Morishita K, Iimura S.: Discovery of imidazo[1,2-b]pyridazines as IKKĂŽË› inhibitors. Part 2: improvement of potency in vitro and in vivo. Bioorg Med Chem Lett, Volume 21 (3), 2011	PAMPA	1.51356e-05
MM471550	MM471550	Cc1cc(NC(=O)Nc2ccc(C)c(Cl)c2)c2ccccc2n1	XGJCNQIEHUPXTE-UHFFFAOYSA-N	325.8	5.15	9949224	CHEMBL1687983	GENER	EPAM	25	0	ph=7.4,<ahref=https://www.ebi.ac.uk/chembl/assay_report_card/CHEMBL1696258/target=_blank>CHEMBL1696258</a>		-3.58	Zhang Y, Anderson M, Weisman JL, Lu M, Choy CJ, Boyd VA, Price J, Sigal M, Clark J, Connelly M, Zhu F, Guiguemde WA, Jeffries C, Yang L, Lemoff A, Liou AP, Webb TR, Derisi JL, Guy RK.: Evaluation of Diarylureas for Activity Against Plasmodium falciparum. ACS Med Chem Lett, Volume 1 (9), 2010	PAMPA	0.000263027
MM471552	MM471552	CCc1ccc(NC(=O)Nc2cc(C)nc3ccccc23)cc1	HNGJNHNCKIZJCK-UHFFFAOYSA-N	305.38	4.75	9948446	CHEMBL1687984	GENER	EPAM	25	0	ph=7.4,<ahref=https://www.ebi.ac.uk/chembl/assay_report_card/CHEMBL1696258/target=_blank>CHEMBL1696258</a>		-3.27	Zhang Y, Anderson M, Weisman JL, Lu M, Choy CJ, Boyd VA, Price J, Sigal M, Clark J, Connelly M, Zhu F, Guiguemde WA, Jeffries C, Yang L, Lemoff A, Liou AP, Webb TR, Derisi JL, Guy RK.: Evaluation of Diarylureas for Activity Against Plasmodium falciparum. ACS Med Chem Lett, Volume 1 (9), 2010	PAMPA	0.000537032
[truncated: 5,150 more rows]
